# Supplementary material for: Crystal structure of di-μ-chloro­acetato-hexa­kis­(di­methyl­formamide)­tetra­kis­(μ-N,2-dioxido­benzene-1-carboximidato)tetra­manganese(III)disodium dimethyl­formamide disolvate
Source: Acta Crystallogr Sect E Struct Rep Online. 2014 Nov 15;70(Pt 12):494–8. doi: 10.1107/S1600536814024441 (PMC4257439; doi:10.1107/S1600536814024441)
Supplement: Supplementary file 1 [file e-70-00494-sup1.cif]

##############################################################################
#                                                                            #
# This CIF contains the data in a paper accepted for publication in          #
# Acta Crystallographica Section E. It conforms to the requirements of       #
# Notes for Authors for Acta Crystallographica Section E, and has been       #
# peer reviewed under the auspices of the IUCr Commission on Journals.       #
#                                                                            #
# Full details of the Crystallographic Information File format               #
# are given in the paper "The Crystallographic Information File (CIF):       #
# a New Standard Archive File for Crystallography" by S. R. Hall, F. H.      #
# Allen and I. D. Brown [Acta Cryst. (1991), A47, 655-685].                  #
#                                                                            #
# The current version of the core CIF dictionary is obtainable from          #
# ftp://ftp.iucr.org/pub/cif_core.dic.                                       #
#                                                                            #
# Software is freely available for graphical display of the structure(s)     #
# in this CIF. For information consult the CIF software page                 #
# http://www.iucr.org/resources/cif/software.                                #
#                                                                            #
# This file may be used for bona fide research purposes within the           #
# scientific community so long as proper attribution is given to the journal # 
# article from which it was obtained.                                        #
#                                                                            #
##############################################################################
data_I
_database_code_depnum_ccdc_archive 'CCDC 1033085'
_audit_creation_method     SHELXL-2012
_journal_date_recd_electronic     2014-10-14
_journal_date_accepted     2014-11-06
_journal_name_full     'Acta Crystallographica, Section E'
_journal_year     2014
_journal_volume     70
_journal_issue     12
_journal_page_first     494
_journal_page_last     498
_journal_paper_category     GM
_journal_paper_doi     10.1107/S1600536814024441
_journal_coeditor_code     PK2534
_publ_contact_author_name     'Curtis M. Zaleski*'
_publ_contact_author_address
;
Department of Chemistry
Shippensburg University
1871 Old Main Dr.
Shippensburg, PA 17257, USA
;
_publ_contact_author_email     'cmzaleski@ship.edu'
_publ_contact_author_fax     ?
_publ_contact_author_phone     ?
_publ_section_title
;\
Crystal structure of
di-\m-chloroacetato-hexakis(dimethylformamide)tetrakis(\m-<i>N</i>,2-\
dioxidobenzene-1-carboximidato)tetramanganese(III)disodium
dimethylformamide disolvate
;
loop_
    _publ_author_name
    _publ_author_footnote
    _publ_author_address
    'Daly, Connor I.' .
;
Department of Chemistry
Shippensburg University
1871 Old Main Dr.
Shippensburg, PA 17257,
USA
;
    'Zeller, Matthias' .
;
Department of Chemistry
Youngstown State University
1 University Plaza
Youngstown, OH 44555,
USA
;
    'Zaleski, Curtis M.' .
;
Department of Chemistry
Shippensburg University
1871 Old Main Dr.
Shippensburg, PA 17257,
USA
;
_publ_section_synopsis
;
The title compound consists of a macrocyclic ring with an Mn^III^---N---O repeat
unit that occurs four times, producing a molecule with an overall square
structure. Two Na^+^ ions are captured above and below the central cavity of
the molecule.
;
_chemical_name_systematic
;\
Di-\m-chloroacetato-hexakis(dimethylformamide)tetrakis(\m-<i>N</i>,2-\
dioxidobenzene-1-carboximidato)tetramanganese(III)disodium
dimethylformamide disolvate
;
_chemical_name_common     ?
_chemical_formula_moiety     'C50 H62 Cl2 Mn4 N10 Na2 O22, 2(C3 H7 N O)'
_chemical_formula_sum     'C56 H76 Cl2 Mn4 N12 Na2 O24'
_chemical_formula_iupac
               '[Na2 Mn4 (C2 H2 Cl O2)2 (C7 H4 N O3)4 (C3 H7 N O)6], 2C3 H7 N O'
_chemical_formula_weight     1637.92
_chemical_melting_point     ?
_shelx_space_group_comment
;
The symmetry employed for this shelxl refinement is uniquely defined
by the following loop, which should always be used as a source of
symmetry information in preference to the above space-group names.
They are only intended as comments.
;
_space_group_crystal_system     monoclinic
_space_group_name_H-M_alt     'P 21/n'
_space_group_name_Hall     '-P 2yn'
loop_
    _space_group_symop_operation_xyz
    'x, y, z'
    '-x+1/2, y+1/2, -z+1/2'
    '-x, -y, -z'
    'x-1/2, -y-1/2, z-1/2'
_cell_length_a     14.4457(7)
_cell_length_b     14.7091(6)
_cell_length_c     16.5663(8)
_cell_angle_alpha     90
_cell_angle_beta     101.8584(17)
_cell_angle_gamma     90
_cell_volume     3444.9(3)
_cell_formula_units_Z     2
_cell_measurement_reflns_used     9986
_cell_measurement_theta_min     2.5130
_cell_measurement_theta_max     32.5461
_cell_measurement_temperature     100(2)
_exptl_crystal_description     block
_exptl_crystal_colour     black
_exptl_crystal_size_max     0.320
_exptl_crystal_size_mid     0.300
_exptl_crystal_size_min     0.210
_exptl_crystal_density_diffrn     1.579
_exptl_crystal_density_meas     ?
_exptl_crystal_density_method     ?
_exptl_crystal_F_000     1688
_exptl_absorpt_coefficient_mu     0.893
_exptl_absorpt_correction_type     multi-scan
_exptl_absorpt_process_details
;
(SADABS; Bruker, 2014)
;
_shelx_estimated_absorpt_T_min     0.763
_shelx_estimated_absorpt_T_max     0.835
_exptl_absorpt_correction_T_min     0.6449
_exptl_absorpt_correction_T_max     0.7464
_exptl_special_details
;
The metallacrown molecule, coordinating DMF molecules, and chloroacetate anion
show whole molecule disorder over two sites. The geometries of the two
metallacrowns, coordinating DMF molecules, and the coordinating chloroacetate
anions were restrained to be similar to each other (SAME command in
<i>SHELXL</i>, e.s.d. = 0.02 Angstrom). For the benzene ring carbon atoms
(C2---C7, C9---C14 and C2B---C7B, C9B---C14B), oxime oxygen atom (O4 and O4b),
and oxime nitrogen atoms (N1, N2 and N1B, N2B) of the salicylhydroximate
ligands, equivalent atoms were constrained to have pairwise identical
anisotropic displacement parameters (ADPs). The ADPs of the sodium ions (Na1
and Na1B) were also constrained to be identical. For the coordinating DMF
molecules, the nitrogen atoms (N3 and N3B, N4 and N4B, and N5 and N5B) have
nearly the same atom positions leading to highly correlated thermal
parameters. To avoid correlation of the thermal parameters, the ADPs of
equivalent nitrogen atoms in the DMF molecules were constrained to be
identical. In addition, carbon, oxygen, and chlorine atoms of the
chloroacetate and carbon, oxygen, and nitrogen atoms of the coordinating DMF
molecules were restrained to have similar <i>U~ij~</i> components of the ADPs
(e.s.d. = 0.04 Angstrom squared; SIMU restraint in Shexl). Anisotropic
displacement parameters of all atoms in the minor moiety of the coordinating
DMF molecule associated with N5B were restrained using an enhanced rigid bond
restraint for the 1,2- and 1,3 distances [RIGU command in <i>SHELXL</i>,
e.s.d. = 0.004 Angstrom squared for both 1,2- and 1,3 distances [Thorn,
Dittrich & Sheldrick, Acta Cryst. A68 (2012) 448--451]. Additionally, the
following sodium-oxygen bond distances were restrained to be similar (e.s.d.
0.02 Angstrom): Na1---O1 and Na1B---O1B, Na1---O4 and Na1B---O4B, Na1---O8 and
Na1B---O8B, and Na1---O11 and Na1B---O11B. Subject to these conditions, the
occupancy ratio of the disordered metallacrown and associated anion and
solvent molecules refined to 0.8783(7) to 0.1217(7).
A lattice DMF molecule, associated with N6, is disordered over two sites with
different orientations. The geometries of the two DMF molecules were
restrained to be similar to each other (SAME command in <i>SHELXL</i>, e.s.d.
= 0.02 Angstrom). The nitrogen atoms (N6 and N6B) have nearly the same atom
positions leading to highly correlated thermal parameters. To avoid
correlation of the thermal parameters, the ADPs of equivalent atoms were
constrained to be identical. In addition, carbon, oxygen, and nitrogen atoms
of the DMF molecule were restrained to have similar <i>U~ij~</i> components of
the ADPs (e.s.d. = 0.04 Angstrom squared; SIMU restraint in Shexltl). Subject
to these restraints, the occupancy ratio of the disordered DMF molecule
refined to 0.615(5) to 0.385(5).
All hydrogen atoms were placed in calculated positions and refined as riding on
their carrier atoms with C---H distances of 0.95 Angstrom for <i>sp</i>^2^
 carbon atoms
and 0.98 Angstrom for methyl carbon atoms. The <i>U</i>~iso~ values for
hydrogen atoms were set to a multiple of the value of the carrying carbon atom
(1.2 times for <i>sp</i>^2^-hybridized carbon atoms or 1.5 times for methyl
carbon
atoms and water oxygen atoms). Major moiety methyl H atoms were allowed to
rotate, but not to tip (AFIX 137 command in <i>SHELXL</i>). For the minor
moiety methyl H atoms the C---N---C---H dihedral angle were constrained as
implemented in the AFIX 33 command in <i>SHELXL</i>.
;
_diffrn_ambient_temperature     100(2)
_diffrn_radiation_type     MoK\a
_diffrn_radiation_wavelength     0.71073
_diffrn_radiation_monochromator
                                   'laterally graded multilayer (Goebel) mirror'
_diffrn_measurement_device_type     'Bruker AXS D8 Quest CMOS'
_diffrn_measurement_method     '\w and \f scans'
_diffrn_detector_area_resol_mean     ?
_diffrn_reflns_number     39712
_diffrn_reflns_av_R_equivalents     0.0296
_diffrn_reflns_theta_min     2.197
_diffrn_reflns_theta_max     32.571
_diffrn_reflns_theta_full     25.242
_diffrn_measured_fraction_theta_max     0.988
_diffrn_measured_fraction_theta_full     0.999
_diffrn_reflns_limit_h_min     -18
_diffrn_reflns_limit_h_max     21
_diffrn_reflns_limit_k_min     -16
_diffrn_reflns_limit_k_max     22
_diffrn_reflns_limit_l_min     -25
_diffrn_reflns_limit_l_max     24
_refine_special_details     ?
_reflns_number_total     12392
_reflns_number_gt     9900
_reflns_threshold_expression     I>2\s(I)
_refine_ls_structure_factor_coef     Fsqd
_refine_ls_matrix_type     full
_refine_ls_R_factor_all     0.0654
_refine_ls_R_factor_gt     0.0462
_refine_ls_wR_factor_gt     0.0941
_refine_ls_wR_factor_ref     0.1015
_refine_ls_goodness_of_fit_ref     1.061
_refine_ls_restrained_S_all     1.042
_refine_ls_number_reflns     12392
_refine_ls_number_parameters     791
_refine_ls_number_restraints     748
_refine_ls_hydrogen_treatment     constr
_refine_ls_weighting_scheme     calc
_refine_ls_weighting_details
;
 w=1/[\s^2^(Fo^2^)+(0.0286P)^2^+3.6909P]
 where P=(Fo^2^+2Fc^2^)/3
;
_atom_sites_solution_hydrogens     geom
_atom_sites_solution_primary     direct
_atom_sites_solution_secondary     difmap
_refine_ls_shift/su_max     0.001
_refine_ls_shift/su_mean     0.000
_refine_diff_density_max     0.854
_refine_diff_density_min     -0.453
_refine_ls_extinction_method     none
_refine_ls_extinction_coef     .
loop_
    _atom_type_symbol
    _atom_type_description
    _atom_type_scat_dispersion_real
    _atom_type_scat_dispersion_imag
    _atom_type_scat_source
    'C' 'C' 0.0033 0.0016
                         'International Tables Vol C Tables 4.2.6.8 and 6.1.1.4'
    'H' 'H' 0.0000 0.0000
                         'International Tables Vol C Tables 4.2.6.8 and 6.1.1.4'
    'N' 'N' 0.0061 0.0033
                         'International Tables Vol C Tables 4.2.6.8 and 6.1.1.4'
    'O' 'O' 0.0106 0.0060
                         'International Tables Vol C Tables 4.2.6.8 and 6.1.1.4'
    'Na' 'Na' 0.0362 0.0249
                         'International Tables Vol C Tables 4.2.6.8 and 6.1.1.4'
    'Cl' 'Cl' 0.1484 0.1585
                         'International Tables Vol C Tables 4.2.6.8 and 6.1.1.4'
    'Mn' 'Mn' 0.3368 0.7283
                         'International Tables Vol C Tables 4.2.6.8 and 6.1.1.4'
_computing_data_collection
;
APEX2 (Bruker, 2014)
;
_computing_cell_refinement
;
SAINT (Bruker, 2014)
;
_computing_data_reduction
;
SAINT (Bruker, 2014)
;
_computing_structure_solution
;
SHELXS97 (Sheldrick, 2008)
;
_computing_structure_refinement
;
SHELXL2013 (Sheldrick, 2008) and
<i>SHELXLE</i> (H\"ubschle <i>et al.</i>,  2011)
;
_computing_molecular_graphics
;
Mercury (Macrae <i>et al.</i>,  2006)
;
_computing_publication_material
;
publCIF (Westrip, 2010)
;
loop_
    _atom_site_type_symbol
    _atom_site_label
    _atom_site_fract_x
    _atom_site_fract_y
    _atom_site_fract_z
    _atom_site_U_iso_or_equiv
    _atom_site_adp_type
    _atom_site_calc_flag
    _atom_site_occupancy
    _atom_site_disorder_assembly
    _atom_site_disorder_group
    Mn Mn1 0.38268(2) 0.19054(2) 0.48930(2) 0.01265(6) Uani d 0.8783(7) A 1
    O O1 0.48341(8) 0.12275(8) 0.46364(8) 0.0142(2) Uani d 0.8783(7) A 1
    N N1 0.56296(11) 0.17545(11) 0.45959(11) 0.0136(3) Uani d 0.8783(7) A 1
    O O2 0.46659(9) 0.29180(9) 0.47696(8) 0.0149(2) Uani d 0.8783(7) A 1
    C C1 0.54901(12) 0.26267(12) 0.46741(10) 0.0139(3) Uani d 0.8783(7) A 1
    C C2 0.62548(13) 0.32778(13) 0.46514(10) 0.0136(3) Uani d 0.8783(7) A 1
    C C3 0.60694(14) 0.41995(14) 0.47522(11) 0.0175(3) Uani d 0.8783(7) A 1
    H H3 0.5461 0.4376 0.4829 0.021 Uiso calc 0.8783(7) A 1
    C C4 0.67519(16) 0.48657(13) 0.47437(13) 0.0205(4) Uani d 0.8783(7) A 1
    H H4 0.6622 0.5488 0.4826 0.025 Uiso calc 0.8783(7) A 1
    C C5 0.76359(16) 0.45917(14) 0.46097(13) 0.0191(4) Uani d 0.8783(7) A 1
    H H5 0.8110 0.5035 0.4595 0.023 Uiso calc 0.8783(7) A 1
    C C6 0.78298(14) 0.36865(14) 0.44988(12) 0.0173(3) Uani d 0.8783(7) A 1
    H H6 0.8430 0.3520 0.4395 0.021 Uiso calc 0.8783(7) A 1
    C C7 0.71570(14) 0.30050(12) 0.45363(11) 0.0160(3) Uani d 0.8783(7) A 1
    O O3 0.74222(10) 0.21471(9) 0.44710(10) 0.0231(3) Uani d 0.8783(7) A 1
    Mn Mn2 0.67670(2) 0.10591(2) 0.44892(2) 0.01554(6) Uani d 0.8783(7) A 1
    O O4 0.61678(8) -0.00007(8) 0.47493(8) 0.0141(2) Uani d 0.8783(7) A 1
    N N2 0.67577(13) -0.07555(11) 0.48657(12) 0.0138(3) Uani d 0.8783(7) A 1
    O O5 0.78646(9) 0.02562(9) 0.46738(9) 0.0189(3) Uani d 0.8783(7) A 1
    C C8 0.76264(12) -0.05796(12) 0.48044(11) 0.0149(3) Uani d 0.8783(7) A 1
    C C9 0.83091(13) -0.13234(13) 0.48468(11) 0.0153(3) Uani d 0.8783(7) A 1
    C C10 0.92497(15) -0.10935(14) 0.48404(13) 0.0209(4) Uani d 0.8783(7) A 1
    H H10 0.9423 -0.0470 0.4849 0.025 Uiso calc 0.8783(7) A 1
    C C11 0.99360(13) -0.17516(16) 0.48220(13) 0.0209(4) Uani d 0.8783(7) A 1
    H H11 1.0571 -0.1584 0.4820 0.025 Uiso calc 0.8783(7) A 1
    C C12 0.96701(15) -0.26643(15) 0.48067(13) 0.0203(4) Uani d 0.8783(7) A 1
    H H12 1.0127 -0.3124 0.4788 0.024 Uiso calc 0.8783(7) A 1
    C C13 0.87446(15) -0.29064(14) 0.48182(12) 0.0188(4) Uani d 0.8783(7) A 1
    H H13 0.8580 -0.3532 0.4814 0.023 Uiso calc 0.8783(7) A 1
    C C14 0.80446(12) -0.22480(14) 0.48360(11) 0.0145(3) Uani d 0.8783(7) A 1
    O O6 0.71625(9) -0.25443(9) 0.48067(8) 0.0174(2) Uani d 0.8783(7) A 1
    O O7 0.64832(11) 0.08643(10) 0.31936(9) 0.0242(3) Uani d 0.8783(7) A 1
    C C15 0.57616(16) 0.05246(14) 0.27175(12) 0.0207(4) Uani d 0.8783(7) A 1
    O O8 0.50242(16) 0.02543(15) 0.28940(14) 0.0240(4) Uani d 0.8783(7) A 1
    C C16 0.5892(2) 0.05038(19) 0.18215(16) 0.0289(5) Uani d 0.8783(7) A 1
    H H16A 0.6531 0.0265 0.1814 0.035 Uiso calc 0.8783(7) A 1
    H H16B 0.5861 0.1135 0.1609 0.035 Uiso calc 0.8783(7) A 1
    Cl Cl1 0.50475(7) -0.01609(8) 0.11496(5) 0.03164(18) Uani d 0.8783(7) A 1
    O O9 0.30672(10) 0.19411(10) 0.36021(8) 0.0209(3) Uani d 0.8783(7) A 1
    C C17 0.3478(3) 0.1934(4) 0.30087(16) 0.0224(6) Uani d 0.8783(7) A 1
    H H17 0.4150 0.1925 0.3132 0.027 Uiso calc 0.8783(7) A 1
    N N3 0.30499(17) 0.1939(2) 0.22187(14) 0.0249(5) Uani d 0.8783(7) A 1
    C C18 0.2023(3) 0.1873(3) 0.1979(2) 0.0359(8) Uani d 0.8783(7) A 1
    H H18A 0.1765 0.2452 0.1741 0.054 Uiso calc 0.8783(7) A 1
    H H18B 0.1761 0.1734 0.2466 0.054 Uiso calc 0.8783(7) A 1
    H H18C 0.1853 0.1388 0.1570 0.054 Uiso calc 0.8783(7) A 1
    C C19 0.3584(3) 0.1960(2) 0.15659(18) 0.0419(7) Uani d 0.8783(7) A 1
    H H19A 0.3514 0.1377 0.1273 0.063 Uiso calc 0.8783(7) A 1
    H H19B 0.4254 0.2067 0.1805 0.063 Uiso calc 0.8783(7) A 1
    H H19C 0.3344 0.2451 0.1179 0.063 Uiso calc 0.8783(7) A 1
    O O10 0.52243(13) -0.17570(11) 0.37299(12) 0.0215(3) Uani d 0.8783(7) A 1
    C C20 0.51607(16) -0.19688(14) 0.30007(12) 0.0254(4) Uani d 0.8783(7) A 1
    H H20 0.4969 -0.1510 0.2597 0.031 Uiso calc 0.8783(7) A 1
    N N4 0.5339(5) -0.2784(3) 0.27374(16) 0.0343(6) Uani d 0.8783(7) A 1
    C C21 0.56354(19) -0.35315(15) 0.33013(14) 0.0335(5) Uani d 0.8783(7) A 1
    H H21A 0.5350 -0.4098 0.3055 0.050 Uiso calc 0.8783(7) A 1
    H H21B 0.5431 -0.3417 0.3821 0.050 Uiso calc 0.8783(7) A 1
    H H21C 0.6326 -0.3585 0.3409 0.050 Uiso calc 0.8783(7) A 1
    C C22 0.5273(3) -0.2964(2) 0.18536(15) 0.0533(8) Uani d 0.8783(7) A 1
    H H22A 0.5082 -0.2407 0.1538 0.080 Uiso calc 0.8783(7) A 1
    H H22B 0.4803 -0.3441 0.1672 0.080 Uiso calc 0.8783(7) A 1
    H H22C 0.5890 -0.3163 0.1762 0.080 Uiso calc 0.8783(7) A 1
    O O11 0.30119(13) -0.08465(15) 0.36626(13) 0.0387(4) Uani d 0.8783(7) A 1
    C C23 0.22369(18) -0.0752(2) 0.31880(17) 0.0360(6) Uani d 0.8783(7) A 1
    H H23 0.1693 -0.0724 0.3426 0.043 Uiso calc 0.8783(7) A 1
    N N5 0.21038(14) -0.06854(16) 0.23725(14) 0.0315(5) Uani d 0.8783(7) A 1
    C C24 0.2894(2) -0.0710(3) 0.1945(2) 0.0418(7) Uani d 0.8783(7) A 1
    H H24A 0.2945 -0.1321 0.1721 0.063 Uiso calc 0.8783(7) A 1
    H H24B 0.3482 -0.0560 0.2334 0.063 Uiso calc 0.8783(7) A 1
    H H24C 0.2785 -0.0267 0.1494 0.063 Uiso calc 0.8783(7) A 1
    C C25 0.1168(2) -0.0650(4) 0.1845(3) 0.0375(8) Uani d 0.8783(7) A 1
    H H25A 0.1091 -0.0074 0.1541 0.056 Uiso calc 0.8783(7) A 1
    H H25B 0.0688 -0.0694 0.2185 0.056 Uiso calc 0.8783(7) A 1
    H H25C 0.1093 -0.1158 0.1454 0.056 Uiso calc 0.8783(7) A 1
    O O12 0.5406(3) 0.3039(3) 0.2524(2) 0.0614(12) Uani d 0.615(5) B 1
    C C26 0.6199(6) 0.2984(7) 0.2465(6) 0.054(3) Uani d 0.615(5) B 1
    H H26 0.6445 0.2384 0.2526 0.065 Uiso calc 0.615(5) B 1
    N N6 0.6808(5) 0.3594(9) 0.2330(7) 0.0392(13) Uani d 0.615(5) B 1
    C C27 0.6502(4) 0.4538(4) 0.2260(4) 0.0418(12) Uani d 0.615(5) B 1
    H H27A 0.6884 0.4876 0.1936 0.063 Uiso calc 0.615(5) B 1
    H H27B 0.6583 0.4806 0.2811 0.063 Uiso calc 0.615(5) B 1
    H H27C 0.5834 0.4567 0.1984 0.063 Uiso calc 0.615(5) B 1
    C C28 0.7754(4) 0.3437(4) 0.2271(4) 0.0364(10) Uani d 0.615(5) B 1
    H H28A 0.7837 0.2794 0.2150 0.055 Uiso calc 0.615(5) B 1
    H H28B 0.8175 0.3597 0.2795 0.055 Uiso calc 0.615(5) B 1
    H H28C 0.7908 0.3812 0.1828 0.055 Uiso calc 0.615(5) B 1
    Na Na1 0.45845(14) -0.03121(17) 0.40525(15) 0.0144(3) Uani d 0.8783(7) A 1
    Mn Mn1B 0.53392(15) -0.21852(16) 0.52400(15) 0.0230(6) Uani d 0.1217(7) A 2
    O O1B 0.5784(6) -0.1004(6) 0.5135(8) 0.031(3) Uani d 0.1217(7) A 2
    N N1B 0.6691(9) -0.0984(7) 0.4957(11) 0.0136(3) Uani d 0.1217(7) A 2
    O O2B 0.6646(6) -0.2498(6) 0.5139(7) 0.024(2) Uani d 0.1217(7) A 2
    C C1B 0.7104(8) -0.1782(8) 0.4991(8) 0.022(3) Uani d 0.1217(7) A 2
    C C2B 0.8093(8) -0.1823(9) 0.4893(8) 0.0136(3) Uani d 0.1217(7) A 2
    C C3B 0.8439(10) -0.2697(9) 0.4897(9) 0.0175(3) Uani d 0.1217(7) A 2
    H H3B 0.8046 -0.3195 0.4969 0.021 Uiso calc 0.1217(7) A 2
    C C4B 0.9345(11) -0.2855(10) 0.4799(10) 0.0205(4) Uani d 0.1217(7) A 2
    H H4B 0.9562 -0.3458 0.4751 0.025 Uiso calc 0.1217(7) A 2
    C C5B 0.9925(11) -0.2138(10) 0.4770(9) 0.0191(4) Uani d 0.1217(7) A 2
    H H5B 1.0567 -0.2240 0.4742 0.023 Uiso calc 0.1217(7) A 2
    C C6B 0.9591(10) -0.1264(9) 0.4780(9) 0.0173(3) Uani d 0.1217(7) A 2
    H H6B 1.0005 -0.0769 0.4749 0.021 Uiso calc 0.1217(7) A 2
    C C7B 0.8662(9) -0.1092(8) 0.4833(9) 0.0160(3) Uani d 0.1217(7) A 2
    O O3B 0.8362(7) -0.0222(7) 0.4853(9) 0.036(3) Uani d 0.1217(7) A 2
    Mn Mn2B 0.71495(16) 0.02477(16) 0.47156(17) 0.0271(6) Uani d 0.1217(7) A 2
    O O4B 0.5938(5) 0.0704(5) 0.4741(5) 0.0141(2) Uani d 0.1217(7) A 2
    N N2B 0.5901(8) 0.1646(8) 0.4702(10) 0.0138(3) Uani d 0.1217(7) A 2
    O O5B 0.7458(6) 0.1546(6) 0.4723(6) 0.020(2) Uani d 0.1217(7) A 2
    C C8B 0.6726(8) 0.2053(6) 0.4709(8) 0.016(2) Uani d 0.1217(7) A 2
    C C9B 0.6754(9) 0.3048(7) 0.4653(9) 0.0153(3) Uani d 0.1217(7) A 2
    C C10B 0.7640(10) 0.3387(10) 0.4594(10) 0.0209(4) Uani d 0.1217(7) A 2
    H H10B 0.8143 0.2980 0.4567 0.025 Uiso calc 0.1217(7) A 2
    C C11B 0.7784(11) 0.4302(11) 0.4576(12) 0.0209(4) Uani d 0.1217(7) A 2
    H H11B 0.8386 0.4530 0.4530 0.025 Uiso calc 0.1217(7) A 2
    C C12B 0.7064(10) 0.4895(11) 0.4625(11) 0.0203(4) Uani d 0.1217(7) A 2
    H H12B 0.7170 0.5532 0.4626 0.024 Uiso calc 0.1217(7) A 2
    C C13B 0.6189(10) 0.4560(9) 0.4672(10) 0.0188(4) Uani d 0.1217(7) A 2
    H H13B 0.5687 0.4972 0.4694 0.023 Uiso calc 0.1217(7) A 2
    C C14B 0.6026(8) 0.3642(9) 0.4689(8) 0.0145(3) Uani d 0.1217(7) A 2
    O O6B 0.5143(6) 0.3336(7) 0.4750(7) 0.024(2) Uani d 0.1217(7) A 2
    O O7B 0.6868(9) 0.0206(12) 0.3389(8) 0.050(4) Uani d 0.1217(7) A 2
    C C15B 0.6092(12) 0.012(2) 0.2877(10) 0.053(5) Uani d 0.1217(7) A 2
    O O8B 0.5302(12) -0.0067(17) 0.2989(12) 0.056(6) Uani d 0.1217(7) A 2
    C C16B 0.6179(15) 0.025(2) 0.1987(9) 0.047(6) Uani d 0.1217(7) A 2
    H H16C 0.6697 -0.0144 0.1888 0.056 Uiso calc 0.1217(7) A 2
    H H16D 0.6387 0.0890 0.1933 0.056 Uiso calc 0.1217(7) A 2
    Cl Cl1B 0.5184(11) 0.0057(9) 0.1177(8) 0.089(5) Uani d 0.1217(7) A 2
    O O9B 0.4183(9) 0.2152(10) 0.3374(8) 0.041(3) Uani d 0.1217(7) A 2
    C C17B 0.3316(17) 0.197(4) 0.3084(17) 0.051(9) Uani d 0.1217(7) A 2
    H H17B 0.2927 0.1942 0.3480 0.061 Uiso calc 0.1217(7) A 2
    N N3B 0.2873(14) 0.182(2) 0.2305(12) 0.0249(5) Uani d 0.1217(7) A 2
    C C18B 0.331(2) 0.162(3) 0.1623(17) 0.082(11) Uani d 0.1217(7) A 2
    H H18D 0.3423 0.2179 0.1345 0.123 Uiso calc 0.1217(7) A 2
    H H18E 0.2887 0.1221 0.1234 0.123 Uiso calc 0.1217(7) A 2
    H H18F 0.3910 0.1303 0.1825 0.123 Uiso calc 0.1217(7) A 2
    C C19B 0.1873(19) 0.208(3) 0.207(3) 0.076(14) Uani d 0.1217(7) A 2
    H H19D 0.1773 0.2458 0.1574 0.115 Uiso calc 0.1217(7) A 2
    H H19E 0.1695 0.2428 0.2523 0.115 Uiso calc 0.1217(7) A 2
    H H19F 0.1483 0.1533 0.1966 0.115 Uiso calc 0.1217(7) A 2
    O O10B 0.5012(15) -0.2125(15) 0.3797(10) 0.061(5) Uani d 0.1217(7) A 2
    C C20B 0.5396(19) -0.2697(16) 0.3421(11) 0.063(6) Uani d 0.1217(7) A 2
    H H20B 0.5840 -0.3088 0.3755 0.076 Uiso calc 0.1217(7) A 2
    N N4B 0.527(4) -0.283(3) 0.2608(13) 0.0343(6) Uani d 0.1217(7) A 2
    C C21B 0.483(3) -0.2153(19) 0.2022(16) 0.090(10) Uani d 0.1217(7) A 2
    H H21D 0.5216 -0.2070 0.1603 0.135 Uiso calc 0.1217(7) A 2
    H H21E 0.4795 -0.1576 0.2310 0.135 Uiso calc 0.1217(7) A 2
    H H21F 0.4196 -0.2350 0.1757 0.135 Uiso calc 0.1217(7) A 2
    C C22B 0.552(3) -0.371(2) 0.228(2) 0.119(12) Uani d 0.1217(7) A 2
    H H22D 0.4952 -0.3996 0.1949 0.179 Uiso calc 0.1217(7) A 2
    H H22E 0.5791 -0.4116 0.2739 0.179 Uiso calc 0.1217(7) A 2
    H H22F 0.5985 -0.3612 0.1933 0.179 Uiso calc 0.1217(7) A 2
    O O11B 0.2936(11) -0.0372(12) 0.3615(12) 0.064(5) Uani d 0.1217(7) A 2
    C C23B 0.2075(15) -0.039(2) 0.3243(12) 0.060(5) Uani d 0.1217(7) A 2
    H H23B 0.1600 -0.0255 0.3547 0.072 Uiso calc 0.1217(7) A 2
    N N5B 0.1823(11) -0.0571(14) 0.2475(10) 0.0315(5) Uani d 0.1217(7) A 2
    C C24B 0.2643(17) -0.074(3) 0.2090(19) 0.061(8) Uani d 0.1217(7) A 2
    H H24D 0.2432 -0.1046 0.1560 0.091 Uiso calc 0.1217(7) A 2
    H H24E 0.3105 -0.1119 0.2455 0.091 Uiso calc 0.1217(7) A 2
    H H24F 0.2937 -0.0156 0.1999 0.091 Uiso calc 0.1217(7) A 2
    C C25B 0.0969(18) -0.054(4) 0.188(2) 0.057(10) Uani d 0.1217(7) A 2
    H H25D 0.0704 0.0070 0.1854 0.086 Uiso calc 0.1217(7) A 2
    H H25E 0.0517 -0.0976 0.2033 0.086 Uiso calc 0.1217(7) A 2
    H H25F 0.1094 -0.0710 0.1339 0.086 Uiso calc 0.1217(7) A 2
    O O12B 0.5372(4) 0.4724(3) 0.1987(3) 0.0521(16) Uani d 0.385(5) B 2
    C C26B 0.6174(7) 0.4520(8) 0.1999(6) 0.055(3) Uani d 0.385(5) B 2
    H H26B 0.6549 0.4972 0.1811 0.066 Uiso calc 0.385(5) B 2
    N N6B 0.6610(10) 0.3739(15) 0.2242(13) 0.0392(13) Uani d 0.385(5) B 2
    C C27B 0.6083(12) 0.2978(7) 0.2465(9) 0.059(6) Uani d 0.385(5) B 2
    H H27D 0.5696 0.3182 0.2852 0.088 Uiso calc 0.385(5) B 2
    H H27E 0.6523 0.2506 0.2726 0.088 Uiso calc 0.385(5) B 2
    H H27F 0.5672 0.2731 0.1969 0.088 Uiso calc 0.385(5) B 2
    C C28B 0.7558(11) 0.3431(16) 0.2255(12) 0.164(10) Uani d 0.385(5) B 2
    H H28D 0.7663 0.3401 0.1690 0.246 Uiso calc 0.385(5) B 2
    H H28E 0.7647 0.2825 0.2506 0.246 Uiso calc 0.385(5) B 2
    H H28F 0.8010 0.3856 0.2578 0.246 Uiso calc 0.385(5) B 2
    Na Na1B 0.4601(11) -0.0206(15) 0.4096(11) 0.0144(3) Uani d 0.1217(7) A 2
loop_
    _atom_site_aniso_label
    _atom_site_aniso_U_11
    _atom_site_aniso_U_22
    _atom_site_aniso_U_33
    _atom_site_aniso_U_12
    _atom_site_aniso_U_13
    _atom_site_aniso_U_23
    Mn1 0.01043(12) 0.01275(12) 0.01532(11) -0.00049(9) 0.00393(9) -0.00080(9)
    O1 0.0105(5) 0.0142(6) 0.0192(6) -0.0027(4) 0.0058(4) -0.0008(4)
    N1 0.0092(7) 0.0135(7) 0.0184(7) -0.0026(6) 0.0037(6) 0.0004(5)
    O2 0.0128(6) 0.0144(6) 0.0181(6) -0.0003(5) 0.0049(5) 0.0004(4)
    C1 0.0134(8) 0.0147(7) 0.0130(7) -0.0007(6) 0.0015(6) 0.0001(6)
    C2 0.0141(8) 0.0123(7) 0.0143(7) -0.0015(6) 0.0022(6) -0.0002(6)
    C3 0.0193(9) 0.0133(8) 0.0198(8) -0.0013(7) 0.0035(7) -0.0016(7)
    C4 0.0241(11) 0.0139(8) 0.0233(9) -0.0023(8) 0.0047(8) -0.0006(7)
    C5 0.0231(11) 0.0142(9) 0.0203(8) -0.0071(8) 0.0048(7) 0.0000(7)
    C6 0.0151(8) 0.0167(9) 0.0199(8) -0.0038(7) 0.0032(7) 0.0009(7)
    C7 0.0146(8) 0.0141(8) 0.0185(8) -0.0016(7) 0.0017(7) 0.0005(6)
    O3 0.0154(6) 0.0137(6) 0.0424(8) -0.0033(5) 0.0106(6) -0.0013(6)
    Mn2 0.01122(12) 0.01245(12) 0.02429(13) -0.00198(9) 0.00678(10) -0.00102(10)
    O4 0.0106(5) 0.0126(5) 0.0194(6) 0.0003(4) 0.0038(4) 0.0012(4)
    N2 0.0117(7) 0.0118(7) 0.0183(8) 0.0000(6) 0.0038(5) 0.0001(6)
    O5 0.0115(6) 0.0164(6) 0.0294(7) -0.0023(5) 0.0058(5) -0.0011(5)
    C8 0.0115(7) 0.0164(8) 0.0164(7) -0.0025(6) 0.0021(6) -0.0022(6)
    C9 0.0100(8) 0.0165(8) 0.0195(8) -0.0018(6) 0.0028(6) -0.0030(6)
    C10 0.0124(9) 0.0204(9) 0.0294(10) -0.0012(7) 0.0033(7) -0.0027(7)
    C11 0.0107(8) 0.0226(9) 0.0297(10) -0.0021(8) 0.0049(7) -0.0019(8)
    C12 0.0137(9) 0.0224(10) 0.0250(9) 0.0023(7) 0.0042(8) -0.0052(7)
    C13 0.0147(9) 0.0185(9) 0.0230(9) 0.0016(7) 0.0037(7) -0.0036(7)
    C14 0.0125(8) 0.0157(8) 0.0157(7) 0.0002(7) 0.0036(6) -0.0024(6)
    O6 0.0128(6) 0.0160(6) 0.0247(6) -0.0020(5) 0.0066(5) -0.0047(5)
    O7 0.0267(7) 0.0260(7) 0.0218(7) -0.0027(6) 0.0093(6) 0.0023(6)
    C15 0.0280(11) 0.0176(9) 0.0180(8) 0.0052(8) 0.0085(8) 0.0034(7)
    O8 0.0250(10) 0.0292(9) 0.0193(8) -0.0006(7) 0.0082(8) 0.0026(6)
    C16 0.0369(15) 0.0344(14) 0.0173(11) -0.0031(11) 0.0102(10) 0.0017(9)
    Cl1 0.0360(3) 0.0417(5) 0.0176(2) 0.0055(3) 0.0061(2) -0.0036(2)
    O9 0.0189(7) 0.0273(7) 0.0159(6) 0.0006(5) 0.0022(5) 0.0007(5)
    C17 0.0214(13) 0.0291(13) 0.0151(9) 0.0059(12) 0.0002(9) -0.0028(9)
    N3 0.0268(12) 0.0304(12) 0.0163(9) 0.0042(9) 0.0020(8) -0.0004(8)
    C18 0.0307(16) 0.042(2) 0.0287(12) -0.0022(15) -0.0091(11) 0.0058(11)
    C19 0.050(2) 0.0576(19) 0.0213(11) 0.0117(15) 0.0139(12) 0.0021(12)
    O10 0.0248(8) 0.0208(7) 0.0176(7) -0.0027(6) 0.0015(6) -0.0011(6)
    C20 0.0302(11) 0.0241(10) 0.0198(8) 0.0007(8) 0.0000(8) -0.0004(7)
    N4 0.0543(18) 0.0287(10) 0.0173(12) 0.0036(11) 0.0016(16) -0.0043(10)
    C21 0.0516(15) 0.0197(10) 0.0267(10) 0.0012(9) 0.0022(10) -0.0030(8)
    C22 0.094(3) 0.0424(15) 0.0203(10) 0.0123(16) 0.0050(13) -0.0054(10)
    O11 0.0237(8) 0.0439(11) 0.0427(10) -0.0017(8) -0.0069(7) -0.0132(9)
    C23 0.0228(11) 0.0398(15) 0.0442(14) -0.0028(10) 0.0039(10) -0.0168(11)
    N5 0.0170(10) 0.0357(11) 0.0400(11) 0.0012(9) 0.0020(8) -0.0107(8)
    C24 0.0299(16) 0.0556(19) 0.0413(16) 0.0018(14) 0.0102(12) -0.0035(13)
    C25 0.0255(16) 0.0374(16) 0.0443(16) 0.0018(15) -0.0048(13) -0.0028(12)
    O12 0.048(2) 0.092(3) 0.0470(19) -0.0248(19) 0.0183(16) 0.0003(17)
    C26 0.039(3) 0.091(6) 0.033(4) -0.012(3) 0.008(3) -0.011(3)
    N6 0.038(4) 0.052(4) 0.027(3) -0.001(3) 0.006(3) -0.004(2)
    C27 0.044(3) 0.036(2) 0.048(3) -0.001(2) 0.014(2) -0.010(2)
    C28 0.0304(19) 0.051(2) 0.031(2) -0.0138(18) 0.0140(16) -0.0121(18)
    Na1 0.0126(3) 0.0148(8) 0.0162(4) -0.0019(3) 0.0036(3) -0.0017(4)
    Mn1B 0.0105(9) 0.0238(11) 0.0355(12) -0.0024(8) 0.0064(8) 0.0051(9)
    O1B 0.013(5) 0.021(5) 0.065(8) 0.008(4) 0.020(5) 0.009(5)
    N1B 0.0092(7) 0.0135(7) 0.0184(7) -0.0026(6) 0.0037(6) 0.0004(5)
    O2B 0.022(5) 0.013(4) 0.038(6) 0.001(4) 0.007(4) 0.001(4)
    C1B 0.014(6) 0.035(8) 0.018(6) 0.000(5) 0.004(5) 0.004(5)
    C2B 0.0141(8) 0.0123(7) 0.0143(7) -0.0015(6) 0.0022(6) -0.0002(6)
    C3B 0.0193(9) 0.0133(8) 0.0198(8) -0.0013(7) 0.0035(7) -0.0016(7)
    C4B 0.0241(11) 0.0139(8) 0.0233(9) -0.0023(8) 0.0047(8) -0.0006(7)
    C5B 0.0231(11) 0.0142(9) 0.0203(8) -0.0071(8) 0.0048(7) 0.0000(7)
    C6B 0.0151(8) 0.0167(9) 0.0199(8) -0.0038(7) 0.0032(7) 0.0009(7)
    C7B 0.0146(8) 0.0141(8) 0.0185(8) -0.0016(7) 0.0017(7) 0.0005(6)
    O3B 0.022(6) 0.021(5) 0.071(9) -0.005(5) 0.024(6) -0.004(5)
    Mn2B 0.0174(11) 0.0202(11) 0.0469(15) -0.0021(8) 0.0138(10) 0.0014(10)
    O4B 0.0106(5) 0.0126(5) 0.0194(6) 0.0003(4) 0.0038(4) 0.0012(4)
    N2B 0.0117(7) 0.0118(7) 0.0183(8) 0.0000(6) 0.0038(5) 0.0001(6)
    O5B 0.012(4) 0.027(5) 0.022(5) -0.008(4) 0.003(4) -0.007(4)
    C8B 0.018(6) 0.010(5) 0.021(6) -0.003(4) 0.004(5) 0.003(4)
    C9B 0.0100(8) 0.0165(8) 0.0195(8) -0.0018(6) 0.0028(6) -0.0030(6)
    C10B 0.0124(9) 0.0204(9) 0.0294(10) -0.0012(7) 0.0033(7) -0.0027(7)
    C11B 0.0107(8) 0.0226(9) 0.0297(10) -0.0021(8) 0.0049(7) -0.0019(8)
    C12B 0.0137(9) 0.0224(10) 0.0250(9) 0.0023(7) 0.0042(8) -0.0052(7)
    C13B 0.0147(9) 0.0185(9) 0.0230(9) 0.0016(7) 0.0037(7) -0.0036(7)
    C14B 0.0125(8) 0.0157(8) 0.0157(7) 0.0002(7) 0.0036(6) -0.0024(6)
    O6B 0.008(4) 0.020(5) 0.045(6) 0.005(4) 0.011(4) -0.001(4)
    O7B 0.043(7) 0.076(10) 0.032(6) -0.019(7) 0.011(6) -0.013(7)
    C15B 0.049(11) 0.078(13) 0.035(9) -0.008(10) 0.015(8) 0.005(10)
    O8B 0.042(12) 0.097(19) 0.029(8) -0.036(11) 0.005(8) -0.003(11)
    C16B 0.045(12) 0.062(14) 0.025(9) -0.011(10) -0.012(8) 0.018(9)
    Cl1B 0.120(10) 0.048(6) 0.115(9) -0.002(5) 0.064(7) -0.001(5)
    O9B 0.030(6) 0.049(7) 0.041(7) 0.004(5) 0.003(5) -0.014(6)
    C17B 0.021(11) 0.046(13) 0.079(16) 0.004(10) -0.006(11) -0.003(14)
    N3B 0.0268(12) 0.0304(12) 0.0163(9) 0.0042(9) 0.0020(8) -0.0004(8)
    C18B 0.049(17) 0.14(3) 0.061(17) 0.038(17) 0.025(13) 0.056(18)
    C19B 0.035(14) 0.06(2) 0.12(3) 0.023(13) -0.026(16) -0.003(18)
    O10B 0.070(12) 0.095(14) 0.016(6) -0.009(11) 0.000(7) 0.001(9)
    C20B 0.078(13) 0.063(12) 0.038(9) 0.009(11) -0.014(10) 0.000(9)
    N4B 0.0543(18) 0.0287(10) 0.0173(12) 0.0036(11) 0.0016(16) -0.0043(10)
    C21B 0.13(2) 0.072(18) 0.056(15) -0.014(18) -0.013(16) 0.007(13)
    C22B 0.20(3) 0.09(2) 0.070(19) 0.00(2) 0.02(2) -0.021(17)
    O11B 0.061(8) 0.035(8) 0.076(9) -0.007(7) -0.033(6) 0.016(8)
    C23B 0.058(8) 0.064(13) 0.049(5) 0.005(8) -0.009(5) -0.020(6)
    N5B 0.0170(10) 0.0357(11) 0.0400(11) 0.0012(9) 0.0020(8) -0.0107(8)
    C24B 0.033(8) 0.078(19) 0.067(11) 0.005(8) 0.005(7) -0.019(11)
    C25B 0.019(7) 0.09(3) 0.055(10) 0.012(8) -0.012(7) -0.024(11)
    O12B 0.062(3) 0.047(3) 0.053(3) 0.008(2) 0.026(2) -0.012(2)
    C26B 0.056(6) 0.063(5) 0.046(5) -0.003(5) 0.008(4) -0.024(4)
    N6B 0.038(4) 0.052(4) 0.027(3) -0.001(3) 0.006(3) -0.004(2)
    C27B 0.126(15) 0.018(4) 0.028(6) -0.020(6) 0.007(7) 0.005(4)
    C28B 0.114(14) 0.31(2) 0.063(9) 0.087(14) 0.002(9) -0.069(12)
    Na1B 0.0126(3) 0.0148(8) 0.0162(4) -0.0019(3) 0.0036(3) -0.0017(4)
_geom_special_details
;
All e.s.d.'s (except the e.s.d. in the dihedral angle between two l.s. planes)
are estimated using the full covariance matrix. The cell e.s.d.'s are taken
into account individually in the estimation of e.s.d.'s in distances, angles
and torsion angles; correlations between e.s.d.'s in cell parameters are only
used when they are defined by crystal symmetry. An approximate (isotropic)
treatment of cell e.s.d.'s is used for estimating e.s.d.'s involving l.s.
planes.
;
loop_
    _geom_bond_atom_site_label_1
    _geom_bond_atom_site_label_2
    _geom_bond_site_symmetry_2
    _geom_bond_distance
    _geom_bond_publ_flag
    Mn1 O6 3_656 1.8616(13) ?
    Mn1 O1 . 1.8831(12) ?
    Mn1 O2 . 1.9574(13) ?
    Mn1 N2 3_656 1.9678(15) ?
    Mn1 O9 . 2.1945(14) ?
    Mn1 O10 3_656 2.4179(19) ?
    Mn1 Na1 3_656 3.488(3) ?
    O1 N1 . 1.3991(19) ?
    O1 Na1 . 2.460(3) ?
    O1 Na1 3_656 2.547(3) ?
    N1 C1 . 1.309(2) ?
    N1 Mn2 . 1.9740(16) ?
    O2 C1 . 1.305(2) ?
    C1 C2 . 1.468(2) ?
    C2 C3 . 1.399(3) ?
    C2 C7 . 1.414(3) ?
    C3 C4 . 1.392(3) ?
    C3 H3 . 0.9500 ?
    C4 C5 . 1.400(3) ?
    C4 H4 . 0.9500 ?
    C5 C6 . 1.381(3) ?
    C5 H5 . 0.9500 ?
    C6 C7 . 1.406(3) ?
    C6 H6 . 0.9500 ?
    C7 O3 . 1.330(2) ?
    O3 Mn2 . 1.8627(14) ?
    Mn2 O4 . 1.8756(12) ?
    Mn2 O5 . 1.9501(14) ?
    Mn2 O7 . 2.1202(15) ?
    Mn2 Na1 3_656 3.577(3) ?
    Mn2 Na1 . 3.6869(19) ?
    O4 N2 . 1.389(2) ?
    O4 Na1 . 2.385(2) ?
    O4 Na1 3_656 2.494(3) ?
    N2 C8 . 1.306(2) ?
    N2 Mn1 3_656 1.9679(15) ?
    O5 C8 . 1.307(2) ?
    C8 C9 . 1.465(2) ?
    C9 C10 . 1.402(3) ?
    C9 C14 . 1.412(3) ?
    C10 C11 . 1.390(3) ?
    C10 H10 . 0.9500 ?
    C11 C12 . 1.395(3) ?
    C11 H11 . 0.9500 ?
    C12 C13 . 1.387(3) ?
    C12 H12 . 0.9500 ?
    C13 C14 . 1.405(3) ?
    C13 H13 . 0.9500 ?
    C14 O6 . 1.338(2) ?
    O6 Mn1 3_656 1.8616(13) ?
    O7 C15 . 1.273(3) ?
    C15 O8 . 1.227(3) ?
    C15 C16 . 1.535(3) ?
    O8 Na1 . 2.298(3) ?
    C16 Cl1 . 1.768(3) ?
    C16 H16A . 0.9900 ?
    C16 H16B . 0.9900 ?
    O9 C17 . 1.248(4) ?
    C17 N3 . 1.328(3) ?
    C17 H17 . 0.9500 ?
    N3 C19 . 1.452(4) ?
    N3 C18 . 1.458(4) ?
    C18 H18A . 0.9800 ?
    C18 H18B . 0.9800 ?
    C18 H18C . 0.9800 ?
    C19 H19A . 0.9800 ?
    C19 H19B . 0.9800 ?
    C19 H19C . 0.9800 ?
    O10 C20 . 1.233(3) ?
    O10 Mn1 3_656 2.4178(19) ?
    O10 Na1 . 2.421(3) ?
    C20 N4 . 1.319(4) ?
    C20 H20 . 0.9500 ?
    N4 C21 . 1.449(5) ?
    N4 C22 . 1.472(4) ?
    C21 H21A . 0.9800 ?
    C21 H21B . 0.9800 ?
    C21 H21C . 0.9800 ?
    C22 H22A . 0.9800 ?
    C22 H22B . 0.9800 ?
    C22 H22C . 0.9800 ?
    O11 C23 . 1.237(3) ?
    O11 Na1 . 2.365(2) ?
    C23 N5 . 1.328(3) ?
    C23 H23 . 0.9500 ?
    N5 C25 . 1.452(3) ?
    N5 C24 . 1.462(4) ?
    C24 H24A . 0.9800 ?
    C24 H24B . 0.9800 ?
    C24 H24C . 0.9800 ?
    C25 H25A . 0.9800 ?
    C25 H25B . 0.9800 ?
    C25 H25C . 0.9800 ?
    O12 C26 . 1.172(9) ?
    C26 N6 . 1.308(14) ?
    C26 H26 . 0.9500 ?
    N6 C28 . 1.409(7) ?
    N6 C27 . 1.453(12) ?
    C27 H27A . 0.9800 ?
    C27 H27B . 0.9800 ?
    C27 H27C . 0.9800 ?
    C28 H28A . 0.9800 ?
    C28 H28B . 0.9800 ?
    C28 H28C . 0.9800 ?
    Na1 O4 3_656 2.494(3) ?
    Na1 O1 3_656 2.547(3) ?
    Na1 Na1 3_656 3.254(4) ?
    Na1 Mn1 3_656 3.488(3) ?
    Na1 Mn2 3_656 3.577(3) ?
    Mn1B O6B 3_656 1.832(10) ?
    Mn1B O1B . 1.873(9) ?
    Mn1B N2B 3_656 1.980(12) ?
    Mn1B O2B . 1.983(9) ?
    Mn1B O9B 3_656 2.258(13) ?
    Mn1B O10B . 2.342(16) ?
    Mn1B Na1B . 3.52(2) ?
    Mn1B Na1B 3_656 3.68(2) ?
    O1B N1B . 1.401(13) ?
    O1B Na1B 3_656 2.32(2) ?
    O1B Na1B . 2.460(18) ?
    N1B C1B . 1.312(14) ?
    N1B Mn2B . 1.997(10) ?
    O2B C1B . 1.295(12) ?
    C1B C2B . 1.471(13) ?
    C2B C7B . 1.369(14) ?
    C2B C3B . 1.379(14) ?
    C3B C4B . 1.371(15) ?
    C3B H3B . 0.9500 ?
    C4B C5B . 1.354(14) ?
    C4B H4B . 0.9500 ?
    C5B C6B . 1.374(15) ?
    C5B H5B . 0.9500 ?
    C6B C7B . 1.388(14) ?
    C6B H6B . 0.9500 ?
    C7B O3B . 1.353(12) ?
    O3B Mn2B . 1.853(9) ?
    Mn2B O4B . 1.882(8) ?
    Mn2B O5B . 1.960(9) ?
    Mn2B O7B . 2.152(13) ?
    Mn2B Na1B 3_656 3.51(2) ?
    Mn2B Na1B . 3.674(14) ?
    O4B N2B . 1.387(12) ?
    O4B Na1B 3_656 2.34(2) ?
    O4B Na1B . 2.412(15) ?
    N2B C8B . 1.331(13) ?
    N2B Mn1B 3_656 1.980(12) ?
    O5B C8B . 1.291(12) ?
    C8B C9B . 1.468(12) ?
    C9B C14B . 1.378(14) ?
    C9B C10B . 1.395(14) ?
    C10B C11B . 1.363(15) ?
    C10B H10B . 0.9500 ?
    C11B C12B . 1.373(15) ?
    C11B H11B . 0.9500 ?
    C12B C13B . 1.373(14) ?
    C12B H12B . 0.9500 ?
    C13B C14B . 1.373(14) ?
    C13B H13B . 0.9500 ?
    C14B O6B . 1.375(12) ?
    O6B Mn1B 3_656 1.832(10) ?
    O7B C15B . 1.266(15) ?
    C15B O8B . 1.223(16) ?
    C15B C16B . 1.519(16) ?
    O8B Na1B . 2.280(17) ?
    C16B Cl1B . 1.777(16) ?
    C16B H16C . 0.9900 ?
    C16B H16D . 0.9900 ?
    O9B C17B . 1.273(19) ?
    O9B Mn1B 3_656 2.258(13) ?
    C17B N3B . 1.335(17) ?
    C17B H17B . 0.9500 ?
    N3B C18B . 1.434(17) ?
    N3B C19B . 1.466(18) ?
    C18B H18D . 0.9800 ?
    C18B H18E . 0.9800 ?
    C18B H18F . 0.9800 ?
    C19B H19D . 0.9800 ?
    C19B H19E . 0.9800 ?
    C19B H19F . 0.9800 ?
    O10B C20B . 1.243(17) ?
    O10B Na1B . 2.95(3) ?
    C20B N4B . 1.336(17) ?
    C20B H20B . 0.9500 ?
    N4B C21B . 1.44(2) ?
    N4B C22B . 1.481(18) ?
    C21B H21D . 0.9800 ?
    C21B H21E . 0.9800 ?
    C21B H21F . 0.9800 ?
    C22B H22D . 0.9800 ?
    C22B H22E . 0.9800 ?
    C22B H22F . 0.9800 ?
    O11B C23B . 1.270(17) ?
    O11B Na1B . 2.386(15) ?
    C23B N5B . 1.278(16) ?
    C23B H23B . 0.9500 ?
    N5B C25B . 1.413(16) ?
    N5B C24B . 1.477(17) ?
    C24B H24D . 0.9800 ?
    C24B H24E . 0.9800 ?
    C24B H24F . 0.9800 ?
    C25B H25D . 0.9800 ?
    C25B H25E . 0.9800 ?
    C25B H25F . 0.9800 ?
    O12B C26B . 1.193(11) ?
    C26B N6B . 1.333(18) ?
    C26B H26B . 0.9500 ?
    N6B C28B . 1.439(13) ?
    N6B C27B . 1.44(2) ?
    C27B H27D . 0.9800 ?
    C27B H27E . 0.9800 ?
    C27B H27F . 0.9800 ?
    C28B H28D . 0.9800 ?
    C28B H28E . 0.9800 ?
    C28B H28F . 0.9800 ?
    Na1B O1B 3_656 2.32(2) ?
    Na1B O4B 3_656 2.34(2) ?
    Na1B Na1B 3_656 3.04(3) ?
    Na1B Mn2B 3_656 3.51(2) ?
    Na1B Mn1B 3_656 3.68(2) ?
loop_
    _geom_angle_atom_site_label_1
    _geom_angle_atom_site_label_2
    _geom_angle_atom_site_label_3
    _geom_angle_site_symmetry_1
    _geom_angle_site_symmetry_3
    _geom_angle
    _geom_angle_publ_flag
    O6 Mn1 O1 3_656 . 177.26(6) ?
    O6 Mn1 O2 3_656 . 99.77(6) ?
    O1 Mn1 O2 . . 81.69(5) ?
    O6 Mn1 N2 3_656 3_656 89.69(7) ?
    O1 Mn1 N2 . 3_656 88.54(6) ?
    O2 Mn1 N2 . 3_656 167.43(7) ?
    O6 Mn1 O9 3_656 . 89.47(6) ?
    O1 Mn1 O9 . . 92.73(5) ?
    O2 Mn1 O9 . . 94.38(5) ?
    N2 Mn1 O9 3_656 . 93.96(7) ?
    O6 Mn1 O10 3_656 3_656 96.37(6) ?
    O1 Mn1 O10 . 3_656 81.41(6) ?
    O2 Mn1 O10 . 3_656 85.64(5) ?
    N2 Mn1 O10 3_656 3_656 85.09(7) ?
    O9 Mn1 O10 . 3_656 174.07(6) ?
    O6 Mn1 Na1 3_656 3_656 131.88(6) ?
    O1 Mn1 Na1 . 3_656 45.40(6) ?
    O2 Mn1 Na1 . 3_656 101.88(5) ?
    N2 Mn1 Na1 3_656 3_656 65.56(6) ?
    O9 Mn1 Na1 . 3_656 130.54(5) ?
    O10 Mn1 Na1 3_656 3_656 43.91(6) ?
    N1 O1 Mn1 . . 113.44(10) ?
    N1 O1 Na1 . . 123.14(11) ?
    Mn1 O1 Na1 . . 121.24(8) ?
    N1 O1 Na1 . 3_656 101.75(10) ?
    Mn1 O1 Na1 . 3_656 102.84(8) ?
    Na1 O1 Na1 . 3_656 81.06(8) ?
    C1 N1 O1 . . 113.17(15) ?
    C1 N1 Mn2 . . 131.64(13) ?
    O1 N1 Mn2 . . 115.10(11) ?
    C1 O2 Mn1 . . 111.27(11) ?
    O2 C1 N1 . . 119.77(16) ?
    O2 C1 C2 . . 119.92(16) ?
    N1 C1 C2 . . 120.31(16) ?
    C3 C2 C7 . . 119.72(16) ?
    C3 C2 C1 . . 117.76(18) ?
    C7 C2 C1 . . 122.53(17) ?
    C4 C3 C2 . . 121.85(18) ?
    C4 C3 H3 . . 119.1 ?
    C2 C3 H3 . . 119.1 ?
    C3 C4 C5 . . 118.04(18) ?
    C3 C4 H4 . . 121.0 ?
    C5 C4 H4 . . 121.0 ?
    C6 C5 C4 . . 121.04(18) ?
    C6 C5 H5 . . 119.5 ?
    C4 C5 H5 . . 119.5 ?
    C5 C6 C7 . . 121.36(19) ?
    C5 C6 H6 . . 119.3 ?
    C7 C6 H6 . . 119.3 ?
    O3 C7 C6 . . 117.35(18) ?
    O3 C7 C2 . . 124.71(17) ?
    C6 C7 C2 . . 117.93(16) ?
    C7 O3 Mn2 . . 131.17(13) ?
    O3 Mn2 O4 . . 167.89(6) ?
    O3 Mn2 O5 . . 97.09(6) ?
    O4 Mn2 O5 . . 81.92(5) ?
    O3 Mn2 N1 . . 89.50(6) ?
    O4 Mn2 N1 . . 88.75(6) ?
    O5 Mn2 N1 . . 164.73(7) ?
    O3 Mn2 O7 . . 95.33(6) ?
    O4 Mn2 O7 . . 96.77(6) ?
    O5 Mn2 O7 . . 93.37(6) ?
    N1 Mn2 O7 . . 99.75(7) ?
    O3 Mn2 Na1 . 3_656 128.65(6) ?
    O4 Mn2 Na1 . 3_656 41.22(5) ?
    O5 Mn2 Na1 . 3_656 104.30(6) ?
    N1 Mn2 Na1 . 3_656 61.24(6) ?
    O7 Mn2 Na1 . 3_656 128.56(5) ?
    O3 Mn2 Na1 . . 152.09(6) ?
    O4 Mn2 Na1 . . 34.32(5) ?
    O5 Mn2 Na1 . . 109.54(6) ?
    N1 Mn2 Na1 . . 66.86(6) ?
    O7 Mn2 Na1 . . 75.39(6) ?
    Na1 Mn2 Na1 3_656 . 53.21(6) ?
    N2 O4 Mn2 . . 113.41(10) ?
    N2 O4 Na1 . . 114.44(12) ?
    Mn2 O4 Na1 . . 119.36(9) ?
    N2 O4 Na1 . 3_656 113.10(12) ?
    Mn2 O4 Na1 . 3_656 109.07(8) ?
    Na1 O4 Na1 . 3_656 83.64(8) ?
    C8 N2 O4 . . 113.77(14) ?
    C8 N2 Mn1 . 3_656 130.21(13) ?
    O4 N2 Mn1 . 3_656 116.02(11) ?
    C8 O5 Mn2 . . 111.26(11) ?
    N2 C8 O5 . . 119.30(16) ?
    N2 C8 C9 . . 119.78(17) ?
    O5 C8 C9 . . 120.87(16) ?
    C10 C9 C14 . . 119.49(17) ?
    C10 C9 C8 . . 117.61(18) ?
    C14 C9 C8 . . 122.75(17) ?
    C11 C10 C9 . . 121.92(19) ?
    C11 C10 H10 . . 119.0 ?
    C9 C10 H10 . . 119.0 ?
    C10 C11 C12 . . 118.38(18) ?
    C10 C11 H11 . . 120.8 ?
    C12 C11 H11 . . 120.8 ?
    C13 C12 C11 . . 120.62(18) ?
    C13 C12 H12 . . 119.7 ?
    C11 C12 H12 . . 119.7 ?
    C12 C13 C14 . . 121.54(19) ?
    C12 C13 H13 . . 119.2 ?
    C14 C13 H13 . . 119.2 ?
    O6 C14 C13 . . 117.32(18) ?
    O6 C14 C9 . . 124.57(17) ?
    C13 C14 C9 . . 118.05(16) ?
    C14 O6 Mn1 . 3_656 127.12(12) ?
    C15 O7 Mn2 . . 130.06(13) ?
    O8 C15 O7 . . 128.3(2) ?
    O8 C15 C16 . . 120.6(2) ?
    O7 C15 C16 . . 111.06(19) ?
    C15 O8 Na1 . . 135.95(19) ?
    C15 C16 Cl1 . . 114.45(18) ?
    C15 C16 H16A . . 108.6 ?
    Cl1 C16 H16A . . 108.6 ?
    C15 C16 H16B . . 108.6 ?
    Cl1 C16 H16B . . 108.6 ?
    H16A C16 H16B . . 107.6 ?
    C17 O9 Mn1 . . 122.96(17) ?
    O9 C17 N3 . . 125.2(3) ?
    O9 C17 H17 . . 117.4 ?
    N3 C17 H17 . . 117.4 ?
    C17 N3 C19 . . 121.6(3) ?
    C17 N3 C18 . . 120.6(3) ?
    C19 N3 C18 . . 117.7(2) ?
    N3 C18 H18A . . 109.5 ?
    N3 C18 H18B . . 109.5 ?
    H18A C18 H18B . . 109.5 ?
    N3 C18 H18C . . 109.5 ?
    H18A C18 H18C . . 109.5 ?
    H18B C18 H18C . . 109.5 ?
    N3 C19 H19A . . 109.5 ?
    N3 C19 H19B . . 109.5 ?
    H19A C19 H19B . . 109.5 ?
    N3 C19 H19C . . 109.5 ?
    H19A C19 H19C . . 109.5 ?
    H19B C19 H19C . . 109.5 ?
    C20 O10 Mn1 . 3_656 144.64(16) ?
    C20 O10 Na1 . . 118.91(16) ?
    Mn1 O10 Na1 3_656 . 92.24(8) ?
    O10 C20 N4 . . 125.0(2) ?
    O10 C20 H20 . . 117.5 ?
    N4 C20 H20 . . 117.5 ?
    C20 N4 C21 . . 121.9(2) ?
    C20 N4 C22 . . 121.0(3) ?
    C21 N4 C22 . . 117.1(3) ?
    N4 C21 H21A . . 109.5 ?
    N4 C21 H21B . . 109.5 ?
    H21A C21 H21B . . 109.5 ?
    N4 C21 H21C . . 109.5 ?
    H21A C21 H21C . . 109.5 ?
    H21B C21 H21C . . 109.5 ?
    N4 C22 H22A . . 109.5 ?
    N4 C22 H22B . . 109.5 ?
    H22A C22 H22B . . 109.5 ?
    N4 C22 H22C . . 109.5 ?
    H22A C22 H22C . . 109.5 ?
    H22B C22 H22C . . 109.5 ?
    C23 O11 Na1 . . 146.1(2) ?
    O11 C23 N5 . . 125.3(3) ?
    O11 C23 H23 . . 117.4 ?
    N5 C23 H23 . . 117.4 ?
    C23 N5 C25 . . 122.4(3) ?
    C23 N5 C24 . . 121.8(2) ?
    C25 N5 C24 . . 115.7(3) ?
    N5 C24 H24A . . 109.5 ?
    N5 C24 H24B . . 109.5 ?
    H24A C24 H24B . . 109.5 ?
    N5 C24 H24C . . 109.5 ?
    H24A C24 H24C . . 109.5 ?
    H24B C24 H24C . . 109.5 ?
    N5 C25 H25A . . 109.5 ?
    N5 C25 H25B . . 109.5 ?
    H25A C25 H25B . . 109.5 ?
    N5 C25 H25C . . 109.5 ?
    H25A C25 H25C . . 109.5 ?
    H25B C25 H25C . . 109.5 ?
    O12 C26 N6 . . 132.1(10) ?
    O12 C26 H26 . . 113.9 ?
    N6 C26 H26 . . 113.9 ?
    C26 N6 C28 . . 126.6(9) ?
    C26 N6 C27 . . 117.7(7) ?
    C28 N6 C27 . . 115.7(9) ?
    N6 C27 H27A . . 109.5 ?
    N6 C27 H27B . . 109.5 ?
    H27A C27 H27B . . 109.5 ?
    N6 C27 H27C . . 109.5 ?
    H27A C27 H27C . . 109.5 ?
    H27B C27 H27C . . 109.5 ?
    N6 C28 H28A . . 109.5 ?
    N6 C28 H28B . . 109.5 ?
    H28A C28 H28B . . 109.5 ?
    N6 C28 H28C . . 109.5 ?
    H28A C28 H28C . . 109.5 ?
    H28B C28 H28C . . 109.5 ?
    O8 Na1 O11 . . 107.89(12) ?
    O8 Na1 O4 . . 86.13(10) ?
    O11 Na1 O4 . . 165.43(14) ?
    O8 Na1 O10 . . 87.15(10) ?
    O11 Na1 O10 . . 92.11(10) ?
    O4 Na1 O10 . . 84.48(9) ?
    O8 Na1 O1 . . 87.21(11) ?
    O11 Na1 O1 . . 117.93(12) ?
    O4 Na1 O1 . . 65.44(6) ?
    O10 Na1 O1 . . 149.69(10) ?
    O8 Na1 O4 . 3_656 146.95(14) ?
    O11 Na1 O4 . 3_656 74.18(9) ?
    O4 Na1 O4 . 3_656 96.35(8) ?
    O10 Na1 O4 . 3_656 125.89(12) ?
    O1 Na1 O4 . 3_656 64.52(7) ?
    O8 Na1 O1 . 3_656 143.57(12) ?
    O11 Na1 O1 . 3_656 100.78(11) ?
    O4 Na1 O1 . 3_656 64.75(7) ?
    O10 Na1 O1 . 3_656 69.52(9) ?
    O1 Na1 O1 . 3_656 98.94(8) ?
    O4 Na1 O1 3_656 3_656 62.61(7) ?
    O8 Na1 Na1 . 3_656 126.36(13) ?
    O11 Na1 Na1 . 3_656 120.03(14) ?
    O4 Na1 Na1 . 3_656 49.60(6) ?
    O10 Na1 Na1 . 3_656 112.26(13) ?
    O1 Na1 Na1 . 3_656 50.63(7) ?
    O4 Na1 Na1 3_656 3_656 46.75(7) ?
    O1 Na1 Na1 3_656 3_656 48.30(7) ?
    O8 Na1 Mn1 . 3_656 113.30(10) ?
    O11 Na1 Mn1 . 3_656 114.19(10) ?
    O4 Na1 Mn1 . 3_656 54.53(6) ?
    O10 Na1 Mn1 . 3_656 43.85(6) ?
    O1 Na1 Mn1 . 3_656 113.17(7) ?
    O4 Na1 Mn1 3_656 3_656 94.29(8) ?
    O1 Na1 Mn1 3_656 3_656 31.77(4) ?
    Na1 Na1 Mn1 3_656 3_656 68.41(8) ?
    O8 Na1 Mn2 . 3_656 163.39(10) ?
    O11 Na1 Mn2 . 3_656 57.00(7) ?
    O4 Na1 Mn2 . 3_656 109.53(9) ?
    O10 Na1 Mn2 . 3_656 99.53(9) ?
    O1 Na1 Mn2 . 3_656 94.21(8) ?
    O4 Na1 Mn2 3_656 3_656 29.71(4) ?
    O1 Na1 Mn2 3_656 3_656 52.53(5) ?
    Na1 Na1 Mn2 3_656 3_656 65.13(8) ?
    Mn1 Na1 Mn2 3_656 3_656 81.35(6) ?
    O8 Na1 Mn2 . . 66.03(8) ?
    O11 Na1 Mn2 . . 165.96(12) ?
    O4 Na1 Mn2 . . 26.32(4) ?
    O10 Na1 Mn2 . . 100.00(8) ?
    O1 Na1 Mn2 . . 50.87(4) ?
    O4 Na1 Mn2 3_656 . 103.76(7) ?
    O1 Na1 Mn2 3_656 . 90.17(6) ?
    Na1 Na1 Mn2 3_656 . 61.66(6) ?
    Mn1 Na1 Mn2 3_656 . 79.70(4) ?
    Mn2 Na1 Mn2 3_656 . 126.79(6) ?
    O6B Mn1B O1B 3_656 . 175.2(6) ?
    O6B Mn1B N2B 3_656 3_656 91.2(4) ?
    O1B Mn1B N2B . 3_656 87.9(4) ?
    O6B Mn1B O2B 3_656 . 99.0(4) ?
    O1B Mn1B O2B . . 81.8(4) ?
    N2B Mn1B O2B 3_656 . 169.7(4) ?
    O6B Mn1B O9B 3_656 3_656 92.7(5) ?
    O1B Mn1B O9B . 3_656 92.0(6) ?
    N2B Mn1B O9B 3_656 3_656 91.9(6) ?
    O2B Mn1B O9B . 3_656 89.6(5) ?
    O6B Mn1B O10B 3_656 . 92.7(7) ?
    O1B Mn1B O10B . . 82.6(7) ?
    N2B Mn1B O10B 3_656 . 92.3(7) ?
    O2B Mn1B O10B . . 85.3(6) ?
    O9B Mn1B O10B 3_656 . 173.1(6) ?
    O6B Mn1B Na1B 3_656 . 134.1(4) ?
    O1B Mn1B Na1B . . 41.8(4) ?
    N2B Mn1B Na1B 3_656 . 61.1(5) ?
    O2B Mn1B Na1B . . 109.6(4) ?
    O9B Mn1B Na1B 3_656 . 121.7(5) ?
    O10B Mn1B Na1B . . 56.2(6) ?
    O6B Mn1B Na1B 3_656 3_656 150.0(4) ?
    O1B Mn1B Na1B . 3_656 32.2(5) ?
    N2B Mn1B Na1B 3_656 3_656 64.4(4) ?
    O2B Mn1B Na1B . 3_656 106.4(4) ?
    O9B Mn1B Na1B 3_656 3_656 72.1(5) ?
    O10B Mn1B Na1B . 3_656 104.8(6) ?
    Na1B Mn1B Na1B . 3_656 49.9(5) ?
    N1B O1B Mn1B . . 113.1(7) ?
    N1B O1B Na1B . 3_656 116.1(9) ?
    Mn1B O1B Na1B . 3_656 122.3(7) ?
    N1B O1B Na1B . . 112.8(10) ?
    Mn1B O1B Na1B . . 107.8(7) ?
    Na1B O1B Na1B 3_656 . 78.9(7) ?
    C1B N1B O1B . . 114.1(9) ?
    C1B N1B Mn2B . . 130.8(9) ?
    O1B N1B Mn2B . . 115.1(8) ?
    C1B O2B Mn1B . . 111.1(7) ?
    O2B C1B N1B . . 119.4(10) ?
    O2B C1B C2B . . 122.2(10) ?
    N1B C1B C2B . . 118.4(10) ?
    C7B C2B C3B . . 120.6(10) ?
    C7B C2B C1B . . 125.9(11) ?
    C3B C2B C1B . . 113.4(11) ?
    C4B C3B C2B . . 120.8(12) ?
    C4B C3B H3B . . 119.6 ?
    C2B C3B H3B . . 119.6 ?
    C5B C4B C3B . . 119.0(13) ?
    C5B C4B H4B . . 120.5 ?
    C3B C4B H4B . . 120.5 ?
    C4B C5B C6B . . 120.5(13) ?
    C4B C5B H5B . . 119.8 ?
    C6B C5B H5B . . 119.8 ?
    C5B C6B C7B . . 121.2(12) ?
    C5B C6B H6B . . 119.4 ?
    C7B C6B H6B . . 119.4 ?
    O3B C7B C2B . . 122.8(11) ?
    O3B C7B C6B . . 119.5(12) ?
    C2B C7B C6B . . 117.7(10) ?
    C7B O3B Mn2B . . 130.4(9) ?
    O3B Mn2B O4B . . 171.7(5) ?
    O3B Mn2B O5B . . 98.9(4) ?
    O4B Mn2B O5B . . 82.2(3) ?
    O3B Mn2B N1B . . 88.9(5) ?
    O4B Mn2B N1B . . 88.4(4) ?
    O5B Mn2B N1B . . 165.2(5) ?
    O3B Mn2B O7B . . 95.2(6) ?
    O4B Mn2B O7B . . 93.0(5) ?
    O5B Mn2B O7B . . 91.7(5) ?
    N1B Mn2B O7B . . 100.2(7) ?
    O3B Mn2B Na1B . 3_656 134.1(5) ?
    O4B Mn2B Na1B . 3_656 38.2(4) ?
    O5B Mn2B Na1B . 3_656 101.7(5) ?
    N1B Mn2B Na1B . 3_656 64.2(5) ?
    O7B Mn2B Na1B . 3_656 124.4(4) ?
    O3B Mn2B Na1B . . 146.5(5) ?
    O4B Mn2B Na1B . . 35.7(4) ?
    O5B Mn2B Na1B . . 113.1(4) ?
    N1B Mn2B Na1B . . 62.4(5) ?
    O7B Mn2B Na1B . . 75.0(5) ?
    Na1B Mn2B Na1B 3_656 . 50.0(5) ?
    N2B O4B Mn2B . . 112.5(7) ?
    N2B O4B Na1B . 3_656 109.6(10) ?
    Mn2B O4B Na1B . 3_656 112.0(6) ?
    N2B O4B Na1B . . 120.9(9) ?
    Mn2B O4B Na1B . . 117.1(6) ?
    Na1B O4B Na1B 3_656 . 79.6(7) ?
    C8B N2B O4B . . 115.0(10) ?
    C8B N2B Mn1B . 3_656 129.5(9) ?
    O4B N2B Mn1B . 3_656 115.1(8) ?
    C8B O5B Mn2B . . 112.2(7) ?
    O5B C8B N2B . . 118.0(9) ?
    O5B C8B C9B . . 123.0(10) ?
    N2B C8B C9B . . 119.0(10) ?
    C14B C9B C10B . . 119.7(11) ?
    C14B C9B C8B . . 126.8(11) ?
    C10B C9B C8B . . 113.5(11) ?
    C11B C10B C9B . . 120.1(12) ?
    C11B C10B H10B . . 120.0 ?
    C9B C10B H10B . . 120.0 ?
    C10B C11B C12B . . 120.3(14) ?
    C10B C11B H11B . . 119.8 ?
    C12B C11B H11B . . 119.8 ?
    C11B C12B C13B . . 119.6(14) ?
    C11B C12B H12B . . 120.2 ?
    C13B C12B H12B . . 120.2 ?
    C14B C13B C12B . . 121.1(13) ?
    C14B C13B H13B . . 119.4 ?
    C12B C13B H13B . . 119.4 ?
    C13B C14B O6B . . 119.2(11) ?
    C13B C14B C9B . . 119.2(11) ?
    O6B C14B C9B . . 121.5(11) ?
    C14B O6B Mn1B . 3_656 131.5(8) ?
    C15B O7B Mn2B . . 130.0(11) ?
    O8B C15B O7B . . 130.3(17) ?
    O8B C15B C16B . . 116.2(15) ?
    O7B C15B C16B . . 113.4(14) ?
    C15B O8B Na1B . . 136.3(15) ?
    C15B C16B Cl1B . . 119.7(14) ?
    C15B C16B H16C . . 107.4 ?
    Cl1B C16B H16C . . 107.4 ?
    C15B C16B H16D . . 107.4 ?
    Cl1B C16B H16D . . 107.4 ?
    H16C C16B H16D . . 106.9 ?
    C17B O9B Mn1B . 3_656 117.4(16) ?
    O9B C17B N3B . . 130(3) ?
    O9B C17B H17B . . 115.2 ?
    N3B C17B H17B . . 115.2 ?
    C17B N3B C18B . . 127(2) ?
    C17B N3B C19B . . 118(2) ?
    C18B N3B C19B . . 115(2) ?
    N3B C18B H18D . . 109.5 ?
    N3B C18B H18E . . 109.5 ?
    H18D C18B H18E . . 109.5 ?
    N3B C18B H18F . . 109.5 ?
    H18D C18B H18F . . 109.5 ?
    H18E C18B H18F . . 109.5 ?
    N3B C19B H19D . . 109.5 ?
    N3B C19B H19E . . 109.5 ?
    H19D C19B H19E . . 109.5 ?
    N3B C19B H19F . . 109.5 ?
    H19D C19B H19F . . 109.5 ?
    H19E C19B H19F . . 109.5 ?
    C20B O10B Mn1B . . 118.0(15) ?
    C20B O10B Na1B . . 149.2(19) ?
    Mn1B O10B Na1B . . 82.5(7) ?
    O10B C20B N4B . . 128(2) ?
    O10B C20B H20B . . 115.8 ?
    N4B C20B H20B . . 115.8 ?
    C20B N4B C21B . . 122(2) ?
    C20B N4B C22B . . 120(2) ?
    C21B N4B C22B . . 118(2) ?
    N4B C21B H21D . . 109.5 ?
    N4B C21B H21E . . 109.5 ?
    H21D C21B H21E . . 109.5 ?
    N4B C21B H21F . . 109.5 ?
    H21D C21B H21F . . 109.5 ?
    H21E C21B H21F . . 109.5 ?
    N4B C22B H22D . . 109.5 ?
    N4B C22B H22E . . 109.5 ?
    H22D C22B H22E . . 109.5 ?
    N4B C22B H22F . . 109.5 ?
    H22D C22B H22F . . 109.5 ?
    H22E C22B H22F . . 109.5 ?
    C23B O11B Na1B . . 169.6(19) ?
    O11B C23B N5B . . 122(2) ?
    O11B C23B H23B . . 118.8 ?
    N5B C23B H23B . . 118.8 ?
    C23B N5B C25B . . 136(2) ?
    C23B N5B C24B . . 112.0(17) ?
    C25B N5B C24B . . 111.5(19) ?
    N5B C24B H24D . . 109.5 ?
    N5B C24B H24E . . 109.5 ?
    H24D C24B H24E . . 109.5 ?
    N5B C24B H24F . . 109.5 ?
    H24D C24B H24F . . 109.5 ?
    H24E C24B H24F . . 109.5 ?
    N5B C25B H25D . . 109.5 ?
    N5B C25B H25E . . 109.5 ?
    H25D C25B H25E . . 109.5 ?
    N5B C25B H25F . . 109.5 ?
    H25D C25B H25F . . 109.5 ?
    H25E C25B H25F . . 109.5 ?
    O12B C26B N6B . . 128.2(13) ?
    O12B C26B H26B . . 115.9 ?
    N6B C26B H26B . . 115.9 ?
    C26B N6B C28B . . 131.7(19) ?
    C26B N6B C27B . . 120.3(11) ?
    C28B N6B C27B . . 107.6(17) ?
    N6B C27B H27D . . 109.5 ?
    N6B C27B H27E . . 109.5 ?
    H27D C27B H27E . . 109.5 ?
    N6B C27B H27F . . 109.5 ?
    H27D C27B H27F . . 109.5 ?
    H27E C27B H27F . . 109.5 ?
    N6B C28B H28D . . 109.5 ?
    N6B C28B H28E . . 109.5 ?
    H28D C28B H28E . . 109.5 ?
    N6B C28B H28F . . 109.5 ?
    H28D C28B H28F . . 109.5 ?
    H28E C28B H28F . . 109.5 ?
    O8B Na1B O1B . 3_656 124.7(12) ?
    O8B Na1B O4B . 3_656 165.7(13) ?
    O1B Na1B O4B 3_656 3_656 68.3(7) ?
    O8B Na1B O11B . . 108.9(9) ?
    O1B Na1B O11B 3_656 . 85.6(9) ?
    O4B Na1B O11B 3_656 . 76.1(7) ?
    O8B Na1B O4B . . 81.9(8) ?
    O1B Na1B O4B 3_656 . 65.9(6) ?
    O4B Na1B O4B 3_656 . 100.4(7) ?
    O11B Na1B O4B . . 150.0(12) ?
    O8B Na1B O1B . . 104.2(10) ?
    O1B Na1B O1B 3_656 . 101.1(7) ?
    O4B Na1B O1B 3_656 . 64.9(6) ?
    O11B Na1B O1B . . 133.8(10) ?
    O4B Na1B O1B . . 65.0(4) ?
    O8B Na1B O10B . . 79.2(10) ?
    O1B Na1B O10B 3_656 . 154.9(10) ?
    O4B Na1B O10B 3_656 . 87.2(8) ?
    O11B Na1B O10B . . 94.0(9) ?
    O4B Na1B O10B . . 115.8(8) ?
    O1B Na1B O10B . . 61.7(7) ?
    O8B Na1B Na1B . 3_656 129.3(10) ?
    O1B Na1B Na1B 3_656 3_656 52.6(7) ?
    O4B Na1B Na1B 3_656 3_656 51.3(6) ?
    O11B Na1B Na1B . 3_656 120.1(12) ?
    O4B Na1B Na1B . 3_656 49.2(5) ?
    O1B Na1B Na1B . 3_656 48.5(6) ?
    O10B Na1B Na1B . 3_656 107.9(11) ?
    O8B Na1B Mn2B . 3_656 160.6(8) ?
    O1B Na1B Mn2B 3_656 3_656 54.8(5) ?
    O4B Na1B Mn2B 3_656 3_656 29.8(3) ?
    O11B Na1B Mn2B . 3_656 52.6(6) ?
    O4B Na1B Mn2B . 3_656 111.4(7) ?
    O1B Na1B Mn2B . 3_656 94.4(6) ?
    O10B Na1B Mn2B . 3_656 105.7(7) ?
    Na1B Na1B Mn2B 3_656 3_656 67.8(7) ?
    O8B Na1B Mn1B . . 111.8(10) ?
    O1B Na1B Mn1B 3_656 . 114.8(8) ?
    O4B Na1B Mn1B 3_656 . 54.0(5) ?
    O11B Na1B Mn1B . . 105.6(7) ?
    O4B Na1B Mn1B . . 95.4(5) ?
    O1B Na1B Mn1B . . 30.5(4) ?
    O10B Na1B Mn1B . . 41.3(4) ?
    Na1B Na1B Mn1B 3_656 . 67.8(8) ?
    Mn2B Na1B Mn1B 3_656 . 81.8(4) ?
    O8B Na1B Mn2B . . 67.9(6) ?
    O1B Na1B Mn2B 3_656 . 92.7(5) ?
    O4B Na1B Mn2B 3_656 . 108.1(6) ?
    O11B Na1B Mn2B . . 174.5(9) ?
    O4B Na1B Mn2B . . 27.1(3) ?
    O1B Na1B Mn2B . . 51.6(3) ?
    O10B Na1B Mn2B . . 89.8(6) ?
    Na1B Na1B Mn2B 3_656 . 62.2(5) ?
    Mn2B Na1B Mn2B 3_656 . 130.0(5) ?
    Mn1B Na1B Mn2B . . 79.9(4) ?
    O8B Na1B Mn1B . 3_656 99.7(9) ?
    O1B Na1B Mn1B 3_656 3_656 25.5(4) ?
    O4B Na1B Mn1B 3_656 3_656 92.6(7) ?
    O11B Na1B Mn1B . 3_656 99.1(8) ?
    O4B Na1B Mn1B . 3_656 50.9(4) ?
    O1B Na1B Mn1B . 3_656 106.1(6) ?
    O10B Na1B Mn1B . 3_656 166.4(6) ?
    Na1B Na1B Mn1B 3_656 3_656 62.3(8) ?
    Mn2B Na1B Mn1B 3_656 3_656 79.9(5) ?
    Mn1B Na1B Mn1B . 3_656 130.1(5) ?
    Mn2B Na1B Mn1B . 3_656 77.4(3) ?
loop_
    _geom_torsion_atom_site_label_1
    _geom_torsion_atom_site_label_2
    _geom_torsion_atom_site_label_3
    _geom_torsion_atom_site_label_4
    _geom_torsion_site_symmetry_1
    _geom_torsion_site_symmetry_2
    _geom_torsion_site_symmetry_3
    _geom_torsion_site_symmetry_4
    _geom_torsion
    _geom_torsion_publ_flag
    O2 Mn1 O1 N1 . . . . 6.79(11) ?
    N2 Mn1 O1 N1 3_656 . . . -165.28(12) ?
    O9 Mn1 O1 N1 . . . . 100.83(11) ?
    O10 Mn1 O1 N1 3_656 . . . -80.02(11) ?
    Na1 Mn1 O1 N1 3_656 . . . -109.06(13) ?
    O2 Mn1 O1 Na1 . . . . -156.91(10) ?
    N2 Mn1 O1 Na1 3_656 . . . 31.02(11) ?
    O9 Mn1 O1 Na1 . . . . -62.87(10) ?
    O10 Mn1 O1 Na1 3_656 . . . 116.28(10) ?
    Na1 Mn1 O1 Na1 3_656 . . . 87.24(10) ?
    O2 Mn1 O1 Na1 . . . 3_656 115.85(7) ?
    N2 Mn1 O1 Na1 3_656 . . 3_656 -56.22(8) ?
    O9 Mn1 O1 Na1 . . . 3_656 -150.11(7) ?
    O10 Mn1 O1 Na1 3_656 . . 3_656 29.04(7) ?
    Mn1 O1 N1 C1 . . . . -5.53(18) ?
    Na1 O1 N1 C1 . . . . 157.82(13) ?
    Na1 O1 N1 C1 3_656 . . . -115.26(15) ?
    Mn1 O1 N1 Mn2 . . . . 171.55(7) ?
    Na1 O1 N1 Mn2 . . . . -25.10(17) ?
    Na1 O1 N1 Mn2 3_656 . . . 61.82(12) ?
    Mn1 O2 C1 N1 . . . . 6.2(2) ?
    Mn1 O2 C1 C2 . . . . -174.07(12) ?
    O1 N1 C1 O2 . . . . -0.7(2) ?
    Mn2 N1 C1 O2 . . . . -177.10(12) ?
    O1 N1 C1 C2 . . . . 179.60(14) ?
    Mn2 N1 C1 C2 . . . . 3.1(3) ?
    O2 C1 C2 C3 . . . . 1.3(2) ?
    N1 C1 C2 C3 . . . . -178.93(17) ?
    O2 C1 C2 C7 . . . . -178.96(16) ?
    N1 C1 C2 C7 . . . . 0.8(3) ?
    C7 C2 C3 C4 . . . . -0.1(3) ?
    C1 C2 C3 C4 . . . . 179.67(17) ?
    C2 C3 C4 C5 . . . . 1.6(3) ?
    C3 C4 C5 C6 . . . . -0.7(3) ?
    C4 C5 C6 C7 . . . . -1.6(3) ?
    C5 C6 C7 O3 . . . . -176.11(18) ?
    C5 C6 C7 C2 . . . . 3.0(3) ?
    C3 C2 C7 O3 . . . . 176.88(17) ?
    C1 C2 C7 O3 . . . . -2.8(3) ?
    C3 C2 C7 C6 . . . . -2.2(3) ?
    C1 C2 C7 C6 . . . . 178.07(16) ?
    C6 C7 O3 Mn2 . . . . 179.96(14) ?
    C2 C7 O3 Mn2 . . . . 0.9(3) ?
    C7 O3 Mn2 O4 . . . . -79.8(3) ?
    C7 O3 Mn2 O5 . . . . -164.35(17) ?
    C7 O3 Mn2 N1 . . . . 1.83(18) ?
    C7 O3 Mn2 O7 . . . . 101.57(18) ?
    C7 O3 Mn2 Na1 . . . 3_656 -49.6(2) ?
    C7 O3 Mn2 Na1 . . . . 33.0(3) ?
    O3 Mn2 O4 N2 . . . . -90.4(3) ?
    O5 Mn2 O4 N2 . . . . -4.27(12) ?
    N1 Mn2 O4 N2 . . . . -172.15(12) ?
    O7 Mn2 O4 N2 . . . . 88.19(12) ?
    Na1 Mn2 O4 N2 3_656 . . . -127.01(14) ?
    Na1 Mn2 O4 N2 . . . . 139.54(16) ?
    O3 Mn2 O4 Na1 . . . . 130.1(3) ?
    O5 Mn2 O4 Na1 . . . . -143.81(10) ?
    N1 Mn2 O4 Na1 . . . . 48.31(10) ?
    O7 Mn2 O4 Na1 . . . . -51.35(10) ?
    Na1 Mn2 O4 Na1 3_656 . . . 93.45(11) ?
    O3 Mn2 O4 Na1 . . . 3_656 36.6(3) ?
    O5 Mn2 O4 Na1 . . . 3_656 122.74(8) ?
    N1 Mn2 O4 Na1 . . . 3_656 -45.14(8) ?
    O7 Mn2 O4 Na1 . . . 3_656 -144.80(8) ?
    Na1 Mn2 O4 Na1 . . . 3_656 -93.45(11) ?
    Mn2 O4 N2 C8 . . . . 2.5(2) ?
    Na1 O4 N2 C8 . . . . 144.12(15) ?
    Na1 O4 N2 C8 3_656 . . . -122.34(15) ?
    Mn2 O4 N2 Mn1 . . . 3_656 -178.17(8) ?
    Na1 O4 N2 Mn1 . . . 3_656 -36.57(17) ?
    Na1 O4 N2 Mn1 3_656 . . 3_656 56.96(15) ?
    O4 N2 C8 O5 . . . . 2.3(3) ?
    Mn1 N2 C8 O5 3_656 . . . -176.91(14) ?
    O4 N2 C8 C9 . . . . -175.10(15) ?
    Mn1 N2 C8 C9 3_656 . . . 5.7(3) ?
    Mn2 O5 C8 N2 . . . . -5.7(2) ?
    Mn2 O5 C8 C9 . . . . 171.64(13) ?
    N2 C8 C9 C10 . . . . -175.29(18) ?
    O5 C8 C9 C10 . . . . 7.4(3) ?
    N2 C8 C9 C14 . . . . 9.2(3) ?
    O5 C8 C9 C14 . . . . -168.17(17) ?
    C14 C9 C10 C11 . . . . 0.1(3) ?
    C8 C9 C10 C11 . . . . -175.56(18) ?
    C9 C10 C11 C12 . . . . 0.2(3) ?
    C10 C11 C12 C13 . . . . -0.7(3) ?
    C11 C12 C13 C14 . . . . 0.7(3) ?
    C12 C13 C14 O6 . . . . 176.92(17) ?
    C12 C13 C14 C9 . . . . -0.3(3) ?
    C10 C9 C14 O6 . . . . -177.13(17) ?
    C8 C9 C14 O6 . . . . -1.7(3) ?
    C10 C9 C14 C13 . . . . -0.1(3) ?
    C8 C9 C14 C13 . . . . 175.39(17) ?
    C13 C14 O6 Mn1 . . . 3_656 161.57(13) ?
    C9 C14 O6 Mn1 . . . 3_656 -21.4(2) ?
    Mn2 O7 C15 O8 . . . . 3.2(3) ?
    Mn2 O7 C15 C16 . . . . -178.50(15) ?
    O7 C15 O8 Na1 . . . . -26.3(4) ?
    C16 C15 O8 Na1 . . . . 155.5(2) ?
    O8 C15 C16 Cl1 . . . . -13.9(3) ?
    O7 C15 C16 Cl1 . . . . 167.63(17) ?
    Mn1 O9 C17 N3 . . . . 178.7(3) ?
    O9 C17 N3 C19 . . . . 178.0(4) ?
    O9 C17 N3 C18 . . . . -5.4(7) ?
    Mn1 O10 C20 N4 3_656 . . . 42.6(6) ?
    Na1 O10 C20 N4 . . . . -168.6(5) ?
    O10 C20 N4 C21 . . . . 0.1(9) ?
    O10 C20 N4 C22 . . . . -178.0(4) ?
    Na1 O11 C23 N5 . . . . 49.5(5) ?
    O11 C23 N5 C25 . . . . 174.8(3) ?
    O11 C23 N5 C24 . . . . -0.6(5) ?
    O12 C26 N6 C28 . . . . -179.9(10) ?
    O12 C26 N6 C27 . . . . 2.2(19) ?
    N2B Mn1B O1B N1B 3_656 . . . -172.2(12) ?
    O2B Mn1B O1B N1B . . . . 6.7(11) ?
    O9B Mn1B O1B N1B 3_656 . . . 96.0(11) ?
    O10B Mn1B O1B N1B . . . . -79.6(12) ?
    Na1B Mn1B O1B N1B . . . . -125.4(14) ?
    Na1B Mn1B O1B N1B 3_656 . . . 146.7(17) ?
    N2B Mn1B O1B Na1B 3_656 . . 3_656 41.1(9) ?
    O2B Mn1B O1B Na1B . . . 3_656 -140.0(9) ?
    O9B Mn1B O1B Na1B 3_656 . . 3_656 -50.7(9) ?
    O10B Mn1B O1B Na1B . . . 3_656 133.7(10) ?
    Na1B Mn1B O1B Na1B . . . 3_656 87.9(9) ?
    N2B Mn1B O1B Na1B 3_656 . . . -46.8(8) ?
    O2B Mn1B O1B Na1B . . . . 132.1(8) ?
    O9B Mn1B O1B Na1B 3_656 . . . -138.6(7) ?
    O10B Mn1B O1B Na1B . . . . 45.8(8) ?
    Na1B Mn1B O1B Na1B 3_656 . . . -87.9(9) ?
    Mn1B O1B N1B C1B . . . . -7.5(18) ?
    Na1B O1B N1B C1B 3_656 . . . 141.3(13) ?
    Na1B O1B N1B C1B . . . . -130.2(13) ?
    Mn1B O1B N1B Mn2B . . . . 173.6(7) ?
    Na1B O1B N1B Mn2B 3_656 . . . -37.5(16) ?
    Na1B O1B N1B Mn2B . . . . 51.0(14) ?
    Mn1B O2B C1B N1B . . . . 2.3(18) ?
    Mn1B O2B C1B C2B . . . . 179.6(10) ?
    O1B N1B C1B O2B . . . . 3(2) ?
    Mn2B N1B C1B O2B . . . . -178.0(12) ?
    O1B N1B C1B C2B . . . . -174.2(13) ?
    Mn2B N1B C1B C2B . . . . 4(2) ?
    O2B C1B C2B C7B . . . . -171.8(14) ?
    N1B C1B C2B C7B . . . . 6(2) ?
    O2B C1B C2B C3B . . . . 5.7(19) ?
    N1B C1B C2B C3B . . . . -176.9(14) ?
    C7B C2B C3B C4B . . . . -3(2) ?
    C1B C2B C3B C4B . . . . 178.9(14) ?
    C2B C3B C4B C5B . . . . 6(2) ?
    C3B C4B C5B C6B . . . . -5(2) ?
    C4B C5B C6B C7B . . . . 1(2) ?
    C3B C2B C7B O3B . . . . -177.8(14) ?
    C1B C2B C7B O3B . . . . 0(2) ?
    C3B C2B C7B C6B . . . . 0(2) ?
    C1B C2B C7B C6B . . . . 177.3(13) ?
    C5B C6B C7B O3B . . . . 179.1(14) ?
    C5B C6B C7B C2B . . . . 1(2) ?
    C2B C7B O3B Mn2B . . . . -16(2) ?
    C6B C7B O3B Mn2B . . . . 166.3(12) ?
    C7B O3B Mn2B O5B . . . . -173.7(14) ?
    C7B O3B Mn2B N1B . . . . 19.0(15) ?
    C7B O3B Mn2B O7B . . . . -81.2(15) ?
    C7B O3B Mn2B Na1B . . . 3_656 70.4(17) ?
    C7B O3B Mn2B Na1B . . . . -11(2) ?
    O5B Mn2B O4B N2B . . . . 3.5(9) ?
    N1B Mn2B O4B N2B . . . . 172.1(10) ?
    O7B Mn2B O4B N2B . . . . -87.7(10) ?
    Na1B Mn2B O4B N2B 3_656 . . . 124.0(12) ?
    Na1B Mn2B O4B N2B . . . . -146.7(12) ?
    O5B Mn2B O4B Na1B . . . 3_656 -120.4(7) ?
    N1B Mn2B O4B Na1B . . . 3_656 48.1(8) ?
    O7B Mn2B O4B Na1B . . . 3_656 148.3(8) ?
    Na1B Mn2B O4B Na1B . . . 3_656 89.3(8) ?
    O5B Mn2B O4B Na1B . . . . 150.3(7) ?
    N1B Mn2B O4B Na1B . . . . -41.2(8) ?
    O7B Mn2B O4B Na1B . . . . 59.0(8) ?
    Na1B Mn2B O4B Na1B 3_656 . . . -89.3(8) ?
    Mn2B O4B N2B C8B . . . . -4.2(16) ?
    Na1B O4B N2B C8B 3_656 . . . 121.1(12) ?
    Na1B O4B N2B C8B . . . . -149.6(11) ?
    Mn2B O4B N2B Mn1B . . . 3_656 -178.2(6) ?
    Na1B O4B N2B Mn1B 3_656 . . 3_656 -52.9(11) ?
    Na1B O4B N2B Mn1B . . . 3_656 36.5(14) ?
    Mn2B O5B C8B N2B . . . . 0.7(16) ?
    Mn2B O5B C8B C9B . . . . -175.7(10) ?
    O4B N2B C8B O5B . . . . 2(2) ?
    Mn1B N2B C8B O5B 3_656 . . . 175.2(11) ?
    O4B N2B C8B C9B . . . . 178.8(12) ?
    Mn1B N2B C8B C9B 3_656 . . . -8(2) ?
    O5B C8B C9B C14B . . . . -175.5(13) ?
    N2B C8B C9B C14B . . . . 8(2) ?
    O5B C8B C9B C10B . . . . 2(2) ?
    N2B C8B C9B C10B . . . . -174.7(14) ?
    C14B C9B C10B C11B . . . . 0(2) ?
    C8B C9B C10B C11B . . . . -177.0(15) ?
    C9B C10B C11B C12B . . . . 1(3) ?
    C10B C11B C12B C13B . . . . -2(3) ?
    C11B C12B C13B C14B . . . . 1(3) ?
    C12B C13B C14B O6B . . . . 179.0(14) ?
    C12B C13B C14B C9B . . . . 0(2) ?
    C10B C9B C14B C13B . . . . -1(2) ?
    C8B C9B C14B C13B . . . . 176.4(14) ?
    C10B C9B C14B O6B . . . . -179.8(13) ?
    C8B C9B C14B O6B . . . . -3(2) ?
    C13B C14B O6B Mn1B . . . 3_656 178.1(11) ?
    C9B C14B O6B Mn1B . . . 3_656 -3(2) ?
    Mn2B O7B C15B O8B . . . . -9(5) ?
    Mn2B O7B C15B C16B . . . . 171.9(17) ?
    O7B C15B O8B Na1B . . . . 10(6) ?
    C16B C15B O8B Na1B . . . . -172(2) ?
    O8B C15B C16B Cl1B . . . . -5(4) ?
    O7B C15B C16B Cl1B . . . . 174(2) ?
    Mn1B O9B C17B N3B 3_656 . . . -173(4) ?
    O9B C17B N3B C18B . . . . 16(8) ?
    O9B C17B N3B C19B . . . . -150(5) ?
    Mn1B O10B C20B N4B . . . . 175(4) ?
    Na1B O10B C20B N4B . . . . -58(6) ?
    O10B C20B N4B C21B . . . . 18(9) ?
    O10B C20B N4B C22B . . . . -159(4) ?
    Na1B O11B C23B N5B . . . . 42(12) ?
    O11B C23B N5B C25B . . . . -171(4) ?
    O11B C23B N5B C24B . . . . -1(4) ?
    O12B C26B N6B C28B . . . . 178.1(18) ?
    O12B C26B N6B C27B . . . . 6(3) ?
loop_
    _geom_hbond_atom_site_label_D
    _geom_hbond_atom_site_label_H
    _geom_hbond_atom_site_label_A
    _geom_hbond_site_symmetry_A
    _geom_hbond_distance_DH
    _geom_hbond_distance_HA
    _geom_hbond_distance_DA
    _geom_hbond_angle_DHA
    C18 H18A O11 2 0.98 2.63 3.516(5) 151.0
    C19 H19B O12 . 0.98 2.33 3.201(5) 148.0
    C20 H20 O8 . 0.95 2.64 3.279(3) 125.0
    C21 H21B O2 3_656 0.98 2.48 3.433(3) 164.5
    C24 H24B O8 . 0.98 2.53 3.459(4) 157.8
    C25 H25B O12 2_545 0.98 2.55 3.309(6) 134.0
    C25 H25C O2 2_545 0.98 2.50 3.423(5) 157.1
    C26 H26 O7 . 0.95 2.49 3.339(10) 148.9
_shelx_hkl_file
;
   2   0   0 26.9273 0.89285   1
  -2   0   0 27.6887 0.90249   1
   3   0   0 -1.6311 0.14589   1
  -3   0   0 -1.8782 0.09894   1
   4   0   0 587.770 11.6003   1
  -4   0   0 591.582 11.5921   1
  -5   0   0 -0.4994 0.16099   1
   5   0   0 -0.4334 0.18532   1
   6   0   0 1274.25 24.6749   1
  -6   0   0 1307.10 24.6989   1
  -7   0   0 0.00250 0.23564   1
   7   0   0 -0.2666 0.29024   1
  -8   0   0 0.83552 0.31078   1
   8   0   0 0.51856 0.41969   1
   9   0   0 -0.4386 0.41549   1
  -9   0   0 0.14096 0.34970   1
  10   0   0 235.493 6.61451   1
  10   0   0 248.452 6.84899   2
 -10   0   0 235.074 6.45535   1
  11   0   0 0.23478 0.49531   1
  11   0   0 0.23952 0.60178   2
  12   0   0 115.726 4.51123   1
 -12   0   0 117.284 4.22851   1
  12   0   0 117.488 4.35077   2
  13   0   0 -1.0551 0.83886   2
 -13   0   0 -0.0715 0.70650   1
  13   0   0 0.30357 0.78710   1
 -14   0   0 86.8698 3.70620   1
  14   0   0 84.8385 3.75734   2
  14   0   0 87.6981 4.09727   1
  15   0   0 -0.4826 1.20257   2
  15   0   0 -0.9907 0.87998   1
 -15   0   0 0.34558 1.16602   1
  16   0   0 29.6242 2.88716   1
 -16   0   0 32.3075 2.74804   1
 -17   0   0 -0.4029 1.69646   1
  17   0   0 0.58993 1.30162   1
  18   0   0 93.0760 5.08510   1
  20   0   0 75.9905 5.53619   1
  21   0   0 2.03689 2.77163   1
  -2  -1   0 10.8159 0.52252   1
   2   1   0 10.8319 0.52736   1
  -2   1   0 11.0189 0.46545   1
   3  -1   0 23.2176 0.88526   1
  -3  -1   0 23.5862 0.96524   1
  -3   1   0 23.8532 0.89897   1
  -4  -1   0 101.485 2.72766   1
   4  -1   0 99.4622 2.60348   1
  -4   1   0 98.2549 2.60319   1
  -5  -1   0 566.158 11.7112   1
   5  -1   0 577.546 11.6052   1
   5   1   0 585.576 11.7942   1
  -5   1   0 591.819 11.6245   1
  -6  -1   0 0.63635 0.21035   1
   6  -1   0 -0.0485 0.32223   1
   6   1   0 1.07385 0.41344   1
  -6   1   0 0.42680 0.24086   1
   7  -1   0 154.615 4.35813   1
  -7  -1   0 160.221 4.41154   1
  -7   1   0 155.864 4.28980   1
   7   1   0 158.284 4.51306   1
  -8  -1   0 8.97429 0.85215   1
   8  -1   0 9.49457 1.01468   1
   8   1   0 8.58643 1.00853   1
  -8   1   0 10.1275 0.82951   1
  -9  -1   0 6.13506 0.83983   1
   9  -1   0 7.10713 0.98749   1
  -9   1   0 4.81103 0.78331   1
   9   1   0 5.54727 1.00834   1
 -10  -1   0 477.324 11.2203   1
  10  -1   0 516.444 11.6822   2
  10  -1   0 488.483 11.2522   1
  10   1   0 484.049 11.3852   1
 -10   1   0 471.854 11.0692   1
  10   1   0 483.867 11.7764   2
  11  -1   0 93.7816 3.58941   2
 -11  -1   0 92.2946 3.50838   1
  11  -1   0 90.1592 3.70294   1
  11   1   0 90.3053 3.77710   1
 -11   1   0 94.2291 3.52501   1
  11   1   0 95.3530 3.75182   2
 -12  -1   0 23.7152 1.71459   1
  12  -1   0 20.6804 1.60854   2
  12  -1   0 22.8642 1.92879   1
 -12   1   0 22.9685 1.69243   1
  12   1   0 23.3005 1.83567   2
  12   1   0 22.9203 1.96852   1
  13  -1   0 3.78241 1.10840   1
  13  -1   0 4.47797 0.82335   2
 -13  -1   0 3.83318 0.79263   1
  13   1   0 3.36506 1.04655   1
 -13   1   0 3.67379 0.75928   1
  13   1   0 2.70966 0.85383   2
  14  -1   0 0.96403 1.00718   2
 -14  -1   0 0.97224 0.93410   1
  14  -1   0 0.65516 0.83282   1
 -14   1   0 -0.8449 0.89201   1
  14   1   0 -0.5258 0.99312   2
  14   1   0 0.79632 0.86779   1
  15  -1   0 0.35893 0.87335   1
 -15  -1   0 -0.2785 1.10506   1
  15  -1   0 -1.9269 1.22251   2
  15   1   0 -1.6230 1.31594   2
 -15   1   0 1.88877 1.09017   1
  15   1   0 -0.6414 0.96137   1
  16  -1   0 4.40947 1.29524   1
 -16  -1   0 4.74668 1.41693   1
  16   1   0 6.26186 1.66414   1
 -16   1   0 8.56155 1.37669   1
  17  -1   0 39.2274 3.35408   1
 -17  -1   0 36.1904 3.70732   1
 -17   1   0 35.1542 3.23837   1
  17   1   0 37.9985 3.42703   1
  18  -1   0 5.44720 1.73240   1
  18   1   0 2.49117 1.59246   1
  19  -1   0 5.21150 1.90491   1
  19   1   0 4.48569 1.83880   1
  20  -1   0 26.0813 4.41250   1
  20   1   0 28.7559 4.43897   1
  21  -1   0 0.33892 2.74164   1
  21   1   0 -0.8939 2.71240   1
   0   2   0 174.426 3.44447   2
   0   2   0 171.082 3.29565   1
  -1  -2   0 189.186 3.83784   1
  -1   2   0 195.783 3.56529   1
   1   2   0 187.660 3.85641   1
  -2  -2   0 75.5718 2.01119   1
  -2   2   0 83.8610 1.81327   1
   2   2   0 79.3523 2.05498   1
   3  -2   0 17.1305 0.69113   1
  -3  -2   0 17.1606 0.83612   1
  -3   2   0 18.1717 0.72831   1
   4  -2   0 8.33232 0.54564   1
  -4  -2   0 8.56911 0.61719   1
  -4   2   0 8.59244 0.54674   1
   4   2   0 8.24375 0.71470   1
  -5  -2   0 49.4750 1.85789   1
   5  -2   0 50.5849 1.71677   1
  -5   2   0 51.4585 1.73960   1
   5   2   0 51.1309 1.98021   1
  -6  -2   0 18.7314 1.12455   1
  -6   2   0 19.3565 1.03581   1
   6   2   0 16.5609 1.25930   1
   7  -2   0 112.240 3.42698   1
  -7  -2   0 113.439 3.52191   1
   7   2   0 112.129 3.68284   1
  -7   2   0 114.171 3.36028   1
   8  -2   0 5.47400 0.83014   1
  -8  -2   0 5.10263 0.68908   1
   8   2   0 4.20044 0.89142   1
  -8   2   0 4.00862 0.59236   1
   9  -2   0 98.4733 3.48623   2
   9  -2   0 100.006 3.47692   1
  -9  -2   0 97.8307 3.45238   1
  -9   2   0 91.3220 3.23276   1
   9   2   0 98.0570 3.68569   1
 -10  -2   0 27.5941 1.75621   1
  10  -2   0 29.2741 1.90980   1
  10  -2   0 28.0414 1.65637   2
 -10   2   0 27.7682 1.57688   1
  10   2   0 28.1251 2.00618   1
  11  -2   0 162.926 5.23119   1
  11  -2   0 169.087 5.19456   2
 -11  -2   0 166.082 5.20398   1
 -11   2   0 164.923 5.04277   1
  11   2   0 157.561 5.43582   1
  11   2   0 168.889 5.49570   2
 -12  -2   0 174.235 5.50238   1
  12  -2   0 153.245 5.34987   1
  12  -2   0 174.886 5.40991   2
  12   2   0 179.569 5.79217   2
  12   2   0 160.961 5.69018   1
 -12   2   0 174.859 5.35828   1
  13  -2   0 0.88438 0.75538   1
  13  -2   0 0.13043 0.78411   2
 -13  -2   0 0.77973 0.78270   1
 -13   2   0 0.20140 0.69831   1
  13   2   0 -0.4514 0.68694   1
  13   2   0 1.18419 0.88250   2
  14  -2   0 20.8834 2.07617   2
 -14  -2   0 23.9080 2.12459   1
  14  -2   0 27.1937 2.34834   1
  14   2   0 26.7581 2.39176   1
 -14   2   0 24.8524 2.02624   1
  14   2   0 24.6159 2.15227   2
 -15  -2   0 4.99257 1.18441   1
  15  -2   0 1.93725 1.01404   1
  15   2   0 -0.2690 1.35665   2
  15   2   0 2.61457 1.02248   1
 -15   2   0 3.86630 1.11660   1
  16  -2   0 4.20063 1.33633   1
 -16  -2   0 0.08323 1.52038   1
 -16   2   0 3.63890 1.31243   1
  16   2   0 3.40032 1.43866   1
  17  -2   0 6.09546 1.61514   1
 -17   2   0 5.03701 1.73380   1
  17   2   0 4.73845 1.61042   1
  18  -2   0 16.8994 3.00030   1
  18   2   0 17.2135 2.66175   1
 -18   2   0 15.3102 2.10088   1
  19  -2   0 12.2152 2.27963   1
  19   2   0 16.1731 2.56589   1
  20   2   0 1.84877 2.32337   1
  21   2   0 16.4436 3.10457   1
   0   3   0 -0.1487 0.05954   1
   0   3   0 -0.1765 0.05728   1
   0   3   0 -0.1519 0.06114   2
  -1  -3   0 151.943 3.18547   1
   1   3   0 150.772 3.21616   1
  -1   3   0 146.875 2.83882   1
  -2  -3   0 1446.45 28.9916   1
  -2   3   0 1525.89 28.2157   1
  -3  -3   0 1891.24 38.3838   1
  -3   3   0 1960.06 36.7698   1
   3   3   0 1874.35 37.0882   1
   4  -3   0 33.9918 1.18987   1
  -4  -3   0 39.3741 1.50853   1
  -4   3   0 37.1513 1.26105   1
   5  -3   0 45.2579 1.55757   1
  -5  -3   0 44.7044 1.77875   1
  -5   3   0 45.6524 1.58461   1
   5   3   0 45.0404 1.88782   1
   6  -3   0 1.78569 0.37836   1
  -6  -3   0 1.61953 0.36526   1
  -6   3   0 2.05801 0.35040   1
   6   3   0 1.89009 0.55971   1
  -7  -3   0 7.41269 0.72426   1
  -7   3   0 7.10253 0.61877   1
   7   3   0 5.41126 0.86417   1
   8  -3   0 106.506 3.39427   1
   8  -3   0 108.498 3.44767   2
  -8  -3   0 104.330 3.51684   1
   8   3   0 108.344 3.79058   1
  -8   3   0 107.188 3.32023   1
   9  -3   0 2.15799 0.67293   1
   9  -3   0 2.44858 0.47625   2
  -9   3   0 2.72449 0.41788   1
   9   3   0 2.01503 0.78261   1
   9   3   0 3.73618 0.68084   2
  10  -3   0 50.9564 2.48319   1
 -10  -3   0 56.8884 2.58769   1
  10  -3   0 59.1904 2.47683   2
  10   3   0 59.8997 2.74517   2
 -10   3   0 55.9767 2.39345   1
  10   3   0 54.8223 2.81973   1
 -11  -3   0 5.08228 0.78041   1
  11  -3   0 5.36767 0.78437   2
  11  -3   0 3.83177 0.92126   1
  11   3   0 2.95625 0.78943   1
  11   3   0 3.55014 0.62089   2
 -11   3   0 5.11167 0.90138   1
  12  -3   0 69.3624 3.22076   1
  12  -3   0 66.1717 2.88392   2
 -12  -3   0 66.7272 3.01001   1
  12   3   0 69.1188 3.51712   1
 -12   3   0 71.0793 3.00995   1
  12   3   0 63.9257 3.10837   2
  13  -3   0 28.0081 2.15968   1
 -13  -3   0 24.3128 2.07580   1
  13  -3   0 24.0483 1.85919   2
  13   3   0 27.2165 2.36613   1
  13   3   0 29.9853 2.10450   2
  14  -3   0 -0.6522 0.96658   2
 -14  -3   0 1.01778 1.01655   1
  14  -3   0 2.29537 0.90727   1
  14   3   0 0.30750 1.13621   2
 -14   3   0 0.47440 0.83412   1
  14   3   0 -0.1704 0.79903   1
 -15  -3   0 7.43764 1.26921   1
  15  -3   0 7.77068 1.48039   1
  15   3   0 10.3857 1.50675   2
 -15   3   0 6.83305 1.08827   1
  15   3   0 7.83707 1.55553   1
  16  -3   0 16.7937 2.39810   1
  16   3   0 20.1518 2.63769   1
 -16   3   0 15.2901 2.42420   1
  17  -3   0 9.55103 1.69712   1
 -17   3   0 12.7298 1.74009   1
  18  -3   0 5.51652 1.67079   1
  18   3   0 1.35268 1.68008   1
 -18   3   0 0.76010 2.07296   1
  19  -3   0 15.4367 2.48609   1
  19   3   0 9.17650 2.44527   1
  20  -3   0 3.62950 2.28356   1
  20   3   0 4.05146 2.32276   1
  21   3   0 33.6309 5.72502   1
   0   4   0 687.555 13.0982   1
   0   4   0 702.074 13.5414   2
   0   4   0 668.660 13.1998   1
  -1  -4   0 3374.49 63.1892   1
  -1   4   0 3362.00 63.8281   2
  -1   4   0 3325.59 61.1467   1
  -2  -4   0 599.015 11.5160   1
   2  -4   0 584.041 11.0209   1
   2   4   0 604.430 11.6019   1
  -2   4   0 601.424 11.2360   1
   3  -4   0 8.52875 0.37491   2
  -3  -4   0 9.25010 0.59483   1
  -3   4   0 7.56677 0.41055   1
   3   4   0 9.62322 0.75076   1
  -4  -4   0 571.533 11.6612   1
  -4   4   0 584.605 11.1123   1
   4   4   0 577.447 11.7692   1
  -5  -4   0 341.396 7.69019   1
   5  -4   0 342.678 7.08260   1
  -5   4   0 353.507 7.21483   1
   5   4   0 345.126 7.82893   1
   6  -4   0 28.7355 1.30512   1
  -6  -4   0 34.0052 1.58039   1
   6   4   0 33.2105 1.79154   1
  -6   4   0 31.1872 1.38604   1
  -7  -4   0 55.9443 2.27738   1
   7  -4   0 61.6119 2.14037   2
   7  -4   0 59.6609 2.06716   1
  -7   4   0 58.0938 2.06537   1
   7   4   0 58.8233 2.54946   1
  -8  -4   0 239.072 6.25089   1
  -8   4   0 232.264 5.76379   1
   8   4   0 227.970 6.35969   1
   9  -4   0 66.4722 2.48964   2
  -9  -4   0 64.1690 2.67175   1
   9  -4   0 63.8366 2.54818   1
   9   4   0 61.1107 2.80774   2
   9   4   0 65.7763 3.01121   1
  -9   4   0 63.7733 2.43513   1
  10  -4   0 0.35221 0.43703   2
 -10  -4   0 0.29694 0.56851   1
  10  -4   0 0.55476 0.49932   1
  10   4   0 -0.0916 0.54516   1
  10   4   0 -0.1373 0.60835   2
 -10   4   0 0.24982 0.41567   1
  11  -4   0 512.111 11.7351   2
  11  -4   0 508.330 11.4992   1
 -11  -4   0 495.431 11.9234   1
  11   4   0 496.117 12.2373   1
 -11   4   0 496.422 11.4656   1
  11   4   0 512.683 12.5917   2
 -12  -4   0 187.773 5.94982   1
  12  -4   0 191.273 5.72921   2
  12  -4   0 202.386 5.95121   1
  12   4   0 193.624 6.46020   1
  12   4   0 197.051 6.36736   2
 -12   4   0 193.545 5.73822   1
  13  -4   0 26.9450 1.84643   2
  13  -4   0 27.7946 2.13532   1
 -13  -4   0 27.4862 2.11920   1
  13   4   0 26.6901 2.37049   1
 -13   4   0 28.1885 1.81309   1
  13   4   0 33.6274 2.22986   2
  14  -4   0 8.29441 1.10961   2
 -14  -4   0 11.9899 1.97341   1
  14  -4   0 11.1954 1.71014   1
  14   4   0 12.3864 1.94573   1
 -14   4   0 8.43276 1.50270   1
  14   4   0 9.93374 1.25525   2
  15  -4   0 4.15812 1.14430   1
 -15  -4   0 3.23465 1.39236   1
 -15   4   0 3.65393 1.06971   1
  15   4   0 3.55067 1.38404   2
  15   4   0 3.31271 1.14034   1
  16  -4   0 7.38789 1.59033   1
 -16   4   0 5.45963 1.30619   1
  16   4   0 4.27609 1.72669   2
  16   4   0 6.87619 1.67955   1
  17  -4   0 0.57564 1.36691   1
  17   4   0 1.08498 1.43621   1
 -17   4   0 3.05298 1.69950   1
  18  -4   0 0.35674 1.50450   1
 -18   4   0 0.40710 2.19873   1
  18   4   0 -0.2477 1.61708   1
  19  -4   0 10.9422 2.45568   1
  19   4   0 13.9740 2.49615   1
  20   4   0 43.3911 4.87080   1
  21   4   0 1.57183 3.02271   1
   0   5   0 -1.0240 0.08755   1
   0   5   0 -0.9240 0.10468   2
  -1  -5   0 435.342 8.56114   1
   1   5   0 458.967 9.06848   2
   1   5   0 454.160 8.70548   1
  -1   5   0 437.209 8.57401   2
  -1   5   0 437.131 8.21724   1
  -2  -5   0 136.592 3.20258   1
   2   5   0 132.934 3.29764   1
  -2   5   0 133.423 2.65696   1
   2   5   0 129.105 3.39619   2
  -3  -5   0 204.125 4.80781   1
   3  -5   0 204.849 4.01853   1
   3   5   0 213.707 4.97108   1
  -3   5   0 218.282 4.24775   1
   4  -5   0 301.495 5.86851   2
  -4  -5   0 288.046 6.50439   1
   4   5   0 283.071 6.63237   1
  -4   5   0 288.699 5.88262   1
   5  -5   0 686.585 13.0232   2
  -5  -5   0 651.871 13.4014   1
  -5   5   0 659.431 12.7136   1
   5   5   0 630.732 13.5200   1
   6  -5   0 3.55266 0.39942   1
  -6  -5   0 4.25132 0.56514   1
   6   5   0 4.65626 0.77845   1
  -6   5   0 3.30361 0.44836   1
  -7  -5   0 112.559 3.63347   1
   7  -5   0 113.351 3.12553   1
   7  -5   0 120.898 3.23084   2
   7   5   0 115.150 3.90726   1
  -7   5   0 115.426 3.25393   1
   8  -5   0 4.31629 0.57700   1
  -8   5   0 4.36339 0.66627   1
   8   5   0 4.20178 0.87568   1
  -9  -5   0 511.629 11.6517   1
   9  -5   0 524.004 11.2302   2
  -9   5   0 507.396 11.0317   1
   9   5   0 486.813 11.8486   1
   9   5   0 511.442 12.2915   2
  10  -5   0 43.3490 1.89334   2
  10  -5   0 39.5331 2.04307   1
 -10  -5   0 40.0646 2.13848   1
  10   5   0 36.6054 2.40679   1
 -10   5   0 39.0219 1.89888   1
  10   5   0 42.0464 2.34583   2
  11  -5   0 76.1900 2.87904   2
  11  -5   0 76.1092 3.06284   1
 -11  -5   0 73.5396 3.14806   1
 -11   5   0 77.8539 2.96907   1
  11   5   0 75.5167 3.53484   2
  11   5   0 73.3794 3.56639   1
  12  -5   0 0.31693 0.69026   1
  12  -5   0 -1.0147 0.64783   2
 -12  -5   0 -1.4406 0.83736   1
 -12   5   0 0.18664 0.59841   1
  12   5   0 -0.7405 0.87109   2
  12   5   0 -0.7602 0.74518   1
 -13  -5   0 6.66523 1.04924   1
  13  -5   0 4.50142 0.85414   2
  13  -5   0 8.73812 1.44218   1
  13   5   0 6.18129 1.01649   2
  13   5   0 7.72761 1.47127   1
 -13   5   0 7.47845 1.28614   1
 -14  -5   0 4.18587 1.21825   1
  14  -5   0 3.13667 1.02284   1
  14   5   0 6.40438 1.23142   2
  14   5   0 3.09124 1.04741   1
 -14   5   0 4.41678 0.90480   1
  15  -5   0 20.6149 2.13909   1
  15   5   0 21.1822 2.67765   2
 -15   5   0 23.8376 2.10606   1
  15   5   0 19.7691 2.53847   1
  16  -5   0 1.09198 1.12727   1
 -16   5   0 0.17957 1.33620   1
  16   5   0 -0.1015 1.76544   2
  17  -5   0 19.5821 2.68510   1
  17   5   0 22.8538 3.03178   1
 -17   5   0 17.5779 1.79686   1
  18  -5   0 4.95385 1.61409   1
  18   5   0 5.15521 1.85103   1
  19  -5   0 8.19286 1.93732   1
  19   5   0 4.76160 2.23647   1
  20   5   0 4.79662 2.50748   1
   0   6   0 250.352 5.26694   2
   0   6   0 253.370 5.04657   1
   0   6   0 250.568 5.09088   1
   1   6   0 167.424 3.84608   1
  -1   6   0 165.110 3.46306   1
  -1   6   0 173.723 3.55064   2
  -1   6   0 171.207 3.38652   1
   1   6   0 173.321 3.74408   1
   1   6   0 168.846 3.95468   2
  -2  -6   0 766.624 14.6568   1
   2   6   0 761.964 14.8137   1
   2   6   0 782.489 15.4340   2
  -2   6   0 751.855 14.1762   1
  -3  -6   0 0.86651 0.22217   1
  -3   6   0 0.66078 0.14594   1
   3   6   0 0.72783 0.36917   1
   3   6   0 0.96662 0.22174   2
   4  -6   0 20.3541 0.63857   1
  -4   6   0 23.0373 0.82744   1
   4   6   0 22.4278 1.23486   2
   5  -6   0 713.596 13.7242   2
   5  -6   0 689.169 13.3089   1
  -5  -6   0 707.684 14.4199   1
   5   6   0 729.328 15.2801   2
  -5   6   0 709.415 13.5899   1
   5   6   0 710.622 14.6399   1
  -6  -6   0 9.92237 0.82446   1
   6  -6   0 10.5081 0.58098   2
  -6   6   0 10.6813 0.66534   1
   6   6   0 9.69021 0.93511   2
   6   6   0 11.4063 1.06797   1
  -7  -6   0 1.69143 0.41737   1
   7  -6   0 1.18254 0.25080   2
   7   6   0 0.96219 0.37626   2
   7   6   0 1.09233 0.49469   1
  -8  -6   0 359.087 8.85439   1
   8  -6   0 387.528 8.25438   2
   8  -6   0 366.189 7.97799   1
   8   6   0 352.967 9.10954   1
  -8   6   0 369.180 8.21850   1
   8   6   0 396.249 9.60459   2
   9  -6   0 26.2192 1.29239   2
   9  -6   0 24.7700 1.27536   1
  -9  -6   0 24.7849 1.54138   1
   9   6   0 24.2044 1.86541   1
  -9   6   0 25.1719 1.36392   1
   9   6   0 26.2808 1.75366   2
 -10  -6   0 42.1478 2.18097   1
  10  -6   0 42.1193 1.81626   2
 -10   6   0 38.2316 1.84032   1
  10   6   0 41.6459 2.36841   2
  10   6   0 41.3484 2.58123   1
  11  -6   0 4.54537 0.63744   2
  11  -6   0 4.39227 0.95618   1
 -11  -6   0 4.15947 0.74888   1
 -11   6   0 6.00721 0.91664   1
  11   6   0 3.92910 0.96139   1
  12  -6   0 25.0224 1.86219   1
 -12  -6   0 22.3158 1.87043   1
  12  -6   0 22.7225 1.56592   2
  12   6   0 25.4447 2.28598   1
  12   6   0 30.1443 2.10719   2
 -12   6   0 22.8417 1.59562   1
  13  -6   0 16.3605 1.69551   1
 -13  -6   0 17.9002 1.86634   1
  13   6   0 19.5791 2.19171   1
  13   6   0 17.8052 2.13028   2
 -13   6   0 16.1236 1.50892   1
  14  -6   0 10.8536 1.68886   1
 -14  -6   0 10.5792 1.29174   1
  14   6   0 13.1961 1.65810   2
  14   6   0 13.4760 2.04644   1
 -14   6   0 10.2818 1.17453   1
  15  -6   0 104.916 4.32401   1
  15   6   0 111.505 5.34661   1
  15   6   0 108.022 4.89197   2
  16  -6   0 35.1740 2.65757   1
 -16   6   0 39.2516 2.78691   1
  16   6   0 32.1464 3.45309   2
  16   6   0 36.0528 3.37207   1
  17  -6   0 9.78912 1.69169   1
  17   6   0 9.42784 1.90030   1
 -17   6   0 8.18221 1.69059   1
  18  -6   0 9.39726 1.87560   1
  18   6   0 9.72232 2.12787   1
  19   6   0 13.2583 2.66033   1
  20   6   0 0.87507 2.61989   1
   0   7   0 0.11967 0.12586   2
   0   7   0 0.12318 0.12331   1
   0   7   0 0.08305 0.15665   1
  -1   7   0 29.7636 0.92343   1
  -1   7   0 29.4982 0.83299   1
   1   7   0 24.3730 1.17887   1
   1   7   0 27.8949 1.04925   1
   1   7   0 26.1615 1.11784   2
  -2  -7   0 344.179 7.03793   1
   2   7   0 337.924 7.46856   2
  -2   7   0 336.947 6.36743   1
   2   7   0 331.430 7.22346   1
  -3  -7   0 663.708 13.1841   1
   3   7   0 669.636 13.9148   2
  -3   7   0 675.204 12.3319   1
   3   7   0 657.388 13.3832   1
  -4  -7   0 376.040 8.18497   1
   4   7   0 384.237 8.72282   2
   4   7   0 367.906 8.37968   1
  -4   7   0 376.369 7.31998   1
  -5  -7   0 79.4102 2.67480   1
   5  -7   0 78.7316 1.80385   1
   5   7   0 79.3611 2.91170   1
  -5   7   0 81.9676 2.12486   1
   5   7   0 80.6147 2.92778   2
   6  -7   0 60.0330 1.52568   2
   6  -7   0 59.8456 1.62860   1
   6   7   0 59.8606 2.53208   2
  -6   7   0 61.8500 1.88290   1
   6   7   0 60.2405 2.59075   1
  -7  -7   0 1.01607 0.40754   1
   7   7   0 0.36435 0.43794   2
   7   7   0 0.64826 0.48213   1
  -7   7   0 0.79964 0.26993   1
  -8  -7   0 8.58300 0.97656   1
   8  -7   0 6.54556 0.59970   2
   8   7   0 6.96666 1.06989   1
   8   7   0 8.63227 1.08211   2
  -8   7   0 7.95849 0.71628   1
  -9  -7   0 124.786 4.17621   1
   9  -7   0 125.468 3.41270   2
   9  -7   0 125.644 3.45184   1
  -9   7   0 125.469 3.65937   1
   9   7   0 123.115 4.49096   2
   9   7   0 124.150 4.58497   1
 -10  -7   0 18.1878 1.48057   1
  10  -7   0 17.1618 1.07893   1
  10  -7   0 14.8008 1.07778   2
 -10   7   0 18.3064 1.18620   1
  10   7   0 18.0927 1.74632   1
  10   7   0 17.5869 1.53403   2
  11  -7   0 10.7952 1.11938   2
  11  -7   0 13.9110 1.03445   1
 -11  -7   0 13.7454 1.46489   1
  11   7   0 15.6298 1.82353   1
 -11   7   0 14.9092 1.19051   1
  11   7   0 15.8422 1.55758   2
  12  -7   0 101.525 3.33411   2
  12  -7   0 97.6904 3.90130   1
 -12  -7   0 94.4705 3.85633   1
  12   7   0 97.5259 4.44998   1
 -12   7   0 102.198 3.55868   1
  12   7   0 103.285 4.27725   2
  13  -7   0 2.60236 0.79985   1
  13  -7   0 1.51103 0.75919   2
 -13  -7   0 4.01256 1.16714   1
  13   7   0 3.33408 1.00548   1
  13   7   0 4.53984 1.25520   2
 -13   7   0 2.39695 0.75247   1
  14  -7   0 3.96870 1.04094   1
  14   7   0 6.38307 1.52319   1
 -14   7   0 4.08778 0.93517   1
  14   7   0 1.95663 1.33477   2
  15  -7   0 -0.6598 0.95273   1
 -15   7   0 -0.5815 1.10501   1
  15   7   0 0.60606 1.70545   2
  15   7   0 0.20311 1.18949   1
  16  -7   0 31.1000 2.59689   1
 -16   7   0 31.1284 2.67632   1
  16   7   0 33.7709 3.33766   1
  16   7   0 30.7958 3.65533   2
  17  -7   0 2.53562 1.34357   1
  17   7   0 3.49583 1.79573   1
  18   7   0 24.0537 3.80051   1
  19   7   0 13.1457 2.58387   1
  20   7   0 5.17130 2.79986   1
   0   8   0 460.041 9.36906   2
   0   8   0 462.786 8.96281   1
   0   8   0 459.212 9.05292   1
  -1   8   0 132.139 2.93103   1
  -1   8   0 137.342 2.86606   1
   1   8   0 130.592 3.36714   2
  -1   8   0 129.797 3.11581   2
   1   8   0 135.007 3.22844   1
   1   8   0 129.461 3.31833   1
  -2  -8   0 18.8192 0.86067   1
  -2   8   0 18.6390 0.60868   1
  -2   8   0 18.5603 0.67970   1
   2   8   0 19.6235 1.02035   2
   2   8   0 18.1093 0.90853   1
   2   8   0 19.7164 1.12043   1
  -3  -8   0 160.912 4.00524   1
   3   8   0 156.692 4.24913   1
   3   8   0 159.833 4.31867   2
  -3   8   0 162.861 3.25376   1
  -4  -8   0 153.916 4.05316   1
   4   8   0 146.583 4.29490   2
  -4   8   0 153.607 3.23729   1
   4   8   0 154.647 4.34886   1
  -5   8   0 80.2142 2.04074   1
   5   8   0 76.7361 2.93837   1
   5   8   0 78.4820 2.88342   2
   6  -8   0 167.857 3.43653   1
  -6  -8   0 162.203 4.63558   1
   6   8   0 163.788 5.00474   2
  -6   8   0 171.080 3.90706   1
   6   8   0 170.490 5.04979   1
  -7  -8   0 35.8960 1.77007   1
   7  -8   0 33.1246 0.92536   2
   7  -8   0 35.0678 1.12106   1
   7   8   0 36.7711 1.95999   2
  -7   8   0 32.5918 1.32433   1
   7   8   0 31.9177 2.02458   1
   8  -8   0 121.065 2.88452   2
  -8  -8   0 123.264 4.03216   1
  -8   8   0 116.957 3.30990   1
   8   8   0 117.245 4.33871   1
   8   8   0 121.881 4.27331   2
  -9  -8   0 35.1327 1.94321   1
   9  -8   0 34.4875 1.32361   2
   9   8   0 37.0708 2.35080   1
   9   8   0 37.9152 2.13992   2
  -9   8   0 35.7325 1.60833   1
  10  -8   0 12.2151 0.89852   2
 -10  -8   0 14.0800 1.38747   1
 -10   8   0 15.6178 1.11697   1
  10   8   0 12.9056 1.55059   2
  10   8   0 11.1506 1.61810   1
  11  -8   0 6.58989 0.72188   2
  11  -8   0 9.06392 0.86740   1
 -11  -8   0 9.43028 1.50330   1
  11   8   0 9.57422 1.65889   1
  11   8   0 9.51336 1.58499   2
 -11   8   0 10.1481 1.05267   1
  12  -8   0 127.125 3.77958   1
  12  -8   0 124.263 3.70766   2
 -12  -8   0 126.221 4.63788   1
 -12   8   0 125.868 4.05424   1
  12   8   0 124.715 5.19846   1
  12   8   0 135.079 5.14624   2
  13  -8   0 86.2154 3.06117   2
  13   8   0 99.8880 4.42227   2
  13   8   0 95.7396 4.66686   1
 -13   8   0 91.9663 3.48137   1
  14  -8   0 -0.1003 0.81367   1
  14  -8   0 -0.0962 0.86834   1
  14   8   0 -0.4034 1.40782   2
 -14   8   0 -0.0288 0.93792   1
  15  -8   0 2.97707 1.05400   1
 -15   8   0 3.65405 1.15950   1
  15   8   0 3.35364 1.89490   2
  15   8   0 4.74412 1.29583   1
  16  -8   0 8.49970 1.53042   1
 -16   8   0 6.89421 1.44035   1
  16   8   0 7.75546 1.79869   1
  17  -8   0 -0.3667 1.35675   1
  17   8   0 3.37858 1.69698   1
  18   8   0 -1.2651 1.89938   1
  19   8   0 9.78959 2.78984   1
   0   9   0 0.41552 0.24211   1
   0   9   0 0.47352 0.16896   1
   1   9   0 32.4637 1.24188   1
   1   9   0 35.6209 1.45234   1
  -1   9   0 32.1018 0.99669   1
  -1   9   0 31.7845 1.12205   2
  -1   9   0 36.5145 1.15857   1
   1   9   0 32.5809 1.32141   2
   2   9   0 191.680 4.56321   1
  -2   9   0 193.471 3.85853   1
  -2   9   0 196.780 3.92910   1
   2   9   0 191.532 4.82276   2
   2   9   0 190.307 4.75052   1
  -3  -9   0 69.0589 2.20248   1
   3   9   0 67.7334 2.42315   2
   3   9   0 65.1508 2.45702   1
   3   9   0 69.1140 2.26951   1
   4   9   0 66.7234 2.51998   2
   4   9   0 65.9619 2.58883   1
  -5  -9   0 85.5616 2.86782   1
   5   9   0 88.5536 3.15591   2
  -5   9   0 91.6943 2.15652   1
   5   9   0 84.9735 3.19546   1
  -6  -9   0 16.6589 1.11365   1
   6   9   0 19.1294 1.32125   2
   6   9   0 14.7638 1.35086   1
  -6   9   0 16.6887 0.76695   1
   7  -9   0 136.315 2.87418   1
  -7  -9   0 137.157 4.21712   1
  -7   9   0 135.945 3.40691   1
   7   9   0 139.637 4.58392   2
   7   9   0 136.265 4.62399   1
   8  -9   0 114.538 2.70385   1
   8  -9   0 115.403 2.67196   1
  -8  -9   0 116.531 3.86356   1
   8   9   0 109.863 4.22362   1
   8   9   0 110.970 4.12040   2
  -8   9   0 110.895 3.11504   1
   9  -9   0 10.4019 0.65183   1
   9  -9   0 9.68091 0.51103   2
  -9  -9   0 11.6350 1.21989   1
  -9   9   0 11.1009 0.82712   1
   9   9   0 9.78257 1.41903   1
   9   9   0 11.7337 1.38445   2
 -10  -9   0 19.5870 1.56338   1
  10  -9   0 17.0431 0.85768   2
  10   9   0 18.3763 1.91928   1
  10   9   0 20.6288 1.83890   2
 -10   9   0 19.9753 1.21073   1
  11  -9   0 33.6971 1.46052   1
 -11  -9   0 34.2063 2.07169   1
  11  -9   0 29.2477 1.29011   2
 -11   9   0 31.1104 1.66925   1
  11   9   0 29.1892 2.28474   2
  11   9   0 30.8728 2.53479   1
  12  -9   0 52.4341 1.91955   2
 -12  -9   0 50.2159 2.69837   1
  12  -9   0 50.0874 2.02030   1
  12   9   0 51.3860 3.28467   1
 -12   9   0 48.9707 2.25980   1
  12   9   0 55.4439 3.10634   2
  13  -9   0 -0.2127 0.73225   1
  13  -9   0 0.18313 0.58968   1
  13  -9   0 -0.5836 0.69556   2
  13   9   0 1.54169 1.29059   2
 -13   9   0 0.33660 0.80321   1
  14  -9   0 16.1655 1.43585   1
  14  -9   0 16.1102 1.61252   1
  14   9   0 15.6602 2.82234   2
  14   9   0 20.8090 2.49780   1
 -14   9   0 16.1323 1.78905   1
 -15   9   0 1.80507 1.18179   1
  15   9   0 -2.0688 2.01683   2
  15   9   0 4.52690 1.41014   1
  16  -9   0 15.8972 2.22697   1
  16   9   0 23.3748 3.98701   2
  17   9   0 45.0341 4.13571   1
  18   9   0 -2.2843 2.00273   1
  19   9   0 0.87532 2.65214   1
   0  10   0 829.454 16.5014   2
   0  10   0 837.013 15.8993   1
   0  10   0 828.662 15.7445   1
  -1  10   0 71.9479 1.95096   1
   1  10   0 69.6076 2.21973   2
   1  10   0 73.2879 2.12531   1
  -1  10   0 71.0287 1.81130   1
  -1  10   0 71.2196 1.98189   2
   1  10   0 72.6696 2.31599   1
   2  10   0 0.49633 0.44456   1
   2  10   0 1.20776 0.31679   1
   3  10   0 21.1202 1.13797   1
   3  10   0 17.7786 1.34735   1
   3  10   0 20.6466 1.24899   2
  -4 -10   0 124.836 3.51863   1
   4  10   0 120.944 3.86518   1
   4  10   0 124.109 3.63723   1
   4  10   0 125.408 3.86734   2
  -5 -10   0 -0.5270 0.39197   1
   5  10   0 0.08010 0.41679   1
  -5  10   0 0.30034 0.18699   1
   5  10   0 0.11426 0.41204   2
  -6 -10   0 262.448 6.63001   1
   6  10   0 264.769 7.13411   2
   6  10   0 262.615 7.07910   1
  -6  10   0 265.646 5.45314   1
  -7 -10   0 -0.7978 0.53626   1
  -7  10   0 0.09421 0.27604   1
   7  10   0 1.25542 0.56524   2
   7  10   0 -0.0149 0.50266   1
  -8 -10   0 7.63608 1.11696   1
   8  10   0 8.84960 1.23568   2
   8  10   0 5.74297 1.14809   1
  -8  10   0 8.19312 0.64981   1
   9 -10   0 41.8573 1.22260   1
   9 -10   0 42.0138 1.24783   1
  -9 -10   0 42.5648 2.16786   1
   9  10   0 39.0732 2.35401   2
  -9  10   0 40.9342 1.61525   1
   9  10   0 40.3467 2.56293   1
  10 -10   0 65.3149 1.85036   1
  10 -10   0 66.2799 1.91430   1
 -10 -10   0 64.5597 2.93069   1
  10  10   0 61.7127 3.10917   2
  10  10   0 64.5570 3.43454   1
 -10  10   0 63.9111 2.29287   1
  11 -10   0 49.9057 1.74267   1
  11 -10   0 51.5267 1.72633   1
 -11 -10   0 44.4709 2.46451   1
 -11  10   0 49.9620 2.09238   1
  11  10   0 47.2558 3.05762   1
  11  10   0 53.4741 3.02680   2
  12 -10   0 2.44226 0.58897   1
  12 -10   0 1.93323 0.45404   2
  12 -10   0 1.93985 0.50178   1
 -12  10   0 1.69552 0.66995   1
  12  10   0 1.73251 1.02609   1
  12  10   0 1.39473 1.18123   2
  13 -10   0 4.78681 0.60678   2
  13 -10   0 5.43079 0.77716   1
  13  10   0 4.71317 1.20373   1
  13  10   0 4.69491 1.43401   2
 -13  10   0 6.36027 0.86648   1
  14 -10   0 63.2036 2.52798   1
  14  10   0 60.4841 3.89586   2
  14  10   0 68.0643 4.15114   1
 -14  10   0 65.5941 2.87295   1
  15  10   0 23.8691 2.42520   2
  16  10   0 65.2349 4.42444   1
  17  10   0 2.55476 1.88114   1
  18  10   0 0.39008 2.32197   1
  19  10   0 2.66343 2.68513   1
   0  11   0 0.35614 0.23553   1
   0  11   0 0.54885 0.37500   1
   0  11   0 0.06014 0.31921   2
  -1  11   0 191.690 4.19538   1
   1  11   0 187.338 4.43248   1
   1  11   0 188.580 4.63472   1
  -1  11   0 190.522 4.04296   1
   2  11   0 13.6028 0.85378   1
  -2  11   0 12.5915 0.62554   1
   2  11   0 11.9925 1.06624   1
  -2  11   0 12.7684 0.52863   1
   2  11   0 11.8748 0.89434   2
   3  11   0 230.893 5.62162   1
   3  11   0 229.963 5.87263   1
   3  11   0 230.024 5.90395   2
   4  11   0 153.765 4.56082   2
   4  11   0 160.822 4.64969   1
   4  11   0 152.390 4.26277   1
   5  11   0 2.06871 0.59458   1
   5  11   0 1.09600 0.42418   1
   5  11   0 1.30913 0.47727   2
  -6 -11   0 64.1458 2.53538   1
   6  11   0 64.9140 2.78435   2
   6  11   0 65.1066 2.56970   1
   6  11   0 68.1122 2.99036   1
  -7 -11   0 37.3046 1.88809   1
  -7  11   0 34.5132 1.15581   1
   7  11   0 35.9362 2.04706   2
   7  11   0 31.7025 2.13889   1
   7  11   0 34.8970 1.84922   1
  -8 -11   0 0.97312 0.70385   1
   8  11   0 1.83370 0.80757   1
   8  11   0 1.69369 0.67499   2
  -8  11   0 1.55680 0.34184   1
  -9 -11   0 2.40606 0.83212   1
  -9  11   0 1.96539 0.39792   1
   9  11   0 1.72177 0.79595   1
   9  11   0 4.02370 0.82761   2
 -10 -11   0 105.882 3.98534   1
 -10  11   0 114.409 3.24582   1
  10  11   0 112.313 4.74274   1
  10  11   0 115.532 4.55112   2
  11 -11   0 12.8687 0.73888   1
  11 -11   0 13.6374 0.85271   1
 -11  11   0 15.3812 1.16534   1
  11  11   0 14.2557 1.97073   1
  11  11   0 14.1831 2.02502   2
  12 -11   0 6.90085 0.95148   1
  12 -11   0 5.31793 0.78603   1
 -12  11   0 6.21370 0.76765   1
  12  11   0 3.24454 1.21574   1
  13 -11   0 49.6075 1.74525   1
  13 -11   0 54.4079 1.92389   1
 -13  11   0 47.8077 2.21390   1
  13  11   0 46.3559 3.43101   1
  13  11   0 40.5629 3.29212   2
  13  11   0 42.2953 3.05666   1
  14 -11   0 0.66458 0.69413   1
  14 -11   0 2.15256 0.94627   1
  14  11   0 -1.2539 1.30354   1
 -14  11   0 1.35317 1.00646   1
  15  11   0 1.05389 1.53782   1
  16  11   0 37.7253 3.73337   1
  17  11   0 44.0458 4.49083   1
  18  11   0 -3.7548 2.42955   1
   0  12   0 82.9290 2.27857   1
   0  12   0 84.3797 2.53930   2
   0  12   0 86.9045 2.51019   1
   1  12   0 6.59902 0.81449   2
   1  12   0 6.71808 0.61380   1
  -1  12   0 6.86686 0.45819   1
  -1  12   0 6.86808 0.62003   1
   1  12   0 5.66597 0.76896   1
   2  12   0 3.22193 0.52752   2
   2  12   0 2.90386 0.45386   1
   2  12   0 3.46037 0.74845   1
   3  12   0 117.844 3.45022   1
   3  12   0 119.217 3.64579   2
   3  12   0 115.144 3.70585   1
   4  12   0 11.2771 0.93194   1
   4  12   0 11.4768 1.23152   1
   4  12   0 11.7697 1.04227   2
   5  12   0 -0.6583 0.48843   2
   5  12   0 -0.2778 0.50737   1
   5  12   0 0.33631 0.45638   1
  -6 -12   0 -0.0428 0.54388   1
   6  12   0 0.78617 0.52099   1
   6  12   0 -0.2648 0.62695   1
   6  12   0 -1.0369 0.56729   2
  -7 -12   0 180.468 5.20964   1
   7  12   0 182.904 5.36963   1
   7  12   0 187.926 5.79495   2
   7  12   0 182.161 5.86728   1
  -8 -12   0 -0.1943 0.79830   1
   8  12   0 -0.0321 0.68851   1
   8  12   0 -0.8116 0.71125   1
  -9 -12   0 20.6575 1.87505   1
  -9  12   0 23.5256 1.05118   1
   9  12   0 22.1651 2.09796   1
   9  12   0 19.2615 1.88259   2
   9  12   0 22.5863 1.82530   1
  10  12   0 17.8601 1.89952   1
 -10  12   0 18.4052 1.06231   1
  10  12   0 16.6398 2.00842   2
  10  12   0 17.1171 2.06051   1
  11  12   0 89.6393 3.78188   1
  11  12   0 79.1604 3.94175   2
 -11  12   0 84.1944 2.63360   1
  11  12   0 77.9013 4.03367   1
  12  12   0 0.80674 1.42693   1
 -12  12   0 0.80128 0.68252   1
  12  12   0 0.30955 1.04038   1
  13  12   0 12.5259 1.89160   1
  13  12   0 9.29888 1.79187   1
  13  12   0 10.0843 1.70620   2
 -13  12   0 10.3515 1.46828   1
  14  12   0 14.9767 2.78475   1
  15  12   0 7.37973 1.84035   1
  16  12   0 1.08997 1.85964   1
  17  12   0 16.3498 2.56332   1
   0  13   0 0.73644 0.28797   1
   0  13   0 1.18729 0.42877   1
   0  13   0 0.39397 0.39647   2
  -1  13   0 145.743 3.24122   1
   1  13   0 144.608 3.64775   1
  -1  13   0 138.105 3.39174   1
   1  13   0 138.407 3.86447   1
   1  13   0 148.037 4.00991   2
   2  13   0 45.7677 2.02727   1
   2  13   0 40.9426 1.65620   1
   3  13   0 46.6843 2.00571   2
   3  13   0 47.0666 2.20241   1
   3  13   0 44.1478 1.83328   1
   4  13   0 -0.6999 0.50603   1
   4  13   0 0.66058 0.49930   2
   4  13   0 0.85058 0.49254   1
   5  13   0 0.25628 0.53866   2
   5  13   0 -0.5574 0.55559   1
   5  13   0 -0.2470 0.53723   1
   6  13   0 53.5982 2.78531   1
   6  13   0 48.3213 2.43098   2
   6  13   0 53.2384 2.35720   1
  -7 -13   0 2.16252 0.74011   1
   7  13   0 1.38562 0.70622   1
   7  13   0 0.80755 0.68384   1
   7  13   0 0.37689 0.71402   2
  -8 -13   0 74.7623 3.01266   1
   8  13   0 74.2897 3.56470   1
   8  13   0 73.1760 3.29175   2
   8  13   0 76.4364 3.17033   1
   9  13   0 0.89083 0.89564   1
   9  13   0 0.80171 0.89580   1
   9  13   0 -0.1337 0.96036   2
  10  13   0 6.73185 1.35829   1
  10  13   0 5.77226 1.21185   2
  11  13   0 1.00210 1.09060   1
  11  13   0 0.17091 1.33908   2
  11  13   0 1.75115 1.30272   1
  12  13   0 11.3196 1.67869   1
  12  13   0 9.09205 1.70412   2
 -12  13   0 13.1947 1.21390   1
  12  13   0 9.92279 1.61197   1
 -13  13   0 36.4953 1.86664   1
  13  13   0 40.4918 3.28445   1
  13  13   0 34.8256 3.43355   1
  14  13   0 8.15984 1.58847   1
  15  13   0 2.59681 1.81999   1
  16  13   0 -0.6630 2.12449   1
  17  13   0 33.6996 3.83866   1
   0  14   0 67.4758 1.94452   1
   0  14   0 62.1748 2.15747   1
   0  14   0 69.0729 2.27686   2
   1  14   0 176.557 4.61085   1
   1  14   0 179.256 4.32849   1
  -1  14   0 177.591 3.98946   1
   1  14   0 181.664 4.73427   2
  -1  14   0 175.136 4.03194   1
   2  14   0 1.61663 0.54467   1
   2  14   0 2.03420 0.63786   2
   2  14   0 2.43256 0.43148   1
   3  14   0 0.62254 0.48053   1
   3  14   0 0.19980 0.52743   1
   3  14   0 0.77037 0.50754   2
   4  14   0 5.65760 0.96464   1
   4  14   0 5.09267 0.98583   1
   4  14   0 4.20335 0.65369   2
   5  14   0 2.74641 0.64100   1
   5  14   0 1.66560 0.75884   1
   5  14   0 1.97770 0.62865   2
   6  14   0 28.0008 1.72291   1
   6  14   0 26.3072 2.03109   1
   6  14   0 25.7437 1.76796   2
   7  14   0 0.50794 0.80461   1
   7  14   0 1.13679 0.81304   2
   7  14   0 2.35459 0.91905   1
   8  14   0 18.1688 1.66307   1
   8  14   0 15.6699 1.73161   2
   8  14   0 13.6902 1.92967   1
   9  14   0 6.34308 1.29285   1
   9  14   0 10.0529 1.76649   1
   9  14   0 8.74846 1.18554   2
  10  14   0 0.30090 1.21774   2
  10  14   0 0.27247 1.23252   1
  10  14   0 -1.5655 1.05632   1
  11  14   0 30.0384 2.79450   2
  11  14   0 28.6903 2.87495   1
  11  14   0 25.5176 2.60884   1
 -12  14   0 2.38619 0.74063   1
  12  14   0 1.02808 1.66606   1
  12  14   0 3.96637 1.33529   1
  13  14   0 7.85198 1.56251   1
  14  14   0 0.65580 1.67115   1
  15  14   0 0.60366 1.91596   1
  16  14   0 8.75387 2.41876   1
   0  15   0 -0.1773 0.44257   1
   0  15   0 0.11928 0.35052   1
  -1  15   0 0.77690 0.35802   1
   1  15   0 0.34170 0.51079   1
   1  15   0 0.39802 0.40518   1
  -1  15   0 0.56550 0.34994   1
   1  15   0 0.93746 0.52950   2
   2  15   0 10.2968 0.89269   1
   2  15   0 7.50620 1.12274   2
   2  15   0 7.26762 1.14030   1
   3  15   0 0.98279 0.70754   2
   3  15   0 2.20530 0.53966   1
   3  15   0 0.09846 0.61911   1
   4  15   0 7.88937 1.13501   1
   4  15   0 7.94734 1.33579   1
   4  15   0 7.42263 1.13807   2
   5  15   0 63.5346 2.60134   1
   5  15   0 60.5008 2.98241   1
   5  15   0 65.7925 2.74400   2
   6  15   0 39.2248 2.50407   1
   6  15   0 41.2664 2.26086   2
   6  15   0 40.6839 2.20972   1
   7  15   0 10.1287 1.67133   1
   7  15   0 11.7746 1.68832   1
   7  15   0 9.75285 1.63209   2
   8  15   0 13.7272 2.01113   1
   8  15   0 13.6136 1.98316   2
   9  15   0 85.3392 3.71720   1
   9  15   0 83.6541 4.19686   1
   9  15   0 91.5495 3.97919   2
  10  15   0 70.3216 3.99118   1
  10  15   0 68.1283 3.57753   1
  10  15   0 71.1430 3.72128   2
  11  15   0 6.08474 1.66588   1
  11  15   0 4.52760 1.38670   1
  12  15   0 5.35362 1.61911   1
  13  15   0 1.88481 1.72148   1
  14  15   0 7.34799 2.06503   1
  15  15   0 46.1807 4.53920   1
   0  16   0 19.1574 1.23929   1
   1  16   0 35.8076 1.81297   2
   1  16   0 33.8648 1.75931   1
   1  16   0 33.6436 1.40441   1
   2  16   0 2.14771 0.71280   2
   2  16   0 2.10169 0.69422   1
   2  16   0 3.48973 0.56168   1
   3  16   0 0.60683 0.72256   2
   3  16   0 0.32965 0.71589   1
   4  16   0 62.4981 2.44986   1
   4  16   0 59.8109 2.88719   1
   5  16   0 60.4868 2.60725   1
   5  16   0 57.5789 2.67518   2
   5  16   0 59.1778 2.96949   1
   6  16   0 1.12274 0.88814   2
   6  16   0 1.74440 0.95185   1
   6  16   0 0.05202 0.93638   1
   7  16   0 33.4933 2.26376   2
   7  16   0 28.5058 2.43443   1
   7  16   0 37.7870 2.30202   1
   8  16   0 31.6897 2.49156   2
   8  16   0 30.1701 2.73766   1
   9  16   0 48.2204 3.21734   1
   9  16   0 43.9796 3.04772   2
   9  16   0 50.4457 3.03183   1
  10  16   0 35.1672 3.05154   1
  11  16   0 3.14164 1.53153   1
  12  16   0 8.93937 2.02239   1
  13  16   0 39.2092 3.93588   1
  14  16   0 0.15596 2.12714   1
   0  17   0 0.13842 0.47415   1
   0  17   0 0.21607 0.50304   1
   1  17   0 1.67204 0.51112   1
   1  17   0 2.08702 0.67056   1
   2  17   0 150.841 4.01816   1
   2  17   0 150.913 4.44398   1
   2  17   0 156.444 4.57884   2
   3  17   0 1.63327 0.68980   1
   3  17   0 1.33504 0.78473   2
   3  17   0 1.63084 0.79392   1
   4  17   0 31.6166 2.31798   2
   4  17   0 29.9594 1.76747   1
   4  17   0 29.4054 2.08889   1
   5  17   0 4.09358 0.92116   1
   6  17   0 3.97405 1.08910   1
   6  17   0 4.72991 1.20438   1
   6  17   0 2.30283 1.05236   2
   7  17   0 1.38745 1.16785   2
   7  17   0 1.74328 1.12357   1
   8  17   0 3.44417 1.25297   1
   9  17   0 3.67379 1.34066   1
  10  17   0 1.81749 1.49978   1
  11  17   0 6.08067 1.77440   1
  12  17   0 26.3292 3.58972   1
  13  17   0 -1.4089 2.13413   1
   1  18   0 35.8461 1.80677   1
   2  18   0 1.77480 0.67539   1
   3  18   0 13.8530 1.69637   1
   3  18   0 11.3769 1.39031   1
   3  18   0 12.8028 1.76692   2
   4  18   0 1.81131 1.07104   2
   4  18   0 -1.0688 0.93050   1
   5  18   0 7.15972 1.45906   2
   5  18   0 6.00977 1.27768   1
   6  18   0 0.22538 1.08790   1
   6  18   0 -0.4590 1.19084   2
   7  18   0 27.7705 2.67288   1
   8  18   0 10.4099 1.77724   1
   9  18   0 5.34590 1.54024   1
  10  18   0 11.9774 2.01493   1
  11  18   0 5.94139 1.93755   1
  12  18   0 51.3451 4.48047   1
   1  19   0 5.71933 0.84563   1
   1  19   0 5.87550 0.84904   1
   2  19   0 25.6819 1.89283   1
   2  19   0 21.9962 1.46613   1
   3  19   0 43.9258 2.57181   2
   3  19   0 34.5333 2.40732   1
   4  19   0 0.20653 1.05035   1
   4  19   0 1.90121 1.25321   2
   5  19   0 3.99679 1.18134   1
   6  19   0 4.24278 1.29145   1
   7  19   0 5.31781 1.56966   1
   8  19   0 5.40184 1.66894   1
   9  19   0 19.9770 3.19616   1
  10  19   0 -1.5910 1.90868   1
  11  19   0 14.5974 2.51092   1
   2  20   0 19.1215 1.78349   1
   3  20   0 5.80306 1.23430   1
   4  20   0 36.5489 2.74142   1
   5  20   0 14.5053 2.47284   1
   6  20   0 -1.0141 1.47687   1
   7  20   0 2.53337 1.63831   1
   8  20   0 -2.5649 1.76134   1
   9  20   0 -0.6270 2.00216   1
   3  21   0 28.1324 2.36847   1
   4  21   0 25.2929 2.69345   1
   5  21   0 24.6497 3.02086   1
   6  21   0 4.62265 1.73732   1
   7  21   0 3.63674 1.97936   1
  21   0  -1 28.9529 5.15539   1
  20   0  -1 -0.4763 2.18152   1
  18   0  -1 2.70949 1.47119   1
 -17   0   1 58.9708 3.65953   1
  17   0  -1 60.7105 3.96029   1
 -16   0   1 -0.7942 1.34366   1
  16   0  -1 1.10123 1.04213   1
 -15   0   1 94.1749 4.09066   1
  15   0  -1 103.261 4.65470   1
  15   0  -1 92.9237 4.13847   2
 -14   0   1 1.41669 0.89779   1
  14   0  -1 0.99105 0.81217   1
  14   0  -1 -0.0728 1.00454   2
 -13   0   1 1049.47 22.3204   1
  13   0  -1 1073.06 23.2647   2
  13   0  -1 1031.94 22.3927   1
 -12   0   1 0.58739 0.64344   1
  12   0  -1 -1.0104 0.56395   1
  11   0  -1 32.4031 2.13587   1
  10   0  -1 0.07011 0.40921   1
 -10   0   1 -0.4753 0.45835   1
   9   0  -1 269.617 7.11064   1
  -9   0   1 286.048 7.09623   1
  -8   0   1 -0.4178 0.29164   1
   8   0  -1 -0.0168 0.31894   1
  -7   0   1 13.6257 0.92887   1
   7   0  -1 13.7027 1.14793   1
   6   0  -1 0.07462 0.20447   1
  -6   0   1 0.09254 0.22313   1
  -5   0   1 251.592 5.71342   1
   5   0  -1 248.661 5.72566   1
  -4   0   1 0.28848 0.14135   1
   4   0  -1 0.19429 0.12202   1
  -3   0   1 3710.31 72.6411   1
   3   0  -1 3922.30 73.5488   1
  -2   0   1 0.15028 0.07091   1
   2   0  -1 0.03940 0.07175   1
   2   0   1 -0.1459 0.06679   1
   2   0   1 -0.1118 0.07668   2
  -2   0  -1 -0.1685 0.06560   2
  -2   0  -1 -0.1244 0.07176   1
   3   0   1 1.76728 0.26246   1
   3   0   1 2.35402 0.28278   2
  -3   0  -1 2.38526 0.27017   1
   4   0   1 -0.1014 0.12530   1
  -4   0  -1 -0.0906 0.13993   1
   4   0   1 -0.1202 0.14049   2
   5   0   1 53.0818 1.95252   1
   5   0   1 53.1740 1.92435   2
  -5   0  -1 51.3514 1.83297   1
   6   0   1 -0.2337 0.23893   2
  -6   0  -1 0.00130 0.19199   1
   6   0   1 -0.1509 0.26683   1
   7   0   1 10.1323 0.84122   2
   7   0   1 9.13932 0.98380   1
  -7   0  -1 10.9622 0.86078   1
   8   0   1 -0.0552 0.35194   2
  -8   0  -1 -0.1612 0.29202   1
   8   0   1 -0.0028 0.31736   1
   9   0   1 39.4811 2.16320   1
  -9   0  -1 39.1827 1.89520   1
  10   0   1 0.41950 0.51749   2
  10   0   1 -0.3747 0.49485   1
 -10   0  -1 -0.1745 0.42580   1
  11   0   1 39.1062 2.06627   2
  11   0   1 34.5552 2.27387   1
  12   0   1 0.34766 0.74443   2
 -12   0  -1 0.21306 0.66063   1
  12   0   1 -0.2308 0.60160   1
  13   0   1 180.889 5.91843   2
  13   0   1 190.213 6.29151   1
 -13   0  -1 180.254 5.81787   1
 -14   0  -1 -1.0077 0.94006   1
  14   0   1 -0.6373 0.86993   1
  14   0   1 -1.6581 0.98731   2
 -15   0  -1 47.4496 2.89212   1
  15   0   1 38.4264 2.66640   2
  15   0   1 48.2053 3.20233   1
 -16   0  -1 -2.3477 1.49730   1
  16   0   1 -1.5683 1.06016   1
 -17   0  -1 111.891 5.07015   1
  17   0   1 124.318 5.68993   1
  18   0   1 0.24490 1.64155   1
  19   0   1 11.9873 2.69908   1
  20   0   1 0.16219 2.30541   1
  21   0   1 87.5513 6.46573   1
  21  -1  -1 6.48136 2.74781   1
  21   1  -1 2.18904 2.70389   1
  20  -1  -1 51.7448 4.65656   1
  20   1  -1 45.1501 4.66409   1
  19  -1  -1 10.3695 2.30397   1
  19   1  -1 10.4654 2.33382   1
  18  -1  -1 3.28505 1.59463   1
  18   1  -1 1.59755 1.42506   1
 -18   1   1 4.39237 2.27145   1
  17  -1  -1 2.47798 1.29297   1
 -17  -1   1 -0.5448 1.66525   1
 -17   1   1 0.55918 1.68372   1
  17   1  -1 1.98802 1.22423   1
 -16  -1   1 0.37192 1.43846   1
  16  -1  -1 1.50074 1.18966   1
  16   1  -1 -0.3971 1.22118   1
 -16   1   1 0.81983 1.39220   1
  15  -1  -1 -2.0737 1.16490   2
  15  -1  -1 0.70653 0.86914   1
 -15  -1   1 -0.4181 1.09975   1
 -15   1   1 -0.4078 1.11528   1
  15   1  -1 -0.4852 0.97303   1
  15   1  -1 -0.8487 1.19979   2
 -14  -1   1 175.417 5.85639   1
  14  -1  -1 178.622 6.00951   2
  14  -1  -1 183.340 6.20915   1
  14   1  -1 182.339 6.37148   1
  14   1  -1 172.601 6.03377   2
 -14   1   1 187.901 5.98254   1
  13  -1  -1 2.11449 0.95367   1
  13  -1  -1 0.12464 0.77858   2
 -13  -1   1 2.30977 0.78987   1
  13   1  -1 0.78559 0.81536   2
  13   1  -1 0.71250 0.76483   1
 -12  -1   1 3.95790 0.67333   1
  12  -1  -1 4.80313 1.05434   1
  12   1  -1 5.56908 1.10295   1
 -12   1   1 6.91903 1.08642   1
  11  -1  -1 255.569 7.12178   1
 -11  -1   1 267.520 7.14602   1
  11   1  -1 243.075 7.15792   1
 -11   1   1 258.559 6.99107   1
  10  -1  -1 1.56619 0.62562   1
 -10  -1   1 1.11287 0.42498   1
 -10   1   1 1.19793 0.40066   1
  10   1  -1 1.32566 0.70303   1
  -9  -1   1 216.920 5.88636   1
   9  -1  -1 217.686 5.88698   1
  -9   1   1 210.373 5.74995   1
   9   1  -1 214.229 5.99726   1
   8  -1  -1 50.3507 2.21039   1
  -8  -1   1 48.9926 2.10234   1
   8   1  -1 48.0359 2.23951   1
  -8   1   1 45.5162 1.97281   1
   7  -1  -1 9.75470 1.07827   1
  -7  -1   1 13.8328 0.92202   1
  -7   1   1 13.1755 0.94645   1
   7   1  -1 12.6379 1.15493   1
  -6  -1   1 195.592 4.92585   1
   6  -1  -1 198.693 4.87145   1
   6   1  -1 188.451 4.93536   1
  -6   1   1 194.377 4.83335   1
  -5  -1   1 68.9116 2.24544   1
  -5   1   1 71.1417 2.19843   1
   5   1  -1 68.7796 2.31038   1
   4  -1  -1 6.11406 0.47039   1
  -4  -1   1 7.02303 0.52055   1
  -4   1   1 7.65159 0.52271   1
   3  -1  -1 3648.73 69.9132   1
  -3   1   1 3696.29 70.0365   1
   2  -1  -1 159.746 3.34630   1
  -2  -1   1 156.546 3.45286   1
  -2   1   1 167.225 3.38608   1
  -1   1   1 30.0881 0.80042   1
  -1  -1  -1 149.987 3.02739   1
  -1  -1  -1 137.409 3.18642   2
   1  -1   1 144.527 2.91959   2
  -1  -1  -1 146.249 3.08043   1
   1  -1   1 141.793 2.85168   1
   1   1   1 137.798 3.10289   2
  -1   1  -1 149.699 2.85173   1
  -1   1  -1 142.653 2.93535   2
   1   1   1 143.298 2.99324   1
  -1   1  -1 146.949 2.83211   1
   1   1   1 150.459 3.05098   1
   2  -1   1 64.0664 1.57596   1
  -2  -1  -1 64.0741 1.70655   1
  -2  -1  -1 63.2670 1.77471   2
   2  -1   1 64.3171 1.59148   2
   2   1   1 66.0368 1.77064   2
  -2   1  -1 62.8866 1.56593   1
  -2   1  -1 64.1903 1.61880   2
   2   1   1 59.4146 1.68308   1
   3  -1   1 84.0018 2.19556   2
  -3  -1  -1 85.3794 2.28189   1
   3  -1   1 82.4072 2.14919   1
   3   1   1 86.5299 2.31823   1
  -3   1  -1 86.2104 2.16891   1
   4  -1   1 23.5751 1.02143   1
   4  -1   1 23.6630 1.01887   2
   4   1   1 24.2671 1.20067   1
  -4   1  -1 23.8311 1.01911   1
   4   1   1 23.1990 1.10171   2
  -5  -1  -1 113.088 3.14856   1
   5  -1   1 114.002 3.11828   2
   5  -1   1 107.762 3.13451   1
   5   1   1 111.841 3.25655   2
   5   1   1 108.745 3.20247   1
  -5   1  -1 110.639 3.02224   1
   6  -1   1 5.21446 0.75183   1
  -6  -1  -1 6.41744 0.60078   1
   6  -1   1 6.80135 0.61323   2
  -6   1  -1 5.93109 0.58771   1
   6   1   1 6.90134 0.65143   2
   6   1   1 6.20203 0.78334   1
   7  -1   1 4.17640 0.75422   1
   7  -1   1 3.69905 0.55280   2
  -7  -1  -1 3.32690 0.56353   1
  -7   1  -1 3.68004 0.55803   1
   7   1   1 3.61172 0.61103   2
   7   1   1 4.98335 0.86394   1
  -8  -1  -1 327.201 8.04646   1
   8  -1   1 338.691 8.21509   2
   8  -1   1 351.043 8.12621   1
   8   1   1 349.730 8.29141   1
   8   1   1 338.245 8.41720   2
  -8   1  -1 348.455 8.03603   1
   9  -1   1 23.8244 1.45962   2
   9  -1   1 24.8673 1.66432   1
  -9  -1  -1 24.2638 1.49767   1
   9   1   1 24.3899 1.48186   2
   9   1   1 25.1945 1.76064   1
  -9   1  -1 25.0132 1.46540   1
 -10  -1  -1 5.63413 0.88816   1
  10  -1   1 4.47469 0.86320   2
  10  -1   1 4.90834 1.04912   1
 -10   1  -1 4.61896 0.83167   1
  10   1   1 3.95158 0.93543   1
  10   1   1 5.62201 0.91094   2
 -11  -1  -1 359.814 9.19415   1
  11  -1   1 366.876 9.30128   1
  11  -1   1 382.142 9.47841   2
  11   1   1 359.292 9.43908   1
 -11   1  -1 373.296 9.18635   1
  11   1   1 376.484 9.61670   2
 -12  -1  -1 0.66058 0.70933   1
  12  -1   1 0.37846 0.68808   2
  12  -1   1 1.29316 0.61399   1
 -12   1  -1 1.44944 0.65488   1
  12   1   1 1.85142 0.74422   2
  12   1   1 -0.0754 0.66561   1
  13  -1   1 -1.1735 0.84742   2
  13  -1   1 0.11345 0.78097   1
 -13  -1  -1 0.18415 0.76984   1
  13   1   1 0.12968 0.73173   1
  13   1   1 -0.9465 0.89114   2
 -13   1  -1 0.51432 0.73041   1
  14  -1   1 12.3218 1.87145   1
 -14  -1  -1 13.6982 1.84356   1
  14  -1   1 13.3534 1.47980   2
  14   1   1 14.0976 1.94910   1
 -14   1  -1 15.8374 1.72698   1
  14   1   1 12.9926 1.89364   2
  15  -1   1 -0.4909 0.87379   1
 -15  -1  -1 -0.4241 1.15253   1
  15   1   1 0.49699 0.97294   1
 -15   1  -1 0.00264 1.12321   1
  16  -1   1 6.57360 1.60282   1
 -16  -1  -1 7.97881 1.45355   1
 -16   1  -1 9.78553 1.41217   1
  16   1   1 6.91424 1.50361   1
  17  -1   1 15.0109 2.75820   1
  17   1   1 10.6640 1.90098   1
 -17   1  -1 11.6315 1.73085   1
  18  -1   1 28.5389 3.39298   1
  18   1   1 24.8646 3.53355   1
  19  -1   1 2.99289 1.86411   1
  19   1   1 1.43476 1.96728   1
  20  -1   1 15.0170 2.70537   1
  20   1   1 16.5429 2.80295   1
  21  -1   1 4.38968 2.93119   1
  21   1   1 6.11932 2.87009   1
  21  -2  -1 5.00136 2.60291   1
  21   2  -1 4.13911 2.68977   1
  20   2  -1 28.4942 4.33216   1
  19  -2  -1 2.43828 1.83578   1
  19   2  -1 -0.7352 1.80254   1
  18  -2  -1 0.97132 1.53882   1
 -18   2   1 0.50223 2.09432   1
  18   2  -1 2.03774 1.72619   1
  17  -2  -1 31.7020 3.02444   1
 -17   2   1 28.6123 3.03671   1
  17   2  -1 26.4817 3.10233   1
 -16  -2   1 1.22681 1.39173   1
  16  -2  -1 0.06514 1.07513   1
 -16   2   1 -0.3402 1.32695   1
  16   2  -1 0.04396 1.10733   1
  15  -2  -1 5.84823 1.31718   1
 -15  -2   1 8.30355 1.19212   1
  15  -2  -1 6.07979 1.20074   2
 -15   2   1 7.99676 1.13245   1
  15   2  -1 3.73423 1.27944   1
  15   2  -1 6.18175 1.24675   2
  14  -2  -1 15.7263 1.92355   2
 -14  -2   1 21.5524 1.97403   1
  14  -2  -1 21.5762 2.11361   1
  14   2  -1 15.2438 1.91324   2
  14   2  -1 18.2332 2.07274   1
 -14   2   1 20.0567 1.81521   1
 -13  -2   1 45.8431 2.51994   1
  13  -2  -1 47.7944 2.62623   2
  13  -2  -1 47.3669 2.78314   1
  13   2  -1 47.9959 2.98261   1
 -13   2   1 44.6933 2.35535   1
  13   2  -1 44.1442 2.67478   2
 -12  -2   1 0.70931 0.58706   1
  12  -2  -1 0.58505 0.71623   1
  12  -2  -1 -0.8213 0.69608   2
  12   2  -1 1.42637 0.74102   1
 -12   2   1 1.34004 0.57534   1
  11  -2  -1 140.086 4.76264   1
 -11  -2   1 153.888 4.86813   1
  11   2  -1 138.537 4.97960   1
 -11   2   1 142.725 4.60932   1
  10  -2  -1 498.264 11.2446   1
 -10  -2   1 500.354 11.9883   1
 -10   2   1 495.324 11.1994   1
  10   2  -1 476.801 11.4890   1
  -9  -2   1 109.220 3.70287   1
   9  -2  -1 109.609 3.69286   1
  -9   2   1 109.662 3.57878   1
   9   2  -1 107.016 3.88462   1
  -8  -2   1 1.66921 0.36117   1
   8  -2  -1 1.93767 0.58831   1
   8   2  -1 1.33676 0.64380   1
  -8   2   1 2.42712 0.40786   1
   7  -2  -1 55.5024 2.27169   1
  -7  -2   1 63.0582 2.39158   1
  -7   2   1 58.1288 2.17760   1
  -6  -2   1 586.962 12.2488   1
  -6   2   1 605.000 12.0254   1
   6   2  -1 580.248 12.2742   1
   5  -2  -1 209.654 4.81112   1
  -5  -2   1 211.418 5.05874   1
  -5   2   1 213.944 4.86195   1
   5   2  -1 203.672 5.07355   1
   4  -2  -1 835.378 16.4471   1
  -4  -2   1 817.860 16.1892   1
   4   2  -1 851.400 16.2520   1
  -4   2   1 854.017 16.5311   1
   3  -2  -1 112.374 2.61865   1
  -3  -2   1 110.751 2.83565   1
  -3   2   1 119.048 2.69460   1
  -2  -2   1 155.675 3.44015   1
   2   2  -1 155.494 3.44812   1
  -2   2   1 160.075 3.25967   1
  -1  -2   1 243.951 4.67745   1
   1   2  -1 247.307 4.69652   1
  -1   2   1 224.352 4.53451   1
   0  -2   1 38.1878 0.80894   1
   0   2  -1 37.5116 0.81933   1
   0   2   1 34.2008 0.95777   2
   0   2   1 36.5250 0.94524   1
  -1  -2  -1 54.1251 1.43813   1
   1  -2   1 54.9399 1.11145   1
   1   2   1 53.7718 1.46112   1
   1   2   1 55.2968 1.50152   2
  -1   2  -1 55.0850 1.14503   1
  -1   2  -1 57.0343 1.16061   1
   1   2   1 54.0807 1.42732   1
  -2  -2  -1 6.76336 0.43654   1
   2  -2   1 7.04891 0.31551   1
  -2  -2  -1 6.52123 0.46547   2
   2  -2   1 6.88021 0.31695   2
  -2   2  -1 7.59768 0.35486   1
   2   2   1 6.06532 0.43548   1
   2   2   1 7.24843 0.47460   2
  -2   2  -1 7.29054 0.35379   2
  -3  -2  -1 55.9175 1.77065   1
   3  -2   1 58.2932 1.57183   2
   3  -2   1 54.0524 1.53781   1
  -3   2  -1 60.6808 1.59693   1
   3   2   1 58.4187 1.86132   2
   3   2   1 56.0577 1.90775   1
   4  -2   1 0.81586 0.16336   2
   4  -2   1 0.55878 0.12688   1
   4   2   1 0.37614 0.23840   1
   4   2   1 0.58839 0.17024   2
  -4   2  -1 0.76245 0.16294   1
   5  -2   1 651.124 13.1338   2
   5  -2   1 645.632 12.7070   1
  -5  -2  -1 652.957 13.0338   1
  -5   2  -1 639.985 12.6876   1
   5   2   1 645.333 13.1142   1
   5   2   1 634.204 13.5536   2
  -6  -2  -1 240.972 5.91965   1
   6  -2   1 246.394 5.79831   2
   6   2   1 245.271 6.07690   1
   6   2   1 237.931 6.13492   2
  -6   2  -1 243.075 5.65974   1
  -7  -2  -1 29.2859 1.49987   1
   7  -2   1 32.6148 1.49402   2
   7  -2   1 28.2440 1.54246   1
  -7   2  -1 28.9107 1.38889   1
   7   2   1 30.1092 1.64320   2
   7   2   1 30.2438 1.75954   1
   8  -2   1 170.101 4.81204   1
  -8  -2  -1 186.037 5.08077   1
   8  -2   1 182.132 4.89683   2
  -8   2  -1 175.586 4.78514   1
   8   2   1 168.456 5.11502   1
   8   2   1 175.053 5.18612   2
  -9  -2  -1 567.986 12.2598   1
   9  -2   1 530.055 11.9257   1
   9  -2   1 554.337 12.2696   2
  -9   2  -1 543.601 11.8923   1
   9   2   1 558.072 12.7010   2
   9   2   1 514.014 12.2195   1
 -10  -2  -1 246.483 6.81443   1
  10  -2   1 250.217 6.76345   1
  10  -2   1 262.295 6.85317   2
  10   2   1 253.577 7.10732   2
 -10   2  -1 253.330 6.63792   1
  10   2   1 250.465 7.11266   1
  11  -2   1 11.7973 1.45688   1
  11  -2   1 10.5093 1.14240   2
 -11  -2  -1 9.35035 1.19732   1
  11   2   1 9.53817 1.45685   1
 -11   2  -1 9.71845 1.13981   1
  11   2   1 10.3481 1.21666   2
  12  -2   1 113.511 4.35146   1
  12  -2   1 116.405 4.16111   2
 -12  -2  -1 114.653 4.24105   1
  12   2   1 113.449 4.60221   1
 -12   2  -1 114.362 4.08682   1
  12   2   1 123.026 4.51763   2
 -13  -2  -1 3.03481 0.81580   1
  13  -2   1 3.44570 0.95886   1
  13  -2   1 1.94199 0.82039   2
  13   2   1 3.00719 0.87338   2
 -13   2  -1 2.58955 0.74642   1
  13   2   1 2.73169 1.10758   1
 -14  -2  -1 27.2180 2.15222   1
  14  -2   1 26.2194 2.33282   1
 -14   2  -1 30.5836 2.07018   1
  14   2   1 28.1893 2.26755   2
  14   2   1 27.5235 2.44269   1
 -15  -2  -1 -0.9575 1.30803   1
  15  -2   1 1.62234 1.07565   1
 -15   2  -1 1.51851 1.11541   1
  15   2   1 -1.1439 1.32538   2
  15   2   1 1.89094 1.19274   1
 -16  -2  -1 23.3602 2.76424   1
  16  -2   1 27.2798 2.87054   1
  16   2   1 30.0128 2.96028   1
 -16   2  -1 28.5025 2.66396   1
  17  -2   1 1.05426 1.32810   1
  17   2   1 3.56561 1.51607   1
 -17   2  -1 0.34623 1.71000   1
  18  -2   1 11.4771 2.07530   1
  18   2   1 12.4556 2.47908   1
 -18   2  -1 11.7679 2.14469   1
  19  -2   1 4.66921 2.11360   1
  19   2   1 1.35008 2.09054   1
  20   2   1 28.6189 4.56301   1
  21   2   1 12.9693 3.44446   1
  21   3  -1 36.8604 5.31746   1
  20  -3  -1 4.93725 2.21492   1
  20   3  -1 5.16192 2.33037   1
  19  -3  -1 1.91317 1.79830   1
  19   3  -1 5.82335 2.08117   1
  18  -3  -1 17.1738 2.86235   1
 -18   3   1 20.5368 3.53497   1
  18   3  -1 18.1495 3.23906   1
  17  -3  -1 5.84381 1.60462   1
  17   3  -1 5.83601 1.56092   1
 -17   3   1 5.80930 1.62408   1
  16  -3  -1 155.619 5.81595   1
 -16  -3   1 139.586 5.45744   1
 -16   3   1 146.767 5.42302   1
  16   3  -1 155.152 6.31728   1
  16   3  -1 140.468 5.57693   2
 -15  -3   1 58.5997 3.07713   1
  15  -3  -1 52.1643 3.16253   1
 -15   3   1 46.4233 2.80168   1
  15   3  -1 55.2260 3.18436   2
  15   3  -1 49.0514 3.37299   1
 -14  -3   1 38.4552 2.47679   1
  14  -3  -1 38.5871 2.41187   2
  14  -3  -1 41.7990 2.68444   1
 -14   3   1 42.6650 2.50921   1
  14   3  -1 37.8121 2.85246   1
  14   3  -1 41.3337 2.77008   2
 -13  -3   1 16.2783 1.63199   1
  13  -3  -1 16.9881 1.65654   2
  13  -3  -1 19.5883 1.90833   1
  13   3  -1 21.6718 1.86610   2
  13   3  -1 19.8109 2.04089   1
 -12  -3   1 230.518 6.82415   1
  12  -3  -1 239.203 6.82028   2
  12  -3  -1 236.004 6.74877   1
 -12   3   1 233.143 6.60622   1
  12   3  -1 234.287 7.22570   1
  12   3  -1 235.667 7.32016   2
 -11  -3   1 308.857 8.22860   1
  11  -3  -1 323.344 8.07629   1
 -11   3   1 308.307 7.95120   1
  11   3  -1 306.393 8.44825   1
 -10  -3   1 53.7879 2.46702   1
  10  -3  -1 56.8633 2.58410   1
 -10   3   1 57.6387 2.45162   1
  10   3  -1 54.9379 2.81131   1
   9  -3  -1 5.46725 0.97006   1
  -9   3   1 6.32076 0.73422   1
   9   3  -1 3.78507 0.82673   1
   8  -3  -1 31.7221 1.69585   1
  -8  -3   1 31.4012 1.64857   1
  -8   3   1 30.0817 1.51200   1
   8   3  -1 29.7213 1.83614   1
  -7  -3   1 287.429 7.13312   1
   7   3  -1 302.239 7.32585   1
  -7   3   1 307.329 6.91400   1
  -6  -3   1 65.9955 2.35933   1
   6  -3  -1 64.8512 2.11912   1
   6   3  -1 62.6102 2.46157   1
  -6   3   1 65.4769 2.15964   1
  -5  -3   1 82.2588 2.55396   1
   5  -3  -1 74.8087 2.19574   1
  -5   3   1 77.4282 2.26623   1
   5   3  -1 74.0067 2.55816   1
   4  -3  -1 3.09144 0.31323   1
  -4  -3   1 3.05350 0.38587   1
  -4   3   1 2.84849 0.33215   1
   4   3  -1 3.03273 0.54590   1
  -3  -3   1 3.27435 0.31945   1
  -3   3   1 2.87081 0.26018   1
   3   3  -1 2.92403 0.44833   1
  -2  -3   1 968.340 19.8499   1
  -2   3   1 971.020 18.9617   1
   1  -3  -1 1834.53 36.9180   2
  -1  -3   1 1910.10 36.1871   1
   1   3  -1 1937.79 36.5409   1
  -1   3   1 1870.09 35.6154   1
   0  -3   1 678.936 12.5688   1
   0  -3  -1 654.200 14.1183   2
   0   3   1 662.277 13.3568   2
   0   3   1 667.464 12.7191   1
   0   3  -1 677.312 12.7000   1
  -1  -3  -1 143.263 3.11008   1
   1   3   1 143.324 3.11289   1
   1   3   1 141.166 3.15857   1
   1   3   1 141.145 3.24115   2
   2  -3   1 93.5173 1.85521   1
   2  -3   1 90.1851 1.80938   1
  -2  -3  -1 89.2585 2.30540   1
   2   3   1 84.6192 2.37199   2
  -2   3  -1 92.1891 1.89126   1
   2   3   1 83.4232 2.39184   1
   3  -3   1 1.78595 0.19522   2
  -3  -3  -1 1.49838 0.29094   1
   3   3   1 2.15240 0.32042   2
  -3   3  -1 2.02216 0.23562   1
   3   3   1 1.43503 0.37430   1
  -4  -3  -1 2.39191 0.37514   1
   4  -3   1 3.27636 0.30031   1
   4  -3   1 2.53761 0.28627   2
  -4   3  -1 2.70141 0.30934   1
   4   3   1 2.66105 0.51378   1
   4   3   1 3.17796 0.42711   2
   5  -3   1 32.3590 1.22984   2
   5  -3   1 29.2568 1.21406   1
  -5  -3  -1 32.2767 1.42700   1
  -5   3  -1 31.0197 1.24416   1
   5   3   1 30.9523 1.57599   1
   5   3   1 32.0536 1.50307   2
  -6  -3  -1 283.685 6.75690   1
   6  -3   1 287.780 6.37276   1
   6  -3   1 296.422 6.54029   2
  -6   3  -1 286.787 6.37710   1
   6   3   1 281.588 7.05985   2
   6   3   1 275.674 6.87462   1
   7  -3   1 28.8211 1.34637   2
  -7  -3  -1 27.1444 1.44644   1
  -7   3  -1 28.0873 1.33255   1
   7   3   1 27.7030 1.58961   2
  -8  -3  -1 67.2085 2.64171   1
   8  -3   1 69.9683 2.61266   1
  -8   3  -1 68.1809 2.46328   1
   8   3   1 69.7251 2.80638   2
   8   3   1 69.1125 2.92564   1
   9  -3   1 2.24519 0.44692   2
   9  -3   1 2.68876 0.66731   1
  -9   3  -1 3.56087 0.63277   1
   9   3   1 2.32186 0.77527   1
   9   3   1 3.49084 0.60301   2
  10  -3   1 100.254 3.43627   2
  10  -3   1 96.5724 3.55012   1
 -10  -3  -1 97.1834 3.57212   1
 -10   3  -1 99.0001 3.39515   1
  10   3   1 94.9919 3.89889   1
  11  -3   1 80.3309 3.31055   1
 -11  -3  -1 82.1369 3.35403   1
  11  -3   1 78.2447 3.04861   2
 -11   3  -1 73.5221 3.02638   1
  11   3   1 78.4497 3.42924   2
  11   3   1 79.4801 3.66489   1
  12  -3   1 109.917 3.90803   2
  12  -3   1 109.024 4.14687   1
 -12  -3  -1 106.220 4.02253   1
 -12   3  -1 109.123 3.91861   1
  12   3   1 112.596 4.36084   2
  12   3   1 109.593 4.56119   1
 -13  -3  -1 3.26484 0.88836   1
  13  -3   1 2.71557 0.95488   1
  13   3   1 2.68001 0.96346   2
  13   3   1 1.54409 0.94364   1
 -14  -3  -1 23.4524 2.13350   1
  14  -3   1 21.0638 2.15113   1
 -14   3  -1 21.8803 1.86734   1
  14   3   1 17.6739 2.08046   2
  14   3   1 22.5012 2.41104   1
  15  -3   1 6.04344 1.43308   1
 -15  -3  -1 7.09189 1.37251   1
 -15   3  -1 4.57855 1.12829   1
  15   3   1 7.74762 1.66911   1
  15   3   1 6.16260 1.43108   2
  16  -3   1 62.2054 3.71812   1
 -16   3  -1 55.7993 3.32617   1
  16   3   1 59.6485 3.93325   1
  17  -3   1 17.9984 2.76327   1
 -17   3  -1 15.1863 1.77772   1
  18  -3   1 4.71227 1.69127   1
  18   3   1 3.91708 1.81143   1
 -18   3  -1 6.01422 2.10817   1
  19  -3   1 6.62800 2.12578   1
  19   3   1 3.21058 2.16843   1
  20  -3   1 8.50814 2.46302   1
  20   3   1 7.03563 2.59038   1
  21   3   1 9.11310 3.08792   1
  21   4  -1 13.3581 2.98313   1
  20  -4  -1 3.51512 2.19853   1
  20   4  -1 6.08363 2.68733   1
  19  -4  -1 19.2165 3.18276   1
  19   4  -1 20.9444 3.71141   1
  18  -4  -1 21.1960 2.99417   1
 -18   4   1 24.5051 3.57544   1
  18   4  -1 27.7375 3.51051   1
  17  -4  -1 23.1233 2.73568   1
 -17   4   1 25.2219 2.89130   1
  17   4  -1 21.4568 3.09218   1
  16  -4  -1 32.8643 2.73806   1
  16   4  -1 29.3860 3.08722   2
  16   4  -1 27.9102 2.97063   1
 -16   4   1 33.5939 2.57241   1
  15  -4  -1 22.7990 2.23089   1
 -15  -4   1 17.5881 2.33910   1
  15   4  -1 21.9831 2.44552   2
 -15   4   1 23.4437 2.06897   1
  15   4  -1 19.5041 2.38981   1
  14  -4  -1 49.6285 2.84780   1
 -14  -4   1 45.7785 2.78116   1
  14  -4  -1 45.6817 2.52007   2
  14   4  -1 49.8768 3.22695   1
 -14   4   1 48.7746 2.55212   1
  14   4  -1 46.7050 2.99604   2
  13  -4  -1 2.24470 0.79354   1
 -13  -4   1 -0.1637 0.81356   1
  13  -4  -1 0.60553 0.80437   2
  13   4  -1 -0.1597 0.70062   1
  13   4  -1 1.46071 0.89145   2
 -13   4   1 1.09344 0.71393   1
  12  -4  -1 186.909 5.62705   2
  12  -4  -1 185.852 5.63665   1
 -12  -4   1 184.733 5.83987   1
  12   4  -1 182.876 6.20364   1
  12   4  -1 185.636 6.25250   2
 -12   4   1 176.790 5.47170   1
  11  -4  -1 456.986 10.6478   1
 -11  -4   1 460.679 11.1727   1
  11  -4  -1 475.444 11.1377   2
  11   4  -1 463.504 11.4760   1
 -11   4   1 454.218 10.7093   1
  10  -4  -1 121.713 3.93522   1
 -10  -4   1 118.946 4.15841   1
  10   4  -1 121.104 4.45152   1
 -10   4   1 120.349 3.87864   1
   9  -4  -1 0.62961 0.40997   1
  -9  -4   1 0.31311 0.38248   1
  -9   4   1 0.48533 0.36529   1
   9   4  -1 0.18089 0.53059   1
  -8   4   1 47.0792 1.93768   1
   8   4  -1 45.6384 2.36048   1
   7  -4  -1 55.0304 1.94149   1
  -7  -4   1 50.2441 2.12718   1
  -7   4   1 54.9034 1.99146   1
   7   4  -1 50.8933 2.34831   1
   6  -4  -1 77.3046 2.37949   1
  -6  -4   1 87.3514 2.81200   1
   6   4  -1 78.6371 2.89177   1
  -6   4   1 79.2273 2.46506   1
  -5  -4   1 429.165 9.09290   1
   5  -4  -1 420.416 8.46141   1
  -5   4   1 426.378 8.60613   1
   5   4  -1 408.795 9.12383   1
  -4  -4   1 14.5946 0.84680   1
  -4   4   1 13.9785 0.69184   1
   4   4  -1 13.5682 0.94653   1
  -3  -4   1 2.63771 0.29876   1
   3   4  -1 2.02100 0.42220   1
  -3   4   1 1.71005 0.22954   1
  -2  -4   1 2356.01 45.6832   1
   2   4  -1 2346.99 45.2772   1
  -2   4   1 2273.62 43.8641   1
  -1  -4   1 10.8194 0.48274   1
   1  -4  -1 10.2332 0.42541   2
  -1   4   1 10.2941 0.44087   1
   0  -4  -1 795.346 16.1427   2
   0  -4   1 782.389 14.8339   1
   0   4   1 779.036 15.5448   1
   0   4  -1 820.387 15.0661   1
   0   4   1 786.707 15.7365   2
   1   4   1 93.4334 2.33659   1
   1   4   1 94.8811 2.27701   1
   1   4   1 88.5330 2.34331   2
  -2  -4  -1 32.3122 1.19663   1
   2   4   1 32.0015 1.25276   2
   2   4   1 34.4204 1.32292   1
  -2   4  -1 35.4648 0.80304   1
  -3  -4  -1 3.26550 0.37533   1
   3  -4   1 3.30490 0.20782   1
   3  -4   1 3.19034 0.18030   2
   3  -4   1 2.73298 0.22156   1
   3   4   1 3.59528 0.39917   2
   3   4   1 3.22583 0.48859   1
  -3   4  -1 3.56527 0.25644   1
  -4  -4  -1 -0.3262 0.19537   1
   4  -4   1 -0.2420 0.10522   2
   4   4   1 -0.1138 0.20166   2
  -4   4  -1 -0.3027 0.12765   1
   4   4   1 -0.4286 0.20894   1
   5  -4   1 18.7798 0.82243   2
  -5  -4  -1 17.4148 1.07977   1
   5   4   1 18.7554 1.12655   2
  -5   4  -1 18.1739 0.87538   1
   5   4   1 17.6903 1.29579   1
   6  -4   1 52.6802 1.73073   2
  -6  -4  -1 50.4880 2.02082   1
   6  -4   1 46.2369 1.70782   1
  -6   4  -1 48.6218 1.76206   1
   6   4   1 52.7202 2.23206   2
   6   4   1 50.0789 2.26629   1
  -7  -4  -1 225.041 5.87857   1
   7  -4   1 228.790 5.40635   1
   7  -4   1 233.375 5.48772   2
   7   4   1 229.439 6.14818   1
   7   4   1 224.365 6.16929   2
  -7   4  -1 222.276 5.41444   1
   8  -4   1 26.9955 1.39764   2
  -8   4  -1 27.3458 1.39679   1
   8   4   1 25.0824 1.55116   2
   8   4   1 29.2943 1.87773   1
   9  -4   1 20.5011 1.21821   2
   9  -4   1 20.8094 1.44195   1
  -9  -4  -1 21.1176 1.46809   1
   9   4   1 20.3517 1.70013   1
   9   4   1 22.7276 1.55729   2
  -9   4  -1 21.4171 1.28561   1
  10  -4   1 190.827 5.41169   1
  10  -4   1 195.981 5.35622   2
 -10  -4  -1 194.410 5.72336   1
  10   4   1 193.376 6.07028   1
 -10   4  -1 183.008 5.25181   1
  10   4   1 192.053 5.97163   2
  11  -4   1 90.7155 3.31522   2
 -11  -4  -1 94.3298 3.70830   1
  11  -4   1 93.0788 3.57659   1
  11   4   1 94.4729 3.83467   2
  11   4   1 92.9486 4.07574   1
 -11   4  -1 87.6065 3.31808   1
  12  -4   1 0.66542 0.64434   2
 -12  -4  -1 1.40167 0.71735   1
  12  -4   1 1.46803 0.80811   1
 -12   4  -1 2.50538 0.62499   1
  12   4   1 1.85470 0.90933   1
  12   4   1 1.24891 0.87208   2
  13  -4   1 3.62951 0.79659   2
 -13  -4  -1 4.29425 0.94771   1
  13  -4   1 5.93168 1.19916   1
  13   4   1 4.92493 1.32339   1
 -13   4  -1 4.68025 0.78968   1
  13   4   1 3.92569 0.99771   2
  14  -4   1 35.2944 2.49959   1
 -14  -4  -1 31.4220 2.45907   1
  14   4   1 30.5583 2.79018   1
  14   4   1 33.4013 2.60288   2
 -14   4  -1 33.2871 2.16183   1
 -15  -4  -1 0.25580 1.31111   1
  15  -4   1 1.27971 1.00082   1
 -15   4  -1 0.39409 1.09744   1
  15   4   1 2.23728 1.23016   1
  15   4   1 -1.2560 1.36421   2
  16  -4   1 23.1496 2.55840   1
  16   4   1 24.4820 2.81475   1
 -16   4  -1 20.1357 2.53053   1
  17  -4   1 3.84732 1.46377   1
 -17   4  -1 1.93970 1.64546   1
  17   4   1 7.33627 1.60797   1
  18  -4   1 19.8216 3.21631   1
  18   4   1 18.7786 3.38782   1
  19  -4   1 20.5981 3.61627   1
  19   4   1 13.4975 2.68994   1
  20   4   1 13.6009 2.96606   1
  21   5  -1 8.80061 3.04229   1
  20   5  -1 15.5511 2.80584   1
  19  -5  -1 -2.3959 1.75147   1
  19   5  -1 0.29066 1.91852   1
  18  -5  -1 -0.3395 1.42894   1
  18   5  -1 1.68423 1.64295   1
  17  -5  -1 3.64631 1.25695   1
  17   5  -1 1.93747 1.54696   1
 -17   5   1 2.77975 1.65641   1
  16  -5  -1 6.74715 1.40683   1
 -16   5   1 3.25978 1.26412   1
  16   5  -1 3.76589 1.88330   2
  15  -5  -1 0.11842 0.92327   1
 -15   5   1 1.12303 0.99920   1
  15   5  -1 -0.4698 0.97350   1
  15   5  -1 3.36762 1.38448   2
  14  -5  -1 4.06241 1.25342   1
  14  -5  -1 3.50791 0.98009   2
 -14  -5   1 3.89030 1.06880   1
  14   5  -1 4.18507 1.11142   1
  14   5  -1 4.18013 1.16989   2
 -14   5   1 5.48864 0.95898   1
  13  -5  -1 16.0976 1.50966   2
 -13  -5   1 14.1072 1.79316   1
  13  -5  -1 13.2705 1.61935   1
  13   5  -1 15.8816 1.84844   2
  13   5  -1 13.7357 1.80846   1
 -13   5   1 16.1189 1.45818   1
 -12  -5   1 332.468 8.96094   1
  12  -5  -1 337.000 8.46213   1
  12  -5  -1 342.551 8.59404   2
  12   5  -1 343.590 9.56382   2
 -12   5   1 320.001 8.39050   1
  12   5  -1 336.894 9.38551   1
  11  -5  -1 8.85855 1.17609   1
 -11  -5   1 8.55588 1.23570   1
  11  -5  -1 6.69500 1.03945   2
  11   5  -1 6.38552 1.22138   1
 -11   5   1 6.88978 0.98667   1
  10  -5  -1 0.90138 0.47416   2
 -10  -5   1 1.53252 0.55718   1
  10  -5  -1 1.18047 0.56578   1
  10   5  -1 1.07775 0.58934   1
 -10   5   1 1.42301 0.48916   1
  -9  -5   1 90.0201 3.30794   1
  -9   5   1 91.0078 3.05511   1
   9   5  -1 87.6318 3.60136   1
  -8  -5   1 500.600 11.1242   1
   8  -5  -1 480.597 10.2569   1
  -8   5   1 495.347 10.5015   1
   8   5  -1 480.838 11.2297   1
   7  -5  -1 6.40842 0.56476   1
  -7  -5   1 6.19002 0.73135   1
   7   5  -1 5.30297 0.88598   1
  -7   5   1 6.99074 0.60194   1
   6  -5  -1 636.695 12.5413   1
  -6  -5   1 655.556 13.4175   1
   6   5  -1 628.509 13.4920   1
  -6   5   1 649.253 12.7702   1
  -5  -5   1 2.95709 0.50880   1
   5   5  -1 1.61775 0.67317   1
  -5   5   1 2.16729 0.39260   1
  -4  -5   1 204.145 4.88690   1
   4   5  -1 198.438 4.97147   1
  -4   5   1 204.766 4.39987   1
  -3  -5   1 6.79001 0.50800   1
   3   5  -1 6.25127 0.65189   1
  -3   5   1 5.58469 0.35980   1
  -2  -5   1 704.557 13.3698   1
   2  -5  -1 701.512 13.6423   2
  -2   5   1 690.527 13.3433   1
   2   5  -1 704.777 13.4729   1
   1  -5  -1 71.7343 1.69100   2
  -1  -5   1 70.6618 1.76469   1
   1   5  -1 72.2959 1.87009   1
  -1   5   1 69.8471 1.68199   1
   0   5   1 37.7240 1.13472   1
   0   5   1 39.1324 1.20992   1
   0   5   1 37.7420 1.18420   2
   0   5  -1 32.7378 0.99012   1
   1   5   1 79.1963 2.15694   1
   1   5   1 77.1617 2.14369   2
   1   5   1 78.6608 2.06923   1
  -2  -5  -1 217.948 4.79341   1
   2   5   1 215.591 4.90820   1
   2   5   1 218.717 4.79975   1
   2   5   1 210.290 5.00455   2
  -3  -5  -1 79.4958 2.38062   1
  -3   5  -1 80.9031 1.79613   1
   3   5   1 80.8066 2.51433   2
   3   5   1 78.5029 2.50720   1
   4  -5   1 2.07054 0.18319   2
   4  -5   1 1.54605 0.22770   1
   4   5   1 1.09351 0.44801   1
   4   5   1 2.52541 0.42905   2
  -4   5  -1 1.61948 0.27407   1
  -5  -5  -1 147.499 4.09257   1
   5  -5   1 149.386 3.35138   2
   5   5   1 150.031 4.28845   2
  -5   5  -1 148.588 3.49532   1
   5   5   1 146.548 4.28098   1
   6  -5   1 755.494 15.1734   2
  -6  -5  -1 775.672 15.6972   1
   6   5   1 768.294 15.8857   1
  -6   5  -1 768.982 14.9049   1
   6   5   1 761.990 16.3567   2
   7  -5   1 6.91277 0.58703   2
  -7  -5  -1 7.23337 0.80274   1
   7  -5   1 7.77658 0.61905   1
  -7   5  -1 7.73250 0.64979   1
   7   5   1 7.74164 1.06088   1
   7   5   1 8.12967 0.81542   2
   8  -5   1 183.586 4.68143   1
   8  -5   1 184.902 4.68318   2
  -8  -5  -1 182.400 5.25628   1
   8   5   1 184.100 5.56711   1
  -8   5  -1 183.057 4.76465   1
   8   5   1 188.358 5.56637   2
  -9  -5  -1 2.95562 0.58652   1
  -9   5  -1 1.50294 0.39108   1
   9   5   1 2.60344 0.84932   1
   9   5   1 1.61219 0.50956   2
  10  -5   1 33.3652 1.85344   1
 -10  -5  -1 29.7585 1.78621   1
  10  -5   1 30.0987 1.54379   2
 -10   5  -1 31.5830 1.64581   1
  10   5   1 34.9164 2.12009   2
  10   5   1 29.1040 2.19280   1
  11  -5   1 14.6771 1.20844   2
  11  -5   1 18.6128 1.59417   1
 -11  -5  -1 17.9844 1.55745   1
 -11   5  -1 14.9216 1.27056   1
  11   5   1 16.6867 1.80547   1
  11   5   1 18.6753 1.71837   2
  12  -5   1 214.250 6.19521   1
 -12  -5  -1 209.894 6.46405   1
  12  -5   1 210.806 5.97989   2
 -12   5  -1 215.992 6.11979   1
  12   5   1 230.910 7.05068   2
  12   5   1 213.238 7.04571   1
  13  -5   1 11.8414 1.56880   1
 -13  -5  -1 11.1164 1.70223   1
  13   5   1 10.7961 1.74926   1
 -13   5  -1 9.39601 1.36520   1
  13   5   1 9.24200 1.33482   2
 -14  -5  -1 5.76661 1.24892   1
  14  -5   1 5.20219 1.12077   1
  14   5   1 6.17132 1.28464   2
  14   5   1 4.67638 1.32521   1
 -14   5  -1 7.75695 1.09263   1
  15  -5   1 1.92654 1.05754   1
  15   5   1 1.36298 1.15260   1
  15   5   1 -2.2453 1.50661   2
 -15   5  -1 1.34715 1.10963   1
  16  -5   1 14.6932 2.30374   1
 -16   5  -1 15.1754 2.40406   1
  16   5   1 20.7514 2.85388   1
  17  -5   1 0.39759 1.32577   1
 -17   5  -1 -0.7132 1.68618   1
  17   5   1 0.33226 1.61223   1
  18  -5   1 22.3597 3.19775   1
  18   5   1 18.8583 3.40473   1
  19   5   1 0.48227 2.23693   1
  20   5   1 30.0172 5.19248   1
  20   6  -1 30.1746 4.72630   1
  19   6  -1 20.0101 3.02548   1
  18  -6  -1 41.8693 3.39466   1
  18   6  -1 46.1350 4.19722   1
  17  -6  -1 0.73071 1.24165   1
  17   6  -1 -1.0083 1.38198   1
 -17   6   1 2.69866 1.65498   1
  16  -6  -1 27.8172 2.54968   1
  16   6  -1 29.8912 3.40034   2
  16   6  -1 34.7399 3.21511   1
 -16   6   1 27.9068 2.58651   1
  15  -6  -1 -0.9532 0.84117   1
  15   6  -1 2.19752 1.06684   1
  15   6  -1 -0.7149 1.61846   2
 -14  -6   1 53.6079 3.04815   1
  14  -6  -1 58.5429 2.98706   1
 -14   6   1 56.3510 2.77720   1
  14   6  -1 59.3929 3.36714   2
  14   6  -1 60.4832 3.58834   1
 -13  -6   1 35.1170 2.25214   1
  13  -6  -1 35.5479 2.17845   1
  13  -6  -1 35.3672 2.05541   2
  13   6  -1 36.4774 2.53505   2
 -13   6   1 37.0837 2.03248   1
  13   6  -1 36.0746 2.73895   1
  12  -6  -1 15.1843 1.35302   2
  12  -6  -1 16.2074 1.49846   1
 -12  -6   1 16.3091 1.63478   1
  12   6  -1 15.9240 1.87401   1
 -12   6   1 16.2739 1.35216   1
  12   6  -1 16.6401 1.79142   2
  11  -6  -1 309.016 7.56793   2
  11  -6  -1 297.267 7.39320   1
 -11  -6   1 293.604 8.04440   1
  11   6  -1 294.016 8.47810   1
 -11   6   1 299.102 7.54068   1
  11   6  -1 302.881 8.69122   2
 -10  -6   1 56.0177 2.59025   1
  10  -6  -1 60.0961 2.30935   2
  10   6  -1 52.7398 2.86758   1
 -10   6   1 55.3520 2.29864   1
   9  -6  -1 53.3589 2.04516   2
   9  -6  -1 49.4997 1.93248   1
  -9  -6   1 47.4958 2.24111   1
   9   6  -1 46.2536 2.58824   1
  -9   6   1 48.2089 2.02609   1
   8  -6  -1 2.04930 0.38155   1
  -8  -6   1 1.20036 0.39203   1
   8   6  -1 1.76384 0.66858   1
  -8   6   1 1.88471 0.38173   1
   7  -6  -1 0.76158 0.21964   1
  -7   6   1 1.26955 0.26052   1
   7   6  -1 0.50155 0.48359   1
  -6  -6   1 70.4148 2.57042   1
  -6   6   1 75.6260 2.24117   1
   6   6  -1 74.5898 2.84331   1
  -5  -6   1 1052.02 20.3832   1
  -5   6   1 1043.91 19.6269   1
   5   6  -1 1029.05 20.4809   1
  -4  -6   1 168.927 4.22216   1
   4  -6  -1 166.561 3.45163   1
   4   6  -1 157.738 4.33198   1
  -4   6   1 160.185 3.62790   1
  -3  -6   1 64.3433 1.99580   1
   3  -6  -1 61.9842 1.48017   1
   3  -6  -1 64.7320 1.41722   2
  -3   6   1 60.9005 1.60961   1
   3   6  -1 62.7666 2.13213   1
   2  -6  -1 1209.29 22.3075   1
  -2  -6   1 1171.10 22.2725   1
   2  -6  -1 1224.23 23.0287   2
   2   6  -1 1197.74 23.5153   1
  -2   6   1 1179.24 22.8444   1
  -1  -6   1 1.07249 0.18419   1
   1   6  -1 0.83228 0.27698   1
   0   6  -1 0.24380 0.12608   1
   0   6   1 0.22086 0.12328   1
   0   6   1 -0.0805 0.12020   2
   0   6   1 0.12336 0.17169   1
   1   6   1 33.6328 1.26831   2
   1   6   1 33.9757 1.21491   1
   1   6   1 33.5004 1.32408   1
  -2  -6  -1 284.363 6.11088   1
   2   6   1 288.205 6.45666   2
   2   6   1 285.512 6.29472   1
   2   6   1 287.031 6.14448   1
  -3  -6  -1 -0.1729 0.19642   1
   3   6   1 0.13243 0.20879   2
  -4  -6  -1 373.432 8.11676   1
   4   6   1 368.582 8.31752   1
  -4   6  -1 367.713 7.19430   1
   4   6   1 373.511 8.53582   2
   5  -6   1 177.449 3.63754   2
   5  -6   1 175.763 3.72426   1
  -5  -6  -1 174.584 4.66912   1
   5  -6   1 177.345 3.70295   1
  -5   6  -1 177.084 3.95324   1
   5   6   1 186.597 5.02121   2
   5   6   1 172.655 4.89639   1
  -6  -6  -1 146.360 4.23525   1
   6  -6   1 148.496 3.35033   2
   6   6   1 142.451 4.43582   1
   6   6   1 149.638 4.49111   2
  -6   6  -1 144.012 3.56531   1
   7  -6   1 15.6677 0.76600   2
  -7  -6  -1 15.1365 1.14572   1
   7   6   1 13.8217 1.35175   1
   7   6   1 15.2565 1.23214   2
  -7   6  -1 16.0303 0.90146   1
   8  -6   1 42.2123 1.52208   2
  -8  -6  -1 40.1533 2.00910   1
   8  -6   1 38.2749 1.54977   1
   8   6   1 36.3531 2.23055   1
   8   6   1 40.5235 2.10143   2
  -8   6  -1 38.6022 1.64154   1
   9  -6   1 67.9837 2.36761   1
  -9  -6  -1 66.9371 2.81319   1
   9  -6   1 67.0256 2.28327   2
   9   6   1 69.1714 3.01655   2
   9   6   1 70.2313 3.27862   1
  -9   6  -1 68.4091 2.47813   1
  10  -6   1 4.33674 0.75907   2
  10  -6   1 6.49559 0.75002   1
 -10  -6  -1 7.64797 1.09390   1
  10   6   1 8.33880 1.23769   2
 -10   6  -1 6.47211 0.84132   1
  10   6   1 6.09009 1.18908   1
  11  -6   1 20.9221 1.34801   2
 -11  -6  -1 22.3971 1.74702   1
  11  -6   1 21.5849 1.60221   1
 -11   6  -1 20.5081 1.38539   1
  11   6   1 18.7249 1.92097   1
  11   6   1 22.3815 1.75483   2
  12  -6   1 66.2692 2.91631   1
 -12  -6  -1 68.8968 3.19695   1
  12  -6   1 64.1481 2.58478   2
 -12   6  -1 65.4002 2.73477   1
  12   6   1 66.4912 3.63879   1
  12   6   1 64.9786 3.21930   2
  13  -6   1 55.3961 2.45068   2
  13  -6   1 53.5658 2.75941   1
 -13  -6  -1 52.3650 2.89947   1
 -13   6  -1 57.7393 2.59612   1
  13   6   1 57.8363 3.43872   1
  13   6   1 55.4336 3.11334   2
 -14  -6  -1 7.98668 1.33395   1
  14  -6   1 10.1110 1.67412   1
  14  -6   1 9.02349 1.47107   1
  14   6   1 9.44029 1.44990   2
 -14   6  -1 9.90615 1.18686   1
  14   6   1 12.6114 2.15402   1
  15  -6   1 19.2090 2.19924   1
  15   6   1 17.1820 1.91245   2
  16  -6   1 20.0024 2.46110   1
  16   6   1 28.2982 3.03958   1
 -16   6  -1 19.5481 2.52160   1
  17  -6   1 1.09790 1.34441   1
  17   6   1 1.28307 1.54222   1
  18  -6   1 2.85394 1.56178   1
  18   6   1 5.71568 1.98385   1
  19   6   1 0.64279 2.20816   1
  20   6   1 31.4142 4.12005   1
  20   7  -1 4.08543 2.85293   1
  19   7  -1 11.7293 2.43886   1
  18  -7  -1 -0.4601 1.53366   1
  18   7  -1 -0.5111 1.92673   1
  17  -7  -1 4.09173 1.35251   1
  17   7  -1 2.16376 1.58051   1
  16  -7  -1 43.0160 3.00953   1
  16   7  -1 51.9362 3.80412   1
  16   7  -1 46.4668 3.97681   2
 -16   7   1 45.6255 2.95750   1
  15  -7  -1 209.979 6.44788   1
  15   7  -1 217.720 7.57949   2
 -15   7   1 205.903 6.40978   1
  15   7  -1 223.492 7.94081   1
  14  -7  -1 6.11644 1.20067   1
  14   7  -1 8.52471 1.68192   1
  14   7  -1 7.10598 1.39944   2
 -14   7   1 7.27902 0.94730   1
  13  -7  -1 66.1244 2.97744   1
 -13  -7   1 60.8883 3.08411   1
  13  -7  -1 63.9633 2.69177   2
  13   7  -1 69.0217 3.76504   1
  13   7  -1 70.2731 3.55587   2
 -13   7   1 67.1641 2.84470   1
  12  -7  -1 57.9783 2.66494   1
  12  -7  -1 55.8450 2.37228   2
 -12  -7   1 55.9027 2.74460   1
  12   7  -1 58.7738 3.20831   2
 -12   7   1 54.9570 2.48284   1
  12   7  -1 59.6792 3.32807   1
  11  -7  -1 6.22204 0.99839   2
 -11  -7   1 8.34994 1.32145   1
 -11   7   1 8.17829 1.00006   1
  11   7  -1 7.16893 1.40940   1
  11   7  -1 6.06858 1.00599   2
  10  -7  -1 46.6190 1.86026   1
 -10  -7   1 47.0957 2.34814   1
  10  -7  -1 49.0190 1.94405   2
  10   7  -1 49.8179 2.79262   1
  10   7  -1 44.5840 2.53608   2
 -10   7   1 44.7381 2.02331   1
   9  -7  -1 25.0971 1.24488   2
  -9  -7   1 23.7717 1.58601   1
   9  -7  -1 23.4403 1.17565   1
  -9   7   1 23.7470 1.32680   1
   9   7  -1 24.1375 1.88017   1
  -8  -7   1 11.4138 1.04882   1
   8  -7  -1 11.4411 0.74667   1
   8  -7  -1 12.4614 0.80102   2
  -8   7   1 12.6588 0.89956   1
   8   7  -1 9.75911 1.25743   1
  -7  -7   1 0.54651 0.38018   1
   7   7  -1 0.45935 0.47159   1
  -7   7   1 0.57707 0.27143   1
   6  -7  -1 35.3294 1.17370   2
  -6   7   1 35.9266 1.36056   1
   6   7  -1 32.4209 1.84436   1
   5  -7  -1 210.388 4.39570   1
  -5  -7   1 219.217 5.39306   1
  -5   7   1 221.084 4.76116   1
   5   7  -1 210.667 5.55131   1
   4  -7  -1 0.96272 0.15086   1
  -4  -7   1 1.63213 0.30466   1
   4   7  -1 1.62078 0.49557   1
  -4   7   1 1.16407 0.20218   1
   3  -7  -1 170.853 3.37599   1
  -3  -7   1 168.531 4.10032   1
  -3   7   1 168.817 3.58921   1
   3   7  -1 166.325 4.26061   1
  -2  -7   1 130.213 3.09673   1
  -2   7   1 126.053 2.74163   1
   2   7  -1 117.011 3.22048   1
  -1  -7   1 13.1379 0.61405   1
  -1   7   1 15.1912 0.71821   1
  -1   7   1 14.8559 0.63707   2
  -1   7   1 14.5937 0.60547   1
   0   7   1 37.4093 1.34821   1
   0   7  -1 40.5915 1.21566   2
   0   7  -1 37.8633 1.08278   1
   0   7   1 37.7690 1.30367   2
   0   7   1 38.5163 1.25769   1
   0   7  -1 40.6517 1.19792   1
   1   7   1 22.8565 0.99410   1
  -1   7  -1 23.7851 0.71430   2
   1   7   1 19.5417 0.99466   2
   1   7   1 21.2842 1.11675   1
   2   7   1 135.463 3.46152   1
   2   7   1 136.730 3.62636   1
   2   7   1 135.090 3.62698   2
  -3  -7  -1 1.56197 0.25758   1
   3   7   1 0.89139 0.24741   2
   3   7   1 1.30373 0.41724   1
   3   7   1 0.87310 0.22050   1
  -4  -7  -1 4.13873 0.56007   1
  -4   7  -1 4.08941 0.28573   1
   4   7   1 4.01182 0.63173   2
   4   7   1 3.02294 0.62049   1
  -5  -7  -1 779.530 15.6613   1
   5   7   1 769.448 16.4121   2
   5   7   1 758.165 15.8908   1
  -5   7  -1 777.239 14.5371   1
   6  -7   1 1.49824 0.18828   2
  -6  -7  -1 0.94900 0.33884   1
   6  -7   1 1.09358 0.18681   1
   6  -7   1 1.09296 0.19874   1
   6   7   1 1.61948 0.38505   2
   6   7   1 1.02022 0.45615   1
  -6   7  -1 1.33362 0.24394   1
  -7  -7  -1 34.2219 1.73551   1
   7  -7   1 33.8960 1.19259   1
   7   7   1 34.8360 1.90425   2
   7   7   1 36.1086 2.10431   1
  -7   7  -1 34.7380 1.36759   1
  -8  -7  -1 1.77868 0.49067   1
   8  -7   1 1.13826 0.25491   2
   8   7   1 0.79569 0.57303   1
   8   7   1 1.52264 0.55857   2
  -8   7  -1 0.77168 0.31622   1
   9  -7   1 0.93101 0.32106   2
  -9  -7  -1 2.07935 0.58862   1
   9  -7   1 0.73467 0.31531   1
  -9   7  -1 1.59837 0.38764   1
   9   7   1 1.58558 0.66175   1
   9   7   1 1.46864 0.63021   2
 -10  -7  -1 0.69629 0.64351   1
  10  -7   1 -0.6046 0.36975   1
  10  -7   1 -0.3348 0.39913   2
  10   7   1 -0.1018 0.66302   1
  10   7   1 -0.0209 0.74874   2
 -10   7  -1 -0.3434 0.44737   1
 -11  -7  -1 6.09816 0.87415   1
  11  -7   1 4.70910 0.79881   1
  11  -7   1 4.48418 0.86746   2
  11   7   1 4.18654 0.95361   1
 -11   7  -1 5.49479 0.96030   1
  12  -7   1 7.26937 1.02528   1
  12  -7   1 6.54174 0.75839   2
 -12  -7  -1 9.07624 1.68344   1
  12   7   1 6.75706 1.28505   1
  12   7   1 7.41330 1.10071   2
 -12   7  -1 10.0654 1.15471   1
  13  -7   1 65.2791 2.58447   1
  13  -7   1 57.5510 2.46852   2
 -13  -7  -1 61.5545 3.03469   1
  13  -7   1 63.1432 2.89525   1
 -13   7  -1 62.3118 2.74809   1
  13   7   1 63.8173 3.66639   1
  13   7   1 64.0443 3.47447   2
  14  -7   1 -1.0742 0.91323   1
  14  -7   1 0.27682 0.79911   1
  14   7   1 -1.1808 1.36724   2
  14   7   1 -0.3186 1.03312   1
 -14   7  -1 0.23106 0.94039   1
  15  -7   1 65.1783 3.24466   1
 -15   7  -1 59.9075 2.99821   1
  15   7   1 50.7931 3.62550   2
  15   7   1 60.8019 4.10072   1
  16  -7   1 18.8768 2.34154   1
 -16   7  -1 18.1878 2.53718   1
  16   7   1 17.8394 2.39214   2
  16   7   1 22.9493 3.03164   1
  17  -7   1 0.00532 1.28717   1
  17   7   1 0.34657 1.59430   1
  18   7   1 0.85536 1.91482   1
  19   7   1 17.8958 2.72531   1
  20   7   1 -1.6026 2.70618   1
  20   8  -1 7.38466 2.77115   1
  19   8  -1 3.17801 2.33033   1
  18   8  -1 4.26113 2.07416   1
  17  -8  -1 0.54741 1.27305   1
  17   8  -1 1.03994 1.55257   1
  16  -8  -1 -0.8573 1.03639   1
  16   8  -1 -1.4741 2.10916   2
 -16   8   1 2.45927 1.39494   1
  16   8  -1 1.20092 1.42826   1
  15  -8  -1 0.79765 0.96380   1
  15   8  -1 0.15247 1.80590   2
  15   8  -1 4.10203 1.27718   1
 -15   8   1 2.19501 1.13672   1
  14  -8  -1 10.9094 1.59253   1
 -14   8   1 12.3024 1.64338   1
  14   8  -1 11.8663 1.63837   2
  13  -8  -1 67.0642 2.79266   2
 -13  -8   1 79.5045 3.81179   1
  13   8  -1 85.8148 3.98357   2
 -13   8   1 80.3677 3.14633   1
  13   8  -1 81.1951 4.17438   1
 -12  -8   1 19.5039 1.85713   1
  12  -8  -1 21.1081 1.30532   1
  12  -8  -1 16.0172 1.36123   2
 -12   8   1 20.5989 1.47560   1
  12   8  -1 24.4566 2.23308   1
  12   8  -1 18.2542 2.01379   2
 -11  -8   1 2.21059 0.83479   1
  11  -8  -1 0.99319 0.42550   1
  11  -8  -1 0.29334 0.51934   2
  11   8  -1 1.98798 0.88422   2
 -11   8   1 1.40708 0.53634   1
  11   8  -1 2.35657 0.96130   1
  10  -8  -1 192.603 4.75032   2
  10  -8  -1 183.133 4.63572   1
 -10  -8   1 185.795 5.66241   1
 -10   8   1 180.397 4.99322   1
  10   8  -1 181.218 6.08206   1
  10   8  -1 190.879 6.19069   2
  -9  -8   1 2.64512 0.55754   1
   9  -8  -1 3.85164 0.50007   2
   9   8  -1 4.78047 1.04046   1
   9   8  -1 2.82734 0.60266   2
   8  -8  -1 0.44098 0.28489   2
  -8  -8   1 0.74913 0.47263   1
  -8   8   1 0.98689 0.33822   1
   8   8  -1 0.28135 0.56352   2
   8   8  -1 1.25108 0.60562   1
   7  -8  -1 74.4001 2.01213   1
  -7  -8   1 74.6051 2.79437   1
   7   8  -1 75.3475 3.15369   1
  -7   8   1 77.3003 2.36397   1
  -6  -8   1 84.9429 2.90387   1
   6  -8  -1 86.8279 1.87248   2
   6  -8  -1 84.6637 2.03178   1
  -6   8   1 77.2922 2.29496   1
   6   8  -1 78.7532 3.13239   1
   5  -8  -1 242.094 4.62573   1
  -5  -8   1 233.485 6.16689   1
  -5   8   1 232.911 5.01786   1
   5   8  -1 220.539 5.92987   1
  -4  -8   1 248.444 5.85912   1
   4   8  -1 247.919 6.10055   1
  -4   8   1 251.311 5.17391   1
  -3  -8   1 162.703 3.99501   1
   3   8  -1 161.854 4.23464   1
  -3   8   1 160.587 3.46642   1
  -2  -8   1 7.77888 0.52879   1
   2   8  -1 6.59592 0.64957   1
  -2   8   1 6.23997 0.40546   1
   1   8  -1 851.628 15.9717   1
   1   8  -1 854.832 16.6592   2
  -1   8   1 821.594 16.3454   2
  -1   8   1 837.853 15.7918   1
  -1   8   1 828.083 15.6752   1
   0   8   1 149.923 3.51308   1
   0   8   1 154.975 3.66286   1
   0   8   1 149.514 3.66311   2
   0   8  -1 152.823 3.29631   1
   0   8  -1 157.849 3.39918   1
   1   8   1 9.89418 0.67622   2
   1   8   1 10.1597 0.81382   1
   1   8   1 9.89600 0.64434   1
  -1   8  -1 10.9375 0.39960   1
  -1   8  -1 10.7214 0.50180   2
  -1   8  -1 11.2192 0.48862   1
   2   8   1 4.56759 0.46472   1
   2   8   1 3.85023 0.44932   2
   2   8   1 3.34334 0.59885   1
  -3  -8  -1 54.0979 1.90669   1
   3   8   1 55.8056 1.96735   1
   3   8   1 52.8694 2.15740   1
   3   8   1 55.2210 2.10033   2
  -4  -8  -1 345.030 7.69214   1
   4   8   1 345.391 8.15166   2
   4   8   1 337.069 7.70783   1
   4   8   1 345.930 8.02138   1
  -5  -8  -1 8.34420 0.81309   1
  -5   8  -1 9.33348 0.47315   1
   5   8   1 8.28046 1.04314   1
   5   8   1 8.87815 0.85314   2
  -6  -8  -1 59.9753 2.38163   1
   6   8   1 61.7590 2.75922   1
  -6   8  -1 59.4655 1.76223   1
   6   8   1 63.6742 2.64021   2
   7  -8   1 3.60081 0.35507   1
  -7  -8  -1 4.39923 0.59493   1
   7   8   1 5.11169 0.86122   2
   7   8   1 3.93429 0.79078   1
  -7   8  -1 3.24356 0.49699   1
   8  -8   1 2.51814 0.30558   1
  -8  -8  -1 2.37575 0.57284   1
   8  -8   1 2.07690 0.30285   1
   8  -8   1 1.87241 0.33970   2
  -8   8  -1 3.11074 0.55026   1
   8   8   1 2.19196 0.59985   2
   8   8   1 2.15208 0.60996   1
   9  -8   1 171.785 4.00230   2
   9  -8   1 169.014 4.10851   1
  -9  -8  -1 170.401 5.23544   1
  -9   8  -1 169.916 4.47353   1
   9   8   1 177.933 5.67912   2
   9   8   1 169.900 5.74777   1
  10  -8   1 11.3618 0.85018   1
 -10  -8  -1 9.01416 1.38584   1
  10  -8   1 8.04099 0.74824   2
  10   8   1 11.6242 1.41802   2
  10   8   1 9.64044 1.46618   1
 -10   8  -1 9.52836 0.95357   1
  11  -8   1 25.2991 1.30125   2
  11  -8   1 27.6962 1.36909   1
  11  -8   1 24.9913 1.35712   1
 -11  -8  -1 24.3863 1.98563   1
 -11   8  -1 27.0823 1.55846   1
  11   8   1 24.9355 2.17894   1
  12  -8   1 9.53854 1.07143   1
 -12  -8  -1 6.86944 1.01332   1
  12  -8   1 9.96883 1.06676   1
  12  -8   1 7.65604 0.77765   2
  12   8   1 8.17609 1.14456   2
 -12   8  -1 9.32302 1.24445   1
  12   8   1 10.9157 1.83788   1
  13  -8   1 17.8391 1.34139   1
  13  -8   1 14.0175 1.39082   1
  13  -8   1 11.7873 1.33037   2
 -13   8  -1 15.3481 1.53940   1
  13   8   1 13.0363 2.28639   2
  13   8   1 14.4628 2.18702   1
  14  -8   1 20.6756 1.74033   1
  14  -8   1 20.1835 2.00022   1
  14   8   1 17.1320 2.70593   2
 -14   8  -1 27.4921 1.99378   1
  14   8   1 22.9499 2.63155   1
  15  -8   1 17.5209 2.10787   1
  15   8   1 20.4517 2.78522   1
 -15   8  -1 17.6596 2.13605   1
  15   8   1 17.2672 1.97293   2
  16  -8   1 2.36802 1.26867   1
  16   8   1 -3.0627 2.24010   2
  16   8   1 2.20666 1.42841   1
  17   8   1 0.31740 1.63106   1
  18   8   1 25.6213 3.96780   1
  19   8   1 1.70413 2.43475   1
  19   9  -1 2.18083 2.61852   1
  18   9  -1 2.72913 2.14295   1
  17   9  -1 2.19800 1.83370   1
  16  -9  -1 22.0203 2.27796   1
  16   9  -1 20.2782 2.56294   2
  16   9  -1 23.6089 3.02138   1
  15   9  -1 31.2314 3.07173   1
  15   9  -1 29.4281 3.38281   2
 -15   9   1 31.2181 2.37457   1
  14  -9  -1 23.4320 1.57255   1
  14   9  -1 24.3741 2.74677   1
 -14   9   1 22.4247 1.94247   1
  14   9  -1 23.9635 2.87035   2
  13  -9  -1 7.39161 1.06415   1
  13  -9  -1 7.27554 0.79132   2
 -13   9   1 7.99243 1.38921   1
  13   9  -1 7.55138 1.39642   2
  13   9  -1 7.52644 1.49577   1
  12  -9  -1 15.0714 1.12083   1
  12  -9  -1 15.8254 1.20794   2
 -12  -9   1 18.1719 1.91203   1
  12   9  -1 17.4814 2.00434   1
 -12   9   1 17.6668 1.33888   1
  11  -9  -1 198.519 4.86213   2
 -11  -9   1 195.533 6.10631   1
  11   9  -1 203.368 6.76588   1
  11   9  -1 200.440 6.57659   2
 -11   9   1 195.773 5.36162   1
 -10  -9   1 11.2943 1.34236   1
  10  -9  -1 9.67534 0.73791   2
  10   9  -1 10.6134 1.47851   2
 -10   9   1 8.23605 0.90289   1
   9  -9  -1 41.2408 1.49153   1
  -9  -9   1 36.9170 2.06795   1
   9  -9  -1 41.4614 1.33630   2
   9   9  -1 42.9791 2.37880   2
   9   9  -1 41.5544 2.52272   1
  -9   9   1 41.3910 1.73783   1
  -8  -9   1 81.3051 3.11089   1
   8  -9  -1 81.3963 1.93271   2
   8  -9  -1 81.5237 2.13983   1
   8   9  -1 75.3548 3.39914   1
  -8   9   1 80.0588 2.52613   1
   8   9  -1 86.0749 3.49129   2
   7  -9  -1 6.32621 0.44411   1
  -7  -9   1 4.69154 0.60038   1
   7   9  -1 6.39018 1.06544   1
   7   9  -1 7.26481 0.95954   2
  -6  -9   1 60.8125 2.39622   1
   6  -9  -1 62.1427 1.48301   1
   6   9  -1 60.1009 2.71507   1
   6   9  -1 64.3851 2.70243   2
  -6   9   1 62.2244 1.87026   1
  -5  -9   1 5.89841 0.73221   1
   5   9  -1 8.14015 0.84367   2
   5   9  -1 5.48392 0.93872   1
  -5   9   1 7.81401 0.52349   1
  -4  -9   1 2.92662 0.54495   1
   4   9  -1 2.90191 0.56804   2
  -4   9   1 1.79847 0.27127   1
   4   9  -1 2.09397 0.55755   1
  -3  -9   1 272.293 6.02312   1
   3   9  -1 261.826 6.28909   1
   3   9  -1 271.119 6.53303   2
  -3   9   1 268.297 5.42338   1
  -2  -9   1 135.378 3.22646   1
   2   9  -1 122.255 3.46497   1
  -2   9   1 134.823 3.03752   1
   2   9  -1 133.408 3.59984   2
  -2   9   1 131.346 2.94434   1
   1   9  -1 1.73925 0.37418   1
  -1   9   1 1.39309 0.32002   1
   1   9  -1 2.00068 0.35855   2
   1   9  -1 1.25245 0.20167   1
  -1   9   1 1.90396 0.28343   1
   0   9  -1 44.5036 1.28585   1
   0   9  -1 44.3529 1.43614   2
   0   9   1 42.7699 1.49741   2
   0   9  -1 45.3073 1.41429   1
   0   9   1 43.1029 1.43506   1
   0   9   1 43.8371 1.59039   1
   1   9   1 147.498 3.65757   1
   1   9   1 146.819 3.82655   2
  -1   9  -1 147.948 3.09643   1
   1   9   1 148.067 3.82644   1
  -1   9  -1 150.427 3.26314   2
  -1   9  -1 146.223 3.01228   1
   2   9   1 211.435 5.24855   1
   2   9   1 216.092 5.07892   1
   2   9   1 212.213 5.28226   2
   3   9   1 3.85276 0.56580   1
   3   9   1 3.68816 0.72160   1
   3   9   1 3.01030 0.58664   2
  -4  -9  -1 174.301 4.70009   1
   4   9   1 178.137 4.68169   1
   4   9   1 178.561 4.98818   1
   4   9   1 180.447 4.96779   2
  -5  -9  -1 4.50843 0.61132   1
   5   9   1 2.88588 0.54028   2
   5   9   1 3.53304 0.65155   1
   5   9   1 4.69481 0.90469   1
  -6  -9  -1 1.59332 0.44188   1
   6   9   1 1.09203 0.38610   1
   6   9   1 1.26287 0.43971   2
   6   9   1 2.22422 0.70049   1
  -7  -9  -1 44.1987 2.09235   1
   7   9   1 42.4259 2.19098   2
  -7   9  -1 42.5177 1.44613   1
   7   9   1 45.1873 2.46394   1
  -8  -9  -1 7.24852 1.09178   1
   8  -9   1 8.22758 0.49836   1
   8  -9   1 6.64863 0.46376   1
   8   9   1 6.37676 1.15992   1
   8   9   1 8.22405 1.12865   2
  -8   9  -1 7.71123 0.66152   1
   9  -9   1 30.3804 1.13944   1
  -9  -9  -1 29.6870 1.80546   1
   9   9   1 30.1756 2.02919   2
   9   9   1 32.4413 2.30843   1
  -9   9  -1 31.9542 1.40208   1
 -10  -9  -1 0.62843 0.79626   1
  10  -9   1 0.05959 0.34470   1
  10  -9   1 0.45754 0.29678   2
  10  -9   1 0.71153 0.39260   1
 -10   9  -1 0.64419 0.45796   1
  10   9   1 -0.2526 0.69999   1
  10   9   1 -0.6082 0.81162   2
  11  -9   1 24.5729 1.10416   2
 -11  -9  -1 23.6904 1.87993   1
  11  -9   1 25.6002 1.29184   1
  11   9   1 28.0415 2.14341   2
  11   9   1 28.8457 2.38195   1
 -11   9  -1 24.9980 1.47593   1
  12  -9   1 32.1291 1.38664   2
  12  -9   1 29.9282 1.53509   1
  12   9   1 35.3508 2.72300   1
 -12   9  -1 32.8617 1.77361   1
  12   9   1 31.0962 2.50125   2
  13  -9   1 7.48282 1.11956   2
  13  -9   1 7.29535 0.88697   1
  13  -9   1 9.37586 1.11717   1
 -13   9  -1 7.73020 0.97999   1
  13   9   1 7.48490 1.31446   1
  13   9   1 5.08408 1.37458   2
  14  -9   1 25.6997 1.76837   1
  14  -9   1 25.9936 1.63159   1
  14   9   1 23.9857 2.80916   1
  14   9   1 16.7148 2.82797   2
 -14   9  -1 23.3317 1.97147   1
  15  -9   1 31.9535 1.93201   1
  15   9   1 27.3345 3.19306   1
  15   9   1 23.8675 2.55543   2
 -15   9  -1 26.7401 2.27497   1
  16   9   1 2.32561 1.61016   1
  17   9   1 2.35392 1.82664   1
  18   9   1 2.56720 2.14376   1
  19   9   1 6.53480 2.70880   1
  19  10  -1 26.4596 3.37176   1
  18  10  -1 6.85592 2.51475   1
  17  10  -1 78.1323 5.07579   1
  16  10  -1 47.9153 4.02569   1
  15 -10  -1 28.7451 1.88969   1
  15  10  -1 28.2249 3.69332   2
 -15  10   1 28.3378 2.37673   1
  15  10  -1 37.7803 3.34383   1
  14 -10  -1 0.59980 0.89712   1
  14  10  -1 2.68268 1.78328   2
 -14  10   1 2.16393 1.00410   1
  14  10  -1 2.67690 1.19595   1
  13 -10  -1 100.823 3.01799   2
  13  10  -1 114.263 5.19000   1
  13  10  -1 113.609 4.90802   2
 -13  10   1 114.781 3.84917   1
  12 -10  -1 6.92911 0.87267   2
 -12  10   1 10.0826 1.25135   1
  12  10  -1 10.1619 1.71557   1
  11 -10  -1 3.05574 0.40371   2
  11 -10  -1 2.92272 0.44342   1
 -11 -10   1 3.88508 1.02260   1
  11  10  -1 3.46200 0.98126   2
 -11  10   1 2.37057 0.56038   1
  11  10  -1 1.83054 0.86898   1
  10 -10  -1 29.7946 1.16698   1
 -10 -10   1 29.1782 1.96666   1
  10  10  -1 27.4008 2.24611   1
 -10  10   1 29.4641 1.50198   1
  10  10  -1 33.5220 2.20128   2
   9 -10  -1 12.7271 0.68395   1
  -9 -10   1 13.8357 1.33932   1
   9  10  -1 12.3548 1.37107   2
  -9  10   1 11.9454 0.94634   1
   9  10  -1 14.0457 1.65974   1
   8 -10  -1 3.24719 0.38981   1
  -8 -10   1 2.96914 0.58564   1
  -8  10   1 2.77416 0.42201   1
   8  10  -1 2.62791 0.77080   1
   8  10  -1 2.68853 0.63256   2
  -7 -10   1 1.30139 0.50079   1
   7  10  -1 0.73360 0.56227   1
  -7  10   1 1.79084 0.31865   1
   7  10  -1 1.41679 0.51484   2
  -6 -10   1 5.60964 0.79203   1
  -6  10   1 4.57738 0.47553   1
   6  10  -1 4.39367 0.82118   2
   6  10  -1 4.16953 0.87401   1
  -5 -10   1 7.09257 0.76574   1
   5  10  -1 5.07541 0.90763   1
  -5  10   1 6.41452 0.49104   1
   5  10  -1 6.60480 0.83073   2
  -4 -10   1 3.41074 0.59179   1
   4  10  -1 1.62280 0.36059   2
   4  10  -1 2.49084 0.58502   1
  -4  10   1 1.92288 0.27041   1
  -3 -10   1 424.026 8.80380   1
   3  10  -1 410.897 9.15211   1
  -3  10   1 427.356 8.19360   1
   3  10  -1 421.649 9.48565   2
  -2  10   1 120.523 2.85250   1
   2  10  -1 117.330 3.35635   2
  -2  10   1 119.814 2.73758   1
   2  10  -1 118.732 3.12444   1
   2  10  -1 113.394 3.29157   1
   1  10  -1 206.171 4.57893   1
  -1  10   1 204.760 4.43769   1
  -1  10   1 208.015 4.59799   1
   1  10  -1 196.895 4.68120   1
   0  10  -1 6.09309 0.59611   2
   0  10   1 4.82608 0.49848   1
   0  10  -1 5.95381 0.42103   1
   0  10   1 4.83735 0.68137   1
   0  10  -1 5.23660 0.56311   1
   0  10   1 5.43323 0.53431   2
   1  10   1 62.8008 2.12199   2
  -1  10  -1 63.4979 1.70253   2
   1  10   1 63.7707 2.00882   1
  -1  10  -1 62.3395 1.60636   1
   1  10   1 62.8084 2.21886   1
  -1  10  -1 63.0122 1.50269   1
   2  10   1 203.166 4.92375   1
   2  10   1 202.637 5.15093   2
   2  10   1 200.804 5.13064   1
   3  10   1 350.762 8.16949   1
   3  10   1 355.958 8.30358   2
   3  10   1 355.047 7.92297   1
   4  10   1 93.8687 3.04542   1
   4  10   1 97.7078 3.37918   1
   4  10   1 89.1209 3.16624   2
  -5 -10  -1 5.41065 0.76051   1
   5  10   1 5.41387 0.79374   2
   5  10   1 4.96025 0.77145   1
   5  10   1 6.22910 0.93923   1
  -6 -10  -1 0.29998 0.47104   1
   6  10   1 -0.1195 0.43896   1
   6  10   1 0.64753 0.52847   1
   6  10   1 -0.7782 0.47670   2
  -7 -10  -1 24.8108 1.58420   1
  -7  10  -1 25.5017 0.96418   1
   7  10   1 24.8799 1.65975   2
   7  10   1 24.0449 1.59953   1
   7  10   1 27.0938 1.90670   1
  -8 -10  -1 4.37500 0.70469   1
   8  10   1 4.00020 0.68850   1
   8  10   1 4.85116 1.03586   1
   8  10   1 5.44558 0.91670   2
  -8  10  -1 4.77077 0.57757   1
  -9 -10  -1 28.2166 1.90696   1
   9  10   1 30.4388 1.92715   1
   9  10   1 29.8547 2.24937   1
   9  10   1 26.1901 1.95819   2
  -9  10  -1 28.0439 1.27006   1
  10 -10   1 1.16176 0.31931   1
 -10 -10  -1 1.08070 0.93391   1
  10 -10   1 1.69226 0.36681   1
  10  10   1 0.05392 0.67652   1
 -10  10  -1 1.36709 0.46355   1
  10  10   1 0.76764 0.84386   1
 -11 -10  -1 28.7732 2.20923   1
  11 -10   1 27.4930 1.18498   1
  11 -10   1 29.2565 1.24844   1
  11  10   1 26.0703 2.20032   2
  11  10   1 23.8857 2.27592   1
 -11  10  -1 28.7795 1.51116   1
  11  10   1 32.4735 2.25870   1
  12 -10   1 21.6942 1.22562   1
  12 -10   1 27.3565 1.34374   1
  12  10   1 19.5909 2.30464   2
  12  10   1 26.6919 2.28849   1
 -12  10  -1 23.5359 1.53535   1
  13 -10   1 22.7041 1.49813   1
  13 -10   1 16.3066 1.03274   2
  13 -10   1 19.0001 1.28863   1
  13  10   1 19.4568 2.49111   1
 -13  10  -1 20.3554 1.64522   1
  13  10   1 16.4482 2.52356   2
  13  10   1 16.2927 2.52651   1
  14 -10   1 4.43483 0.99108   1
  14  10   1 -0.6973 1.26412   1
 -14  10  -1 1.85677 0.97125   1
  15  10   1 57.1129 4.06877   1
  15  10   1 46.9536 4.02324   2
  16  10   1 25.8828 3.51220   1
  17  10   1 42.2626 4.32287   1
  18  10   1 1.47496 2.42319   1
  18  11  -1 10.1609 2.50605   1
  17  11  -1 5.60841 2.17075   1
  16  11  -1 21.5814 3.34733   1
  15  11  -1 -1.6632 2.29041   2
  15  11  -1 2.11387 1.50278   1
  14 -11  -1 14.5321 1.54803   1
  14 -11  -1 16.1807 1.31049   1
  14  11  -1 17.3528 2.22901   2
 -14  11   1 14.7139 1.82389   1
  14  11  -1 18.8825 2.61342   1
  13 -11  -1 12.4810 1.04708   1
  13 -11  -1 8.50740 1.19889   1
  13  11  -1 9.75802 1.62074   2
  13  11  -1 10.1151 1.72108   1
 -13  11   1 9.37882 1.51665   1
  12 -11  -1 19.7375 1.17103   1
  12 -11  -1 21.0374 1.12246   1
 -12  11   1 21.4621 1.51068   1
  12  11  -1 21.6751 2.42983   2
  12  11  -1 18.8195 2.31498   1
  11 -11  -1 9.25293 0.80950   1
  11 -11  -1 7.60092 0.71008   1
 -11  11   1 8.87165 1.05153   1
  11  11  -1 9.50519 1.36523   2
  11  11  -1 6.21995 1.26318   1
  10 -11  -1 3.44518 0.55535   1
 -10 -11   1 3.76261 0.94977   1
  10 -11  -1 2.37483 0.33859   1
  10  11  -1 5.06398 1.01224   2
  10  11  -1 2.26981 0.86646   1
 -10  11   1 3.46470 0.52518   1
  -9 -11   1 57.0265 2.64797   1
   9  11  -1 61.5210 2.96583   2
   9  11  -1 58.8217 3.13819   1
  -9  11   1 59.0646 2.06339   1
  -8 -11   1 37.0070 1.99338   1
  -8  11   1 35.5741 1.43098   1
   8  11  -1 38.1136 2.41925   1
   8  11  -1 39.3880 2.23248   2
  -7 -11   1 127.312 4.05083   1
   7  11  -1 125.596 4.39333   2
   7  11  -1 124.240 4.46713   1
  -7  11   1 126.861 3.14936   1
  -6 -11   1 10.9877 1.06932   1
   6  11  -1 12.3926 1.17229   2
  -6  11   1 15.0773 0.71297   1
   6  11  -1 12.4334 1.32440   1
  -5 -11   1 11.9891 0.95627   1
   5  11  -1 9.69786 1.04325   2
  -5  11   1 10.0562 0.59010   1
   5  11  -1 9.73770 1.18326   1
  -4 -11   1 174.130 4.54488   1
   4  11  -1 182.866 5.07588   1
  -4  11   1 188.261 3.89133   1
   4  11  -1 179.272 5.08625   2
   3  11  -1 639.022 13.8557   2
  -3  11   1 656.956 12.3372   1
   3  11  -1 652.158 13.4548   1
   3  11  -1 636.836 13.1338   1
  -3  11   1 664.145 12.3061   1
   2  11  -1 6.18812 0.59061   1
  -2  11   1 7.39412 0.61446   1
  -2  11   1 6.73795 0.46701   1
   2  11  -1 7.40337 0.83186   1
   2  11  -1 4.89203 0.67753   2
  -1  11   1 105.150 2.80967   1
   1  11  -1 106.302 3.02221   2
   1  11  -1 102.766 2.90743   1
  -1  11   1 106.203 2.64909   1
   1  11  -1 105.212 2.75288   1
   0  11  -1 229.505 5.09369   1
   0  11  -1 240.820 5.33798   2
   0  11  -1 238.147 4.96741   1
   0  11   1 234.201 5.43369   1
   0  11   1 237.960 5.24069   1
  -1  11  -1 114.640 2.72430   2
  -1  11  -1 113.423 2.44991   1
   1  11   1 110.878 3.27271   1
   1  11   1 110.227 3.20640   2
   1  11   1 113.126 3.06446   1
   2  11   1 1.33304 0.32604   1
   2  11   1 1.82598 0.58102   1
   2  11   1 1.92129 0.37976   2
   3  11   1 88.7684 3.13350   1
   3  11   1 88.3477 2.85546   1
   3  11   1 86.4485 2.98825   2
   4  11   1 78.9899 3.06938   1
   4  11   1 78.7080 2.74577   1
   4  11   1 76.8183 2.87261   2
   5  11   1 0.31745 0.43513   1
   5  11   1 -0.3795 0.46665   1
   5  11   1 0.06189 0.45730   2
  -6 -11  -1 3.23053 0.51934   1
   6  11   1 2.81929 0.50315   1
   6  11   1 3.86917 0.91899   1
   6  11   1 2.84925 0.60701   2
  -7 -11  -1 121.373 3.92986   1
   7  11   1 119.341 4.26246   2
   7  11   1 120.668 4.46379   1
   7  11   1 119.433 4.00943   1
  -8 -11  -1 52.9183 2.49045   1
   8  11   1 52.5908 2.67525   2
   8  11   1 53.3417 2.97427   1
  -8  11  -1 56.6938 1.64287   1
  -9 -11  -1 5.47515 0.87849   1
   9  11   1 4.78020 0.87012   2
   9  11   1 6.80681 0.85191   1
  -9  11  -1 8.17440 0.71974   1
   9  11   1 8.01838 1.46330   1
 -10 -11  -1 21.1366 1.93766   1
  10  11   1 14.5968 1.76207   1
  10  11   1 19.6183 2.11346   1
  10  11   1 16.1594 1.85876   2
  11  11   1 38.4548 2.59297   1
 -11  11  -1 42.9887 1.79767   1
  11  11   1 38.3673 3.25398   1
  11  11   1 39.7867 2.73484   2
  12 -11   1 8.11862 0.77678   1
  12 -11   1 8.49788 0.88348   1
 -12  11  -1 9.19795 1.16310   1
  13 -11   1 20.1820 1.26744   1
  13 -11   1 19.1979 1.14975   1
  13  11   1 16.4612 2.54853   1
 -13  11  -1 19.6119 1.51648   1
  13  11   1 13.3573 1.69982   2
  13  11   1 14.7979 1.63440   1
  14 -11   1 3.05013 0.88088   1
  14 -11   1 3.29312 0.75277   1
  14  11   1 4.26110 1.50235   1
  14  11   1 0.97478 1.92339   2
 -14  11  -1 2.83797 1.00243   1
  15 -11   1 -0.3050 1.21426   1
  15  11   1 3.01392 1.57862   1
  16  11   1 14.4822 2.25183   1
  17  11   1 18.7626 2.76063   1
  18  11   1 26.3550 4.72488   1
  18  12  -1 1.00862 2.54219   1
  17  12  -1 -0.4819 2.23775   1
  15  12  -1 3.10958 1.63944   1
  14 -12  -1 13.6535 1.48539   1
  14  12  -1 9.01045 2.11704   2
 -14  12   1 11.0745 2.00493   1
  14  12  -1 16.1405 2.67059   1
  13 -12  -1 0.56023 0.55766   1
  13 -12  -1 1.46847 0.65974   1
 -13  12   1 1.07350 0.85709   1
  13  12  -1 -0.8467 1.68787   2
  13  12  -1 -1.0017 1.13181   1
  12  12  -1 0.12419 1.04997   1
 -12  12   1 -0.3367 0.71881   1
  12  12  -1 2.03790 1.41528   2
  11  12  -1 0.77271 1.20846   2
  11  12  -1 1.51036 1.02731   1
 -11  12   1 1.31441 0.59423   1
  10  12  -1 75.7348 3.87896   1
 -10  12   1 77.5745 2.47690   1
  10  12  -1 81.0037 3.67185   2
  -9 -12   1 1.87440 0.91990   1
   9  12  -1 3.96005 0.91115   2
   9  12  -1 3.18969 1.03183   1
  -9  12   1 4.19962 0.71658   1
  -8 -12   1 81.1525 3.12565   1
  -8  12   1 79.8263 2.25016   1
   8  12  -1 76.2968 3.55514   1
   8  12  -1 75.7638 3.35808   2
  -7 -12   1 42.4529 2.05616   1
  -7  12   1 46.3101 1.44302   1
   7  12  -1 45.1386 2.61289   1
   7  12  -1 42.3335 2.37913   2
  -6 -12   1 197.003 5.29736   1
   6  12  -1 198.989 5.88772   1
   6  12  -1 196.048 5.83518   2
  -5 -12   1 11.7002 0.95307   1
   5  12  -1 9.36659 1.02135   2
   5  12  -1 10.1135 0.96108   1
   5  12  -1 8.40588 1.17482   1
   4  12  -1 8.72913 0.83610   1
   4  12  -1 9.65453 1.13406   1
   4  12  -1 9.16045 0.94519   2
  -3  12   1 180.352 3.84741   1
   3  12  -1 174.083 4.80510   2
   3  12  -1 172.816 4.80489   1
   3  12  -1 171.953 4.51404   1
  -3  12   1 178.361 3.76907   1
   2  12  -1 230.986 5.74175   1
   2  12  -1 237.888 5.54700   1
  -2  12   1 247.520 5.18270   1
  -2  12   1 240.489 5.02080   1
   1  12  -1 6.17411 0.55712   1
  -1  12   1 6.18480 0.49515   1
   1  12  -1 5.98603 0.77836   2
  -1  12   1 4.90863 0.66349   1
   0  12  -1 18.6417 0.79463   1
   0  12   1 17.9914 0.90154   1
   0  12  -1 18.9257 1.02905   2
   0  12   1 18.4208 1.11409   1
   0  12   1 17.7058 1.06402   2
   0  12  -1 16.7560 0.94643   1
  -1  12  -1 6.66346 0.53899   2
   1  12   1 4.46882 0.80719   1
   1  12   1 6.52656 0.64611   1
   2  12   1 130.714 3.66026   1
   2  12   1 132.815 3.88849   2
   2  12   1 135.315 3.99385   1
   3  12   1 86.3579 2.82978   1
   3  12   1 87.6057 3.02528   2
   3  12   1 85.9168 3.14434   1
   4  12   1 22.5838 1.63587   1
   4  12   1 22.7648 1.44595   2
   4  12   1 24.0568 1.37365   1
   5  12   1 40.4969 2.23671   1
   5  12   1 40.3427 1.91263   1
   5  12   1 40.8745 2.04096   2
   6  12   1 36.8937 2.26964   1
   6  12   1 35.9940 1.93432   1
   6  12   1 35.6260 2.03794   2
  -7 -12  -1 2.99051 0.73237   1
   7  12   1 3.30198 0.71486   1
   7  12   1 4.12942 0.78749   2
   7  12   1 2.55170 0.99453   1
  -8 -12  -1 180.659 5.40680   1
   8  12   1 184.148 6.15861   1
   8  12   1 191.943 6.05972   2
  -9 -12  -1 7.09888 1.00224   1
   9  12   1 8.42295 1.48724   1
   9  12   1 4.43755 0.92640   2
   9  12   1 5.50189 1.26888   1
  10  12   1 210.997 6.87589   2
 -10  12  -1 219.032 4.92602   1
  10  12   1 202.856 7.49673   1
  10  12   1 215.633 6.52927   1
  11  12   1 1.84559 1.23247   1
  11  12   1 0.73474 0.99662   1
  11  12   1 0.13441 1.18464   2
 -11  12  -1 0.72896 0.54836   1
  12  12   1 3.07277 1.45854   1
  12  12   1 1.67724 1.34467   2
  12  12   1 2.06266 1.25637   1
 -12  12  -1 3.23936 0.65881   1
  13  12   1 -0.6445 1.79505   1
  13  12   1 0.51681 1.65186   2
  13  12   1 -0.0055 1.30392   1
 -13  12  -1 1.50339 0.80099   1
  14  12   1 11.0058 2.11639   1
  15  12   1 0.26013 1.63764   1
  16  12   1 2.11977 1.90580   1
  17  12   1 11.2211 2.60546   1
  17  13  -1 -0.3759 2.35144   1
  16  13  -1 7.53104 2.14055   1
  15  13  -1 33.5578 3.57728   1
  14  13  -1 26.6746 3.17502   1
  13  13  -1 6.95057 1.85953   1
  13  13  -1 2.12885 1.95196   2
  13  13  -1 7.61849 1.64642   1
 -13  13   1 6.30532 0.89471   1
  12  13  -1 8.58986 1.62865   2
 -12  13   1 13.5415 1.31094   1
  12  13  -1 17.2394 2.36559   1
  12  13  -1 11.3862 1.53812   1
  11  13  -1 0.69001 1.29993   2
  11  13  -1 0.16097 1.20897   1
 -11  13   1 2.14046 0.60560   1
  11  13  -1 1.41263 1.04488   1
  10  13  -1 34.8329 2.68284   1
  10  13  -1 36.3282 2.38742   1
  10  13  -1 31.2062 2.47532   2
 -10  13   1 36.0062 1.43770   1
  -9 -13   1 8.15278 1.07833   1
   9  13  -1 6.11643 0.92099   1
   9  13  -1 8.85469 1.66371   2
   9  13  -1 5.51799 1.25930   1
  -8 -13   1 1.19788 0.85312   1
   8  13  -1 0.92553 0.84098   2
   8  13  -1 0.27301 0.79166   1
  -8  13   1 1.63878 0.44041   1
   8  13  -1 2.14528 0.76724   1
  -7 -13   1 137.161 4.24472   1
   7  13  -1 138.930 4.43026   1
   7  13  -1 140.239 4.76231   2
   7  13  -1 139.769 4.92159   1
  -6 -13   1 10.2101 1.08140   1
   6  13  -1 8.93961 1.10447   1
   6  13  -1 10.3141 1.42980   1
   6  13  -1 7.62713 1.17695   2
   5  13  -1 3.77005 0.59398   2
   5  13  -1 3.44108 0.77019   1
   5  13  -1 3.94023 0.57088   1
   4  13  -1 45.3012 1.89501   1
   4  13  -1 42.8342 2.01233   2
   4  13  -1 42.5334 2.17893   1
   3  13  -1 12.1492 0.88031   1
   3  13  -1 11.9348 1.15012   1
   3  13  -1 11.8932 0.99226   2
  -3  13   1 11.2534 0.69930   1
   2  13  -1 97.3653 2.81079   1
   2  13  -1 97.2276 3.07554   1
  -2  13   1 97.2566 2.40703   1
   2  13  -1 98.1735 3.17099   2
  -2  13   1 95.6521 2.55755   1
   1  13  -1 36.0991 1.61314   2
  -1  13   1 33.5591 1.24043   1
   1  13  -1 32.7412 1.52156   1
   1  13  -1 35.0362 1.32279   1
  -1  13   1 33.6430 1.49229   1
   0  13   1 335.911 7.38446   1
   0  13   1 336.459 7.53073   2
   0  13  -1 330.046 6.75697   1
   0  13   1 323.462 7.06126   1
   0  13  -1 336.562 7.27346   2
   0  13  -1 336.165 6.95194   1
   1  13   1 128.949 3.75941   1
   1  13   1 127.287 3.45065   1
   1  13   1 128.515 3.77532   2
   2  13   1 9.34854 1.07504   1
   2  13   1 8.79375 0.82413   1
   2  13   1 10.1289 0.86941   2
   3  13   1 24.2220 1.65737   1
   3  13   1 23.7319 1.35487   1
   3  13   1 21.5796 1.36092   2
   4  13   1 12.5326 1.07097   1
   4  13   1 11.4676 1.11461   2
   4  13   1 12.0922 1.30759   1
   5  13   1 4.28160 0.91320   1
   5  13   1 5.71763 1.01734   2
   5  13   1 5.24521 0.73117   1
   6  13   1 26.5881 1.65720   1
   6  13   1 25.4615 2.00289   1
   6  13   1 25.3264 1.77986   2
   7  13   1 83.0172 3.44432   2
   7  13   1 83.2387 3.72649   1
   7  13   1 85.8182 3.31806   1
  -8 -13  -1 -0.5624 0.92419   1
   8  13   1 -0.1401 0.87028   2
   8  13   1 -0.5568 0.73571   1
   9  13   1 3.74785 0.92969   1
   9  13   1 4.84381 1.31720   1
   9  13   1 5.55499 1.00508   2
  10  13   1 3.80798 1.07003   1
  10  13   1 2.13364 1.10817   1
  10  13   1 3.73156 1.20460   2
  11  13   1 -0.7502 1.38733   2
  11  13   1 2.95288 1.35556   1
  11  13   1 -0.2547 1.10634   1
  12  13   1 -0.9377 1.23004   1
 -12  13  -1 1.61146 0.66251   1
  12  13   1 1.87314 1.61136   1
 -13  13  -1 4.07832 0.80421   1
  13  13   1 2.95226 1.60679   1
  14  13   1 20.3276 3.19150   1
  15  13   1 20.9979 3.60798   1
  16  13   1 -0.1310 2.17703   1
  17  13   1 3.70306 2.73865   1
  16  14  -1 0.83848 2.26247   1
  14  14  -1 18.4974 3.20806   1
  13  14  -1 18.2694 2.16819   1
  13  14  -1 21.9295 2.93841   1
  12  14  -1 9.56196 1.67799   1
  12  14  -1 8.45656 1.74376   1
  11  14  -1 0.09287 1.39177   1
  11  14  -1 -1.7118 1.42825   2
  11  14  -1 2.11403 1.12928   1
 -11  14   1 0.85739 0.65223   1
  10  14  -1 3.78143 1.15940   1
  10  14  -1 4.90811 1.23165   1
  10  14  -1 3.19893 1.23379   2
   9  14  -1 0.04506 1.06219   2
   9  14  -1 1.85005 1.03836   1
   9  14  -1 1.85160 0.94823   1
  -8 -14   1 0.98652 0.92123   1
   8  14  -1 0.48046 0.87643   2
   8  14  -1 0.10092 0.85945   1
   8  14  -1 1.08094 0.95323   1
  -7 -14   1 0.31539 0.81287   1
   7  14  -1 0.48113 0.74438   1
   7  14  -1 0.59357 0.76877   2
   7  14  -1 1.08840 0.74733   1
   6  14  -1 16.8090 1.69478   1
   6  14  -1 18.3645 1.37379   1
   6  14  -1 14.3691 1.46852   2
   5  14  -1 37.6538 2.21393   1
   5  14  -1 38.0706 1.88010   1
   5  14  -1 38.4582 2.01982   2
   4  14  -1 -0.4487 0.55011   1
   4  14  -1 0.89203 0.52937   1
   4  14  -1 0.46064 0.53205   2
   3  14  -1 32.1751 1.48255   1
   3  14  -1 29.5854 1.75904   1
  -2  14   1 24.7650 1.11899   1
   2  14  -1 26.8384 1.58098   2
  -2  14   1 23.8440 0.99617   1
   2  14  -1 23.0777 1.48388   1
   2  14  -1 24.2251 1.18804   1
   1  14  -1 21.8077 1.32012   2
   1  14  -1 21.2454 1.25691   1
   1  14  -1 23.9315 1.05207   1
  -1  14   1 22.7325 0.98039   1
  -1  14   1 21.9951 1.20499   1
   0  14   1 8.41535 0.73283   1
   0  14  -1 8.98793 0.77988   1
   0  14   1 7.48959 0.98376   1
   0  14  -1 10.2992 0.61577   1
   0  14  -1 9.89566 0.85095   2
   1  14   1 57.4437 2.00765   1
   1  14   1 58.5886 2.33807   2
   1  14   1 59.9567 2.36640   1
   2  14   1 37.6699 1.94265   1
   2  14   1 35.6343 1.58861   1
   3  14   1 90.9827 3.17180   2
   3  14   1 91.0104 2.99128   1
   3  14   1 90.6689 3.32883   1
   4  14   1 2.57814 0.60772   1
   4  14   1 2.74479 0.69595   1
   4  14   1 2.06281 0.59340   2
   5  14   1 5.10525 1.06093   1
   5  14   1 6.38342 0.73416   1
   5  14   1 5.08108 0.76773   2
   6  14   1 11.5101 1.41085   2
   6  14   1 13.9906 1.38258   1
   6  14   1 10.1075 1.44693   1
   7  14   1 1.35281 0.84488   2
   7  14   1 1.94765 0.87579   1
   8  14   1 20.0348 1.84517   1
   8  14   1 20.1463 1.88065   2
   8  14   1 18.4021 2.21395   1
   9  14   1 25.2479 2.14724   1
   9  14   1 23.7425 2.36969   1
   9  14   1 20.8982 2.16928   2
  10  14   1 34.4218 2.75984   2
  10  14   1 32.0786 2.65194   1
  10  14   1 35.1869 2.81558   1
  11  14   1 1.53968 1.27007   1
  11  14   1 -0.0015 1.57916   1
  11  14   1 0.57958 1.57455   2
  12  14   1 12.3812 2.09579   1
  12  14   1 13.4472 1.86019   1
  13  14   1 8.38544 1.96953   1
  14  14   1 9.20829 1.98018   1
  15  14   1 -0.7283 2.08981   1
  16  14   1 11.1681 2.50656   1
  15  15  -1 1.36372 2.20503   1
  14  15  -1 6.14271 1.95414   1
  13  15  -1 1.07648 1.59708   1
  12  15  -1 0.55048 1.42593   1
  11  15  -1 18.8440 2.63066   1
  11  15  -1 14.0465 1.64794   1
  10  15  -1 14.1234 2.33033   1
  10  15  -1 14.4494 1.74076   2
   9  15  -1 20.2287 2.20447   1
   9  15  -1 17.4863 2.04811   1
   8  15  -1 119.360 4.98219   1
   8  15  -1 119.404 4.25791   1
   8  15  -1 121.100 4.54708   2
   7  15  -1 54.7846 2.72805   2
   7  15  -1 53.7752 2.60479   1
   7  15  -1 56.3972 3.05202   1
   6  15  -1 29.4466 1.80052   1
   6  15  -1 31.4834 1.92950   2
   6  15  -1 29.4246 2.15942   1
   5  15  -1 0.83119 0.69662   2
   5  15  -1 1.69449 0.70380   1
   5  15  -1 0.54452 0.70982   1
   4  15  -1 80.7154 2.81051   1
   4  15  -1 83.0718 3.25607   1
   3  15  -1 1.28375 0.53253   1
   3  15  -1 1.71345 0.67462   1
   3  15  -1 0.81725 0.66294   2
   2  15  -1 16.9973 1.35397   2
   2  15  -1 17.2496 1.35328   1
   2  15  -1 17.1872 1.01384   1
  -1  15   1 0.27085 0.41030   1
  -1  15   1 0.45103 0.34654   1
   1  15  -1 0.19235 0.43306   1
   1  15  -1 0.62136 0.49473   2
   1  15  -1 -0.2587 0.38230   1
   0  15   1 18.9678 1.23724   1
   0  15  -1 16.6752 0.99944   1
   0  15   1 16.9859 0.93627   1
   1  15   1 89.9563 2.72844   1
   1  15   1 89.2645 3.03350   2
   1  15   1 90.0377 3.03805   1
   2  15   1 0.18181 0.55742   2
   2  15   1 -0.5293 0.51431   1
   2  15   1 0.28001 0.60867   1
   3  15   1 0.51205 0.64751   1
   3  15   1 1.23676 0.57202   1
   4  15   1 1.19445 0.63320   2
   4  15   1 0.54852 0.65924   1
   4  15   1 0.34010 0.64793   1
   5  15   1 2.57189 0.73361   2
   5  15   1 3.41715 0.93257   1
   5  15   1 4.38272 0.74508   1
   6  15   1 14.3896 1.59058   1
   6  15   1 15.7847 1.58964   2
   6  15   1 12.8501 1.71920   1
   7  15   1 92.9709 3.58491   1
   7  15   1 88.3973 3.69728   2
   8  15   1 91.4936 3.88557   2
   8  15   1 91.5880 3.70683   1
   8  15   1 84.0508 4.14396   1
   9  15   1 2.01297 1.30824   1
   9  15   1 2.23214 1.26412   2
   9  15   1 1.12815 1.15246   1
  10  15   1 2.15277 1.23926   1
  10  15   1 6.06785 1.60128   1
  10  15   1 2.48814 1.51433   2
  11  15   1 53.1298 3.63312   1
  11  15   1 51.7849 3.71997   1
  12  15   1 4.11963 1.58317   1
  13  15   1 1.48277 1.74979   1
  14  15   1 11.3671 2.20685   1
  15  15   1 2.95446 2.33336   1
  14  16  -1 -0.7530 2.07935   1
  13  16  -1 21.2632 3.49660   1
  12  16  -1 12.8808 2.01856   1
  11  16  -1 2.00880 1.43590   1
  10  16  -1 16.6361 2.45644   1
   9  16  -1 66.5696 3.35893   2
   9  16  -1 59.4866 3.23449   1
   9  16  -1 65.8273 3.65959   1
   8  16  -1 21.5011 2.17766   2
   8  16  -1 29.7046 2.42158   1
   8  16  -1 29.7784 2.26955   1
   7  16  -1 7.74264 1.30728   1
   7  16  -1 4.94689 1.07349   2
   6  16  -1 0.80417 0.83092   1
   6  16  -1 -0.0801 0.89568   1
   6  16  -1 1.12779 0.86583   2
   5  16  -1 71.9574 2.78341   1
   5  16  -1 73.3923 3.30741   1
   5  16  -1 71.0843 2.94976   2
   4  16  -1 42.0018 1.95999   1
   4  16  -1 43.3225 2.38475   1
   4  16  -1 43.6075 2.49075   2
   3  16  -1 42.9849 2.27016   2
   3  16  -1 42.6118 2.22707   1
   3  16  -1 40.7728 1.80375   1
   2  16  -1 55.6603 1.99083   1
   2  16  -1 60.2365 2.37216   1
   2  16  -1 57.3852 2.41474   2
   1  16  -1 58.3498 1.80178   1
   1  16  -1 58.8760 2.23627   2
   1  16  -1 52.8713 2.05329   1
  -1  16   1 52.2384 1.91785   1
   0  16   1 8.62835 1.08192   1
   0  16   1 11.7783 0.87708   1
   1  16   1 0.96642 0.64185   1
   1  16   1 0.44228 0.49988   1
   2  16   1 58.7973 2.60442   1
   2  16   1 63.5993 2.27542   1
   2  16   1 62.8502 2.67944   2
   3  16   1 7.56412 1.16246   2
   3  16   1 7.17405 0.78499   1
   3  16   1 5.76235 1.04968   1
   4  16   1 89.3351 3.11169   1
   4  16   1 84.2525 3.55435   1
   4  16   1 89.4000 3.28417   2
   5  16   1 17.9644 1.86713   1
   5  16   1 16.9767 1.59092   2
   5  16   1 17.6665 1.57381   1
   6  16   1 0.45641 0.97295   1
   6  16   1 -1.5123 0.93174   2
   7  16   1 4.89445 1.19547   1
   7  16   1 5.07321 1.06326   2
   8  16   1 0.62407 1.20967   2
   8  16   1 0.82688 1.08041   1
   8  16   1 1.55917 1.32143   1
   9  16   1 73.3111 4.02510   1
   9  16   1 81.0130 4.16830   2
   9  16   1 82.0267 3.83703   1
  10  16   1 51.1417 3.70378   1
  11  16   1 -0.0951 1.54236   1
  12  16   1 1.73684 1.70919   1
  13  16   1 9.81909 1.99991   1
  14  16   1 -2.0657 2.22431   1
  13  17  -1 31.4741 4.29413   1
  12  17  -1 -2.3026 1.77831   1
  11  17  -1 6.07444 1.69854   1
  10  17  -1 6.52096 1.51378   1
   9  17  -1 0.60430 1.28786   1
   8  17  -1 4.95260 1.43244   2
   8  17  -1 4.31464 1.21657   1
   7  17  -1 -0.2192 1.22183   1
   7  17  -1 -0.1277 1.13284   2
   7  17  -1 0.26656 1.01079   1
   6  17  -1 6.27229 1.20521   1
   6  17  -1 5.48691 1.00822   2
   6  17  -1 6.91034 1.07073   1
   5  17  -1 38.5421 2.44675   1
   5  17  -1 32.3770 2.02182   1
   5  17  -1 40.4701 2.59239   2
   4  17  -1 14.0044 1.61282   1
   4  17  -1 13.1156 1.77737   2
   4  17  -1 16.6194 1.40021   1
   3  17  -1 4.38704 0.92997   1
   3  17  -1 5.99185 1.02676   2
   3  17  -1 6.80782 1.13598   1
   2  17  -1 3.84024 0.80190   1
   2  17  -1 4.24646 0.86804   2
  -1  17   1 70.7394 2.16499   1
   1  17  -1 74.2117 2.40420   1
  -1  17   1 72.5283 2.11774   1
   0  17   1 6.56008 0.84672   1
   0  17   1 5.50670 0.84878   1
   1  17   1 52.7861 1.93615   1
   1  17   1 51.8893 2.30824   1
   2  17   1 26.9766 1.89417   2
   2  17   1 23.7356 1.42040   1
   2  17   1 27.0845 1.87007   1
   3  17   1 -0.1627 0.75651   1
   3  17   1 0.19528 0.74313   1
   3  17   1 -0.6217 0.79830   2
   4  17   1 0.14401 0.89566   1
   4  17   1 1.25724 0.86658   1
   5  17   1 48.9072 2.47158   2
   5  17   1 45.3668 2.35001   1
   6  17   1 10.3969 1.83147   2
   6  17   1 12.6390 1.91222   1
   6  17   1 7.63560 1.35649   1
   7  17   1 1.15307 1.17067   2
   7  17   1 0.57066 1.09587   1
   7  17   1 0.70242 1.33603   1
   8  17   1 3.50019 1.34042   1
   9  17   1 3.65567 1.41766   1
  10  17   1 1.39667 1.55754   1
  11  17   1 2.44812 1.81559   1
  12  17   1 25.6085 3.76008   1
  13  17   1 11.0587 2.28136   1
  12  18  -1 18.8664 2.59662   1
  11  18  -1 14.7956 2.33419   1
  10  18  -1 -1.6939 1.64423   1
   9  18  -1 18.6829 2.83132   1
   8  18  -1 7.23198 1.49794   1
   7  18  -1 -0.4701 1.13312   1
   6  18  -1 2.67648 1.15931   1
   5  18  -1 14.7813 2.25503   2
   5  18  -1 16.8638 2.00427   1
   4  18  -1 -0.9537 0.98542   2
   4  18  -1 2.25987 0.86697   1
   4  18  -1 -1.1171 0.90727   1
   3  18  -1 0.79135 0.86796   2
   3  18  -1 1.25801 0.72602   1
   3  18  -1 2.77826 0.88185   1
   2  18  -1 32.6761 1.88640   1
   2  18  -1 33.6364 1.95868   2
   2  18  -1 30.6421 1.45431   1
   1  18  -1 39.3861 1.59786   1
   0  18   1 9.30331 1.11040   1
   0  18   1 9.60192 1.19988   1
   1  18   1 0.42691 0.64603   1
   1  18   1 -0.1927 0.74417   1
   2  18   1 25.0092 1.49361   1
   2  18   1 21.5948 1.84950   1
   3  18   1 0.25936 0.93774   2
   3  18   1 -0.0554 0.87962   1
   3  18   1 -0.0968 0.81207   1
   4  18   1 0.92667 1.09153   2
   4  18   1 2.13759 0.96058   1
   4  18   1 1.53094 1.02043   1
   5  18   1 14.8534 2.08746   1
   6  18   1 -0.3196 1.11951   1
   7  18   1 12.0974 1.82453   1
   8  18   1 15.8462 2.11902   1
   9  18   1 45.7639 3.60531   1
  10  18   1 0.44591 1.71515   1
  11  18   1 11.6626 2.31239   1
  12  18   1 8.95725 2.36567   1
  11  19  -1 1.21718 2.10699   1
  10  19  -1 -1.7496 1.89107   1
   9  19  -1 0.71638 1.67789   1
   8  19  -1 11.7416 1.94997   1
   7  19  -1 19.9417 2.81597   1
   6  19  -1 0.34667 1.22150   1
   5  19  -1 17.2857 2.23432   1
   4  19  -1 4.35280 1.15809   1
   4  19  -1 3.11723 1.20946   2
   3  19  -1 16.8732 1.95649   2
   3  19  -1 22.6085 1.94234   1
   2  19  -1 37.8304 1.91795   1
   2  19  -1 35.5587 1.85799   1
   1  19   1 7.52694 1.05914   1
   2  19   1 1.56803 0.97314   1
   3  19   1 5.68709 1.16765   1
   4  19   1 1.38421 1.19903   2
   4  19   1 1.51525 1.10187   1
   5  19   1 12.5143 2.20727   1
   6  19   1 1.44534 1.32761   1
   7  19   1 5.30256 1.54431   1
   8  19   1 11.3510 1.82836   1
   9  19   1 -0.7847 1.76302   1
  10  19   1 5.40246 2.03581   1
   9  20  -1 5.15776 2.03629   1
   8  20  -1 2.66698 1.80044   1
   7  20  -1 0.95522 1.57532   1
   6  20  -1 9.49622 1.71924   1
   5  20  -1 6.91543 1.46828   1
   4  20  -1 3.51272 1.16877   1
   1  20   1 5.72147 0.98319   1
   3  20   1 26.4064 2.35396   1
   4  20   1 0.95649 1.26092   1
   5  20   1 20.1510 2.60652   1
   6  20   1 4.57631 1.59525   1
   7  20   1 2.19825 1.66533   1
   8  20   1 3.11050 1.86407   1
   9  20   1 0.99682 1.99973   1
   7  21  -1 35.8608 3.61280   1
   6  21  -1 -0.4573 1.65691   1
   5  21  -1 19.7812 2.71886   1
   4  21  -1 110.325 4.00389   1
   2  21   1 1.09551 1.16899   1
   3  21   1 -1.8984 1.27621   1
   4  21   1 43.0193 3.18490   1
   5  21   1 28.7225 3.20372   1
   6  21   1 -0.6714 1.73741   1
   3  22   1 8.16408 1.71257   1
  21   0  -2 4.58193 2.67192   1
  20   0  -2 137.177 6.73734   1
  18   0  -2 29.4030 3.30224   1
 -17   0   2 -0.6835 1.54207   1
  17   0  -2 0.77401 1.18386   1
 -16   0   2 102.969 4.38444   1
  16   0  -2 105.675 4.95978   1
  15   0  -2 -0.6206 0.81739   1
 -15   0   2 -0.4496 1.04972   1
  15   0  -2 -2.3719 1.24674   2
 -14   0   2 372.750 9.89921   1
  14   0  -2 373.136 10.1292   1
 -13   0   2 -0.5626 0.76233   1
  13   0  -2 0.83835 0.78405   1
 -12   0   2 3.40656 0.60484   1
  12   0  -2 3.18353 1.02888   1
  11   0  -2 0.05354 0.51683   1
 -10   0   2 108.371 3.76708   1
  10   0  -2 108.682 3.96002   1
  -9   0   2 -0.2245 0.34800   1
   9   0  -2 0.13407 0.46773   1
   8   0  -2 16.4328 1.30748   1
  -8   0   2 18.8246 1.17415   1
  -7   0   2 0.63122 0.28243   1
   7   0  -2 -0.1913 0.27658   1
   6   0  -2 21.8311 1.28816   1
   5   0  -2 -0.8603 0.23131   1
  -4   0   2 42.8026 1.53766   1
  -3   0   2 0.29218 0.12689   1
   3   0  -2 0.26798 0.09085   1
  -2   0   2 156.837 3.44621   1
   2   0  -2 163.635 3.45515   1
  -1   0   2 -2.1002 0.04247   1
   1   0  -2 -2.0143 0.06548   1
   0   0   2 3248.35 58.8471   1
   0   0  -2 2996.78 58.6485   1
   1   0   2 0.11913 0.06321   2
   1   0   2 0.21525 0.06517   1
  -1   0  -2 0.16933 0.06202   2
  -1   0  -2 0.22381 0.07306   1
  -2   0  -2 125.660 2.93815   2
  -2   0  -2 126.524 2.85209   1
   2   0   2 114.492 2.86242   2
  -2   0  -2 122.989 2.80642   1
   2   0   2 118.926 2.79402   1
   2   0   2 119.072 2.83465   1
   3   0   2 -0.3493 0.09476   1
   3   0   2 -0.4448 0.10094   1
  -3   0  -2 -0.2277 0.11409   1
   3   0   2 -0.2399 0.11251   2
  -4   0  -2 166.883 4.18441   2
   4   0   2 154.571 3.97376   2
  -4   0  -2 165.816 3.94794   1
   5   0   2 -0.3759 0.17439   2
   5   0   2 -0.2128 0.25923   1
  -5   0  -2 -0.2180 0.18275   1
   6   0   2 74.4039 2.50256   2
   6   0   2 70.2126 2.54259   1
  -6   0  -2 71.5700 2.42920   1
   7   0   2 0.19636 0.36034   1
   7   0   2 0.49225 0.27940   2
  -7   0  -2 0.10537 0.25848   1
   8   0   2 64.4861 2.69589   1
  -8   0  -2 65.9720 2.50996   1
   8   0   2 66.8440 2.58365   2
  -9   0  -2 -0.0268 0.42263   1
   9   0   2 -0.1873 0.44092   2
 -10   0  -2 29.5549 1.73229   1
  10   0   2 29.8736 1.80052   2
  10   0   2 29.4781 2.01178   1
  11   0   2 -0.8760 0.56046   2
  11   0   2 -0.3722 0.57984   1
 -12   0  -2 85.5268 3.50902   1
  12   0   2 86.2584 3.85212   1
  12   0   2 87.3982 3.55228   2
 -13   0  -2 0.47072 0.84977   1
  13   0   2 -0.1566 0.80476   2
  13   0   2 -0.8844 0.75726   1
  14   0   2 124.606 4.76382   2
  14   0   2 133.248 5.22789   1
 -14   0  -2 125.224 4.74467   1
  15   0   2 0.09697 0.97791   1
 -15   0  -2 1.24961 1.12536   1
  16   0   2 14.6726 2.45970   1
 -16   0  -2 13.7485 1.65827   1
  17   0   2 1.70192 1.49216   1
 -17   0  -2 4.21278 1.82526   1
  18   0   2 164.044 6.95993   1
  19   0   2 1.12418 2.05682   1
  20   0   2 76.2991 5.62797   1
  21  -1  -2 5.17054 2.64654   1
  21   1  -2 9.39020 2.72986   1
  20  -1  -2 24.0957 4.07263   1
  20   1  -2 29.6643 4.31201   1
  19  -1  -2 23.0243 3.51799   1
  19   1  -2 23.5933 3.65911   1
  18  -1  -2 18.9644 2.97090   1
 -18   1   2 19.4701 2.31880   1
  18   1  -2 25.9910 3.17022   1
 -17  -1   2 33.5994 3.14483   1
  17  -1  -2 35.0725 3.14452   1
 -17   1   2 25.5096 2.99286   1
  17   1  -2 35.4319 3.19169   1
  16  -1  -2 11.7131 2.15799   1
 -16  -1   2 10.2067 1.52134   1
  16   1  -2 10.3016 1.82180   1
 -16   1   2 9.07952 1.40164   1
  15  -1  -2 6.69743 1.21427   2
  15  -1  -2 8.10493 1.51262   1
  15   1  -2 7.87894 1.33462   2
  15   1  -2 11.3570 1.85827   1
 -14  -1   2 2.08823 0.91262   1
  14  -1  -2 0.84613 0.81655   1
  14   1  -2 0.49571 0.76542   1
 -14   1   2 1.79376 0.83290   1
  13  -1  -2 159.973 5.55803   1
 -13  -1   2 161.589 5.43150   1
  13   1  -2 162.825 5.72247   1
 -13   1   2 160.328 5.31622   1
  12  -1  -2 -0.0962 0.63138   1
 -12  -1   2 0.43548 0.68569   1
 -12   1   2 0.12140 0.64510   1
  12   1  -2 0.16487 0.68294   1
 -11  -1   2 14.7833 1.31551   1
  11  -1  -2 17.1195 1.61347   1
 -11   1   2 14.4832 1.35184   1
  11   1  -2 13.3581 1.53255   1
 -10  -1   2 197.081 5.72881   1
  10  -1  -2 199.553 5.75168   1
  10   1  -2 196.647 5.88352   1
 -10   1   2 201.281 5.68432   1
  -9  -1   2 4.32713 0.74255   1
   9  -1  -2 3.71502 0.82110   1
   9   1  -2 4.31602 0.87543   1
  -9   1   2 4.14286 0.70335   1
   8  -1  -2 30.0459 1.69389   1
  -8  -1   2 31.5260 1.59789   1
   8   1  -2 32.3967 1.81586   1
  -8   1   2 29.8887 1.57312   1
  -7  -1   2 17.9685 1.07318   1
   7  -1  -2 16.0826 1.27565   1
  -7   1   2 15.2173 1.03404   1
   7   1  -2 17.9725 1.29423   1
  -6  -1   2 253.263 6.15001   1
   6  -1  -2 272.444 6.17490   1
  -6   1   2 261.463 6.10690   1
  -5  -1   2 278.064 6.35220   1
  -5   1   2 287.044 6.28894   1
  -4  -1   2 61.5327 1.96378   1
   4  -1  -2 62.5652 1.89496   1
   4   1  -2 61.3534 2.00374   1
  -4   1   2 61.2296 1.90334   1
  -3  -1   2 88.6036 2.31223   1
   3  -1  -2 84.6448 2.18574   1
   3   1  -2 80.1918 2.32557   1
  -3   1   2 85.6648 2.21356   1
  -2  -1   2 0.40984 0.14840   1
   2  -1  -2 0.40854 0.14592   1
  -2   1   2 0.69684 0.15437   1
   2   1  -2 0.51662 0.15701   1
  -1  -1   2 10.4482 0.50210   1
   1  -1  -2 10.2698 0.48521   1
   1   1  -2 9.94048 0.48860   1
   0  -1  -2 59.3744 1.50103   1
   0  -1   2 60.6831 1.41275   1
   0   1   2 62.3982 1.51785   1
   0   1  -2 59.2078 1.40609   1
   1  -1   2 361.127 7.25018   1
  -1  -1  -2 371.108 7.28648   2
   1   1   2 365.316 7.25244   2
  -1   1  -2 355.389 7.06396   2
  -1   1  -2 354.166 6.80626   1
   1   1   2 341.048 6.94341   1
  -2  -1  -2 278.724 5.94630   2
   2  -1   2 282.201 5.57976   1
  -2  -1  -2 289.064 5.74620   1
   2  -1   2 279.186 5.71055   2
   2  -1   2 273.190 5.50168   1
  -2  -1  -2 274.542 5.67396   1
   2   1   2 274.340 5.74072   1
  -2   1  -2 267.498 5.49938   1
   2   1   2 284.331 5.92780   2
  -2   1  -2 270.529 5.74608   2
  -2   1  -2 275.960 5.55107   1
   2   1   2 283.885 5.70794   1
   3  -1   2 256.152 5.31126   2
   3  -1   2 245.939 5.08799   1
  -3  -1  -2 236.673 5.29161   1
   3  -1   2 249.796 5.19405   1
  -3  -1  -2 223.254 5.53517   2
  -3   1  -2 258.681 5.20092   1
  -3   1  -2 236.041 5.34013   2
   3   1   2 240.790 5.46999   2
   3   1   2 246.561 5.25857   1
   4  -1   2 0.42099 0.13936   2
  -4  -1  -2 1.02962 0.31932   2
   4  -1   2 0.91241 0.20748   1
   4  -1   2 0.18449 0.11660   1
  -4   1  -2 0.41666 0.21572   2
   4   1   2 0.40152 0.15479   2
   4   1   2 0.00280 0.16485   1
  -5  -1  -2 189.020 4.68043   1
   5  -1   2 197.876 4.67369   2
   5   1   2 182.183 4.73834   1
  -5   1  -2 187.945 4.52979   1
   5   1   2 186.717 4.79044   2
   6  -1   2 268.885 6.32940   1
  -6  -1  -2 258.339 6.31366   1
   6  -1   2 263.683 6.35072   2
   6   1   2 269.396 6.49377   1
  -6   1  -2 266.101 6.21486   1
   6   1   2 278.884 6.61558   2
   7  -1   2 6.08433 0.64736   2
   7  -1   2 5.22130 0.86498   1
  -7  -1  -2 6.00986 0.69595   1
   7   1   2 7.32427 0.71558   2
  -7   1  -2 7.18138 0.65582   1
   7   1   2 6.29993 0.88806   1
   8  -1   2 35.1015 1.68736   2
  -8  -1  -2 35.8411 1.73407   1
   8  -1   2 34.3734 1.89494   1
   8   1   2 36.5767 1.98853   1
  -8   1  -2 32.9895 1.63765   1
   8   1   2 37.3165 1.84527   2
   9  -1   2 26.2233 1.74647   1
   9  -1   2 27.0081 1.55854   2
  -9  -1  -2 27.8990 1.62092   1
  -9   1  -2 28.1146 1.58168   1
   9   1   2 26.1659 1.84430   1
  10  -1   2 153.495 4.75229   2
  10  -1   2 150.151 4.88028   1
 -10  -1  -2 152.029 4.99698   1
  10   1   2 146.074 4.96485   1
  10   1   2 159.166 4.98169   2
 -10   1  -2 148.673 4.62568   1
  11  -1   2 19.8468 1.80256   1
 -11  -1  -2 21.5913 1.62088   1
  11  -1   2 17.0231 1.46083   2
 -11   1  -2 20.9513 1.57186   1
  11   1   2 20.5406 1.51796   2
  11   1   2 20.3703 1.86972   1
  12  -1   2 27.2200 2.16824   1
  12  -1   2 24.3641 1.76959   2
 -12  -1  -2 25.7664 1.82031   1
 -12   1  -2 24.7426 1.81565   1
  12   1   2 22.7372 1.80242   2
  12   1   2 26.0135 2.25606   1
  13  -1   2 37.3051 2.30055   2
 -13  -1  -2 40.7774 2.36460   1
  13  -1   2 38.5217 2.59359   1
  13   1   2 35.2852 2.61879   1
  13   1   2 37.6922 2.31473   2
 -13   1  -2 41.6930 2.37405   1
  14  -1   2 34.0083 2.59762   1
 -14  -1  -2 32.9844 2.26720   1
  14   1   2 30.0909 2.58180   1
 -14   1  -2 31.5448 2.15296   1
  14   1   2 29.4592 2.32089   2
  15  -1   2 24.7626 2.57507   1
 -15  -1  -2 25.1576 2.38681   1
  15   1   2 24.6018 2.61908   1
 -15   1  -2 26.2361 2.28888   1
  16  -1   2 1.34770 1.20331   1
 -16  -1  -2 0.96438 1.59916   1
  16   1   2 -0.2568 1.23303   1
 -16   1  -2 -0.3745 1.37389   1
  17  -1   2 47.7193 3.84935   1
 -17   1  -2 51.1075 3.63717   1
  17   1   2 48.6596 3.73563   1
  18  -1   2 1.42158 1.70706   1
  19  -1   2 3.08162 1.97396   1
  19   1   2 0.79665 2.04348   1
  20  -1   2 3.06189 2.38381   1
  20   1   2 4.07850 2.36515   1
  21  -2  -2 13.5105 2.59141   1
  21   2  -2 15.7574 2.96452   1
  20   2  -2 1.35847 2.23262   1
  19  -2  -2 29.9464 3.78224   1
  19   2  -2 36.7879 3.96258   1
  18  -2  -2 3.04721 1.63209   1
 -18   2   2 4.20707 1.94190   1
  18   2  -2 4.46891 1.68928   1
  17  -2  -2 25.0946 2.81320   1
  17   2  -2 27.1442 3.06279   1
 -17   2   2 18.0825 2.82549   1
  16  -2  -2 5.28495 1.36362   1
 -16  -2   2 4.70935 1.49354   1
  16   2  -2 3.20892 1.55719   2
  16   2  -2 4.66710 1.41523   1
 -16   2   2 5.21835 1.31248   1
  15  -2  -2 12.7041 1.95299   1
 -15  -2   2 10.1619 1.22673   1
  15  -2  -2 12.7654 2.00807   2
  15   2  -2 13.9283 1.55728   2
  15   2  -2 14.0038 2.10794   1
 -15   2   2 17.3117 1.82419   1
  14  -2  -2 2.18754 0.95661   1
 -14  -2   2 1.90519 0.91188   1
 -14   2   2 1.19751 0.87830   1
  14   2  -2 0.89859 0.77503   1
 -13  -2   2 69.4959 3.24345   1
  13  -2  -2 73.3609 3.44007   1
  13   2  -2 74.3614 3.74546   1
 -13   2   2 73.4750 3.23202   1
 -12  -2   2 25.2601 1.80845   1
  12  -2  -2 26.1625 2.01663   1
 -12   2   2 24.9990 1.79838   1
  12   2  -2 25.7090 2.09808   1
 -11  -2   2 24.1072 1.66891   1
  11  -2  -2 24.0866 1.86220   1
 -11   2   2 23.5421 1.55133   1
  11   2  -2 21.9686 1.86765   1
 -10  -2   2 38.0314 2.21441   1
  10  -2  -2 42.4104 2.24511   1
 -10   2   2 39.1951 1.99574   1
  10   2  -2 39.1737 2.28853   1
   9  -2  -2 126.138 4.08154   1
  -9  -2   2 133.725 4.22433   1
  -9   2   2 127.838 3.99573   1
   9   2  -2 129.749 4.33727   1
  -8  -2   2 74.3354 2.77269   1
   8  -2  -2 73.6240 2.74274   1
  -8   2   2 76.1341 2.67608   1
  -7  -2   2 352.676 8.08600   1
   7  -2  -2 347.638 7.82153   1
  -7   2   2 354.599 7.87582   1
   7   2  -2 332.000 8.06969   1
  -6  -2   2 331.562 7.62536   1
  -6   2   2 342.707 7.48092   1
   5  -2  -2 36.4630 1.42843   1
  -5   2   2 38.2307 1.47727   1
   4  -2  -2 402.517 8.15601   1
  -4  -2   2 402.043 8.41971   1
   4   2  -2 402.346 8.44223   1
  -4   2   2 413.180 8.25433   1
  -3  -2   2 1053.53 20.5800   1
   3  -2  -2 1024.46 21.1998   1
   3   2  -2 1009.52 22.3155   1
  -3   2   2 1042.41 20.6632   1
   2  -2  -2 79.0652 1.96300   1
  -2  -2   2 89.4827 2.16891   1
  -2   2   2 83.7432 2.01921   1
   2   2  -2 84.4152 2.13674   1
   1  -2  -2 10.4974 0.46793   1
  -1  -2   2 11.4897 0.49569   1
   1   2  -2 12.2820 0.50805   1
  -1   2   2 10.1681 0.46259   1
   0  -2   2 246.280 4.58604   1
   0  -2  -2 238.205 4.79431   1
   0   2   2 228.441 4.75602   1
   0   2  -2 242.625 4.57546   1
  -1  -2  -2 237.883 4.87827   1
  -1  -2  -2 226.146 5.03519   2
   1  -2   2 239.210 4.51821   1
   1   2   2 226.116 5.02416   2
   1   2   2 239.628 4.90458   1
   1   2   2 245.855 4.89457   1
  -1   2  -2 237.893 4.54506   1
  -2  -2  -2 288.154 6.06959   2
   2  -2   2 279.822 5.41489   1
   2  -2   2 281.649 5.59513   2
  -2  -2  -2 275.261 5.79615   1
  -2   2  -2 285.329 5.48037   1
  -2   2  -2 274.930 5.43261   1
   2   2   2 267.054 5.75555   1
   2   2   2 272.584 5.99977   2
   3  -2   2 -0.0368 0.09939   1
   3  -2   2 -0.1261 0.09607   2
  -3  -2  -2 0.08536 0.12096   1
  -3  -2  -2 -0.2507 0.12937   2
  -3   2  -2 0.04044 0.11300   1
   3   2   2 -0.2016 0.12404   1
   3   2   2 -0.0961 0.13651   2
  -3   2  -2 -0.1630 0.12789   2
   3   2   2 0.13109 0.23719   1
   4  -2   2 136.770 3.19015   1
   4  -2   2 139.382 3.32729   1
  -4  -2  -2 127.189 3.47786   1
   4  -2   2 135.662 3.30234   2
   4   2   2 135.561 3.63834   1
  -4   2  -2 136.378 3.29055   1
   4   2   2 134.763 3.64439   2
  -4   2  -2 137.789 3.48604   2
   5  -2   2 185.073 4.40898   1
   5  -2   2 186.080 4.43397   2
  -5  -2  -2 188.684 4.67317   1
  -5   2  -2 184.142 4.36561   1
   5   2   2 174.957 4.69228   1
   5   2   2 179.226 4.74618   2
   6  -2   2 14.5671 0.91078   2
  -6  -2  -2 14.3419 1.05514   1
  -6   2  -2 14.9518 0.88462   1
   6   2   2 14.6575 1.24201   1
   6   2   2 14.1587 0.99739   2
   7  -2   2 367.498 8.24022   1
   7  -2   2 359.318 8.32265   2
  -7  -2  -2 375.524 8.50064   1
   7   2   2 356.518 8.58374   1
  -7   2  -2 366.437 8.15932   1
   7   2   2 370.335 8.78369   2
  -8  -2  -2 193.937 5.43250   1
   8  -2   2 199.560 5.37797   1
   8   2   2 203.823 5.74625   1
   8   2   2 202.321 5.68422   2
  -8   2  -2 197.892 5.22681   1
   9  -2   2 -0.7396 0.40532   1
  -9  -2  -2 0.02758 0.39552   1
   9   2   2 0.00088 0.44116   2
   9   2   2 -0.1181 0.49289   1
  -9   2  -2 -0.3585 0.38401   1
  10  -2   2 67.2894 3.01841   1
  10  -2   2 72.9860 2.85989   2
 -10  -2  -2 76.7570 3.06445   1
  10   2   2 77.0993 3.13355   2
 -10   2  -2 73.1236 2.84230   1
  10   2   2 70.9304 3.29451   1
 -11  -2  -2 222.494 6.46077   1
  11  -2   2 228.201 6.36391   2
  11  -2   2 222.822 6.49184   1
  11   2   2 217.716 6.78998   1
  11   2   2 232.481 6.73905   2
 -11   2  -2 221.803 6.23895   1
  12  -2   2 81.0820 3.60943   1
 -12  -2  -2 84.9170 3.51032   1
  12  -2   2 85.9035 3.38189   2
  12   2   2 82.1997 3.87868   1
  12   2   2 92.7496 3.73447   2
 -12   2  -2 84.5438 3.39521   1
 -13  -2  -2 1.26063 0.90033   1
  13  -2   2 0.12441 0.68939   1
  13  -2   2 -0.7232 0.79973   2
  13   2   2 -1.5550 0.92295   2
  13   2   2 0.25309 0.81258   1
 -13   2  -2 0.63986 0.76516   1
  14  -2   2 6.85556 1.33476   1
  14  -2   2 5.41176 0.95237   2
 -14   2  -2 8.89801 1.62148   1
  14   2   2 8.48488 1.31266   2
  14   2   2 4.61324 1.25438   1
 -15  -2  -2 5.51059 1.39615   1
  15  -2   2 6.28225 1.26755   1
  15   2   2 6.99890 1.57608   1
 -15   2  -2 4.29422 1.10738   1
  16  -2   2 1.17795 1.25932   1
 -16  -2  -2 4.35250 1.52685   1
  16   2   2 6.32079 1.57782   1
 -16   2  -2 2.56544 1.42916   1
  17  -2   2 22.2280 3.03145   1
 -17   2  -2 24.9982 3.16193   1
  17   2   2 23.7461 3.06814   1
  18  -2   2 2.83347 1.64231   1
 -18   2  -2 -3.4924 2.24348   1
  18   2   2 1.59909 1.72747   1
  19  -2   2 14.0622 2.54849   1
  19   2   2 11.1998 2.67437   1
  20  -2   2 5.02132 2.48389   1
  20   2   2 0.30331 2.43458   1
  21   3  -2 10.1800 3.00827   1
  20  -3  -2 1.55231 2.04569   1
  20   3  -2 4.23000 2.26757   1
  19  -3  -2 3.29003 1.76342   1
  19   3  -2 4.36913 1.89578   1
  18  -3  -2 27.7672 3.12146   1
  18   3  -2 25.9596 3.38827   1
 -18   3   2 24.0524 2.39747   1
  17  -3  -2 37.6291 3.16214   1
 -17   3   2 32.0221 3.01039   1
  17   3  -2 37.5773 3.43130   1
  16  -3  -2 48.9820 3.30400   1
 -16  -3   2 40.9901 3.11585   1
 -16   3   2 48.4876 3.05288   1
  16   3  -2 51.3318 3.68696   1
  16   3  -2 47.7094 3.22843   2
 -15  -3   2 0.45171 1.25065   1
  15  -3  -2 1.15453 0.96119   1
 -15   3   2 0.47428 0.93165   1
  15   3  -2 -0.8057 1.21662   2
  15   3  -2 -0.3864 0.97421   1
 -14  -3   2 2.65653 0.91577   1
  14  -3  -2 2.74456 0.88699   1
 -14   3   2 2.80479 0.86417   1
  14   3  -2 2.72424 1.06375   1
  13  -3  -2 133.003 4.80152   1
 -13  -3   2 131.461 4.80615   1
  13   3  -2 130.066 5.14007   1
  12  -3  -2 123.002 4.37970   1
 -12  -3   2 117.849 4.31584   1
  12   3  -2 120.244 4.70798   1
 -12   3   2 121.079 4.22741   1
 -11  -3   2 20.2040 1.59261   1
  11  -3  -2 17.6015 1.60033   1
 -11   3   2 19.5300 1.43183   1
  11   3  -2 17.5814 1.74365   1
  10  -3  -2 31.7039 1.90735   1
 -10  -3   2 27.3757 1.68093   1
 -10   3   2 28.4225 1.62111   1
  10   3  -2 30.4471 2.03868   1
   9  -3  -2 16.3051 1.33628   1
   9   3  -2 16.4374 1.49617   1
  -9   3   2 16.9170 1.18077   1
  -8  -3   2 4.38794 0.72260   1
   8  -3  -2 2.75517 0.62787   1
   8   3  -2 3.48519 0.75209   1
  -8   3   2 3.89756 0.63463   1
   7  -3  -2 141.552 4.03605   1
  -7  -3   2 149.737 4.23727   1
  -7   3   2 142.219 3.92603   1
   7   3  -2 138.907 4.26282   1
   6  -3  -2 58.8446 2.00266   1
  -6  -3   2 63.8111 2.33121   1
   6   3  -2 60.6988 2.39980   1
  -6   3   2 61.4942 2.10348   1
  -5  -3   2 283.268 6.66299   1
   5  -3  -2 293.051 6.31318   1
  -5   3   2 305.374 6.46830   1
   5   3  -2 300.538 6.78331   1
   4  -3  -2 42.9731 1.40524   1
  -4  -3   2 43.1468 1.61029   1
   4   3  -2 42.5706 1.68830   1
  -4   3   2 44.9494 1.47828   1
  -3  -3   2 53.7152 1.69954   1
   3  -3  -2 52.3158 1.47267   1
  -3   3   2 52.7554 1.53850   1
   3   3  -2 54.2844 1.76802   1
   2  -3  -2 18.2767 0.68724   1
  -2  -3   2 17.3622 0.77258   1
  -2   3   2 18.0638 0.70672   1
   1  -3  -2 170.240 3.66967   1
  -1  -3   2 184.317 3.70738   1
   1   3  -2 184.240 3.71730   1
  -1   3   2 174.090 3.69125   1
   0  -3   2 39.0801 0.95657   1
   0  -3  -2 37.9989 1.15708   1
   0   3  -2 38.5008 0.95625   1
   0   3   2 37.6137 1.16951   2
   0   3   2 38.6487 1.15319   1
   1  -3   2 332.833 6.14382   1
  -1  -3  -2 330.793 6.65621   1
   1  -3   2 329.253 6.18731   1
   1   3   2 337.011 6.93717   2
   1   3   2 328.935 6.65520   1
  -1   3  -2 326.717 6.15993   1
   2  -3   2 59.2524 1.34929   1
  -2  -3  -2 57.3947 1.76089   1
  -2  -3  -2 59.6739 1.87340   2
  -2   3  -2 57.6548 1.38953   1
  -2   3  -2 59.5012 1.41335   1
  -2   3  -2 58.8305 1.46231   2
   2   3   2 56.0276 1.73925   1
   2   3   2 58.4855 1.85063   1
   2   3   2 59.4868 1.84105   2
   3  -3   2 13.4198 0.54648   2
  -3  -3  -2 13.8888 0.83393   2
  -3  -3  -2 13.6661 0.79330   1
   3  -3   2 14.4068 0.57531   1
  -3   3  -2 14.0897 0.60941   1
   3   3   2 13.0141 0.87039   1
   3   3   2 12.6250 0.76514   2
   3   3   2 12.6826 0.72549   1
  -3   3  -2 14.0767 0.66714   2
   4  -3   2 0.52543 0.14165   1
  -4  -3  -2 0.33569 0.19322   1
   4  -3   2 0.41831 0.14296   1
   4   3   2 0.44630 0.24707   1
  -4   3  -2 0.45046 0.14023   1
  -5  -3  -2 0.45498 0.20514   1
   5  -3   2 0.44734 0.18158   1
   5   3   2 0.41165 0.29869   1
   5   3   2 0.35318 0.22428   2
  -5   3  -2 0.95664 0.26227   1
  -6  -3  -2 307.618 7.23596   1
   6  -3   2 313.160 6.90491   2
   6  -3   2 298.480 6.78030   1
  -6   3  -2 302.574 6.76923   1
   6   3   2 306.047 7.48553   2
   6   3   2 313.839 7.43568   1
   7  -3   2 172.254 4.47777   2
  -7  -3  -2 170.602 4.80346   1
   7   3   2 158.867 4.90678   1
  -7   3  -2 174.217 4.47237   1
   7   3   2 182.521 5.07861   2
   8  -3   2 82.4436 2.93980   2
  -8  -3  -2 85.2298 3.09183   1
   8  -3   2 84.2323 2.95924   1
  -8   3  -2 81.7397 2.78836   1
   8   3   2 86.5215 3.20901   2
   8   3   2 85.1966 3.38135   1
  -9  -3  -2 64.1866 2.70720   1
   9  -3   2 63.7407 2.66238   1
   9  -3   2 63.4611 2.46222   2
   9   3   2 65.1791 2.78836   2
   9   3   2 63.6168 2.96919   1
  -9   3  -2 65.8601 2.50718   1
 -10  -3  -2 30.7034 1.77790   1
  10  -3   2 31.2287 1.92210   1
  10  -3   2 29.0650 1.63986   2
 -10   3  -2 32.1916 1.73829   1
  10   3   2 32.7124 1.92257   2
  10   3   2 30.7287 2.16918   1
  11  -3   2 0.29135 0.55470   1
  11  -3   2 -0.5486 0.55257   2
 -11  -3  -2 0.51900 0.57220   1
  11   3   2 -0.0073 0.71523   2
  11   3   2 -0.0605 0.66541   1
 -11   3  -2 0.63063 0.54563   1
  12  -3   2 0.05951 0.62996   1
  12  -3   2 0.11081 0.65329   2
 -12  -3  -2 -0.3262 0.75471   1
  12   3   2 1.16597 0.67297   1
 -12   3  -2 -0.8480 0.65847   1
 -13  -3  -2 1.41210 0.90851   1
  13  -3   2 0.56684 0.73778   1
  13  -3   2 -0.0154 0.76249   2
  13   3   2 0.11361 0.95225   2
  13   3   2 0.78245 0.90267   1
  14  -3   2 5.89243 0.97907   2
  14  -3   2 7.42840 1.31070   1
 -14  -3  -2 10.6362 1.27292   1
  14  -3   2 7.15441 0.95221   1
 -14   3  -2 9.56532 1.23603   1
  14   3   2 6.90954 1.43441   1
  14   3   2 9.91766 1.37392   2
 -15  -3  -2 1.60794 1.39765   1
  15  -3   2 1.59221 1.11441   1
  15   3   2 2.03891 1.34277   1
  15   3   2 -0.8019 1.38145   2
 -15   3  -2 0.80968 1.08711   1
  16  -3   2 91.0400 4.52741   1
 -16   3  -2 85.7018 4.01479   1
  16   3   2 90.9568 4.82476   1
  17  -3   2 49.6106 3.65579   1
 -17   3  -2 52.4838 3.56125   1
  18  -3   2 -1.2302 1.60683   1
  18   3   2 -1.5203 1.72654   1
  19  -3   2 4.56910 2.04887   1
  19   3   2 2.36559 2.13903   1
  20   3   2 11.7658 2.99909   1
  21   4  -2 4.34219 2.68564   1
  20  -4  -2 3.01360 2.15483   1
  20   4  -2 6.82123 2.41999   1
  19  -4  -2 13.9871 2.32628   1
  19   4  -2 12.2359 2.53235   1
  18  -4  -2 2.30310 1.44105   1
 -18   4   2 -0.8289 2.08500   1
  18   4  -2 2.99150 1.60940   1
  17  -4  -2 1.89229 1.13927   1
 -17   4   2 0.37321 1.51616   1
  17   4  -2 -0.6441 1.28617   1
  16  -4  -2 54.8243 3.30412   1
 -16   4   2 53.3970 3.13193   1
  16   4  -2 44.6237 3.26783   2
  16   4  -2 53.5508 3.74747   1
  15  -4  -2 57.7393 3.26124   1
 -15  -4   2 53.4593 3.11974   1
  15   4  -2 63.2086 3.80806   1
 -15   4   2 56.7566 2.99865   1
  15   4  -2 58.1558 3.36123   2
  14  -4  -2 10.8710 1.68004   1
 -14  -4   2 6.40922 1.02042   1
  14  -4  -2 10.3285 1.20885   2
 -14   4   2 11.5131 1.57342   1
  14   4  -2 7.80548 1.22150   2
  14   4  -2 9.76838 1.75294   1
 -13  -4   2 40.1199 2.44807   1
  13  -4  -2 39.6094 2.46765   1
 -13   4   2 38.4803 2.20880   1
  13   4  -2 37.6041 2.67312   1
 -12  -4   2 117.242 4.31237   1
  12  -4  -2 113.610 4.12900   1
  12   4  -2 114.062 4.63251   1
 -12   4   2 111.943 4.02223   1
 -11  -4   2 161.363 5.24458   1
  11  -4  -2 165.151 5.01760   1
 -11   4   2 161.114 4.95911   1
  11   4  -2 166.903 5.63766   1
 -10  -4   2 31.9783 1.82288   1
  10  -4  -2 31.5023 1.84882   1
 -10   4   2 31.5058 1.68852   1
  10   4  -2 31.1687 2.12454   1
  -9  -4   2 45.6491 2.17656   1
   9  -4  -2 47.0232 2.14115   1
   9   4  -2 46.1570 2.46311   1
  -9   4   2 44.1737 1.95704   1
   8  -4  -2 211.552 5.38676   1
  -8  -4   2 212.937 5.80909   1
  -8   4   2 220.797 5.52653   1
   8   4  -2 211.458 5.95452   1
   7  -4  -2 86.6386 2.68885   1
  -7  -4   2 87.3584 3.00441   1
  -7   4   2 88.8753 2.77603   1
   7   4  -2 85.6473 3.15723   1
   6  -4  -2 42.1083 1.59712   1
  -6  -4   2 45.6360 1.88163   1
   6   4  -2 41.8263 2.00109   1
  -6   4   2 41.2307 1.64917   1
   5  -4  -2 24.7900 1.07787   1
  -5  -4   2 27.4160 1.29778   1
  -5   4   2 23.3072 1.11895   1
   5   4  -2 23.8436 1.41490   1
  -4  -4   2 114.368 3.14289   1
   4  -4  -2 111.479 2.72528   1
  -4   4   2 118.832 2.89372   1
   4   4  -2 111.985 3.20199   1
  -3  -4   2 301.666 6.45858   1
   3   4  -2 305.699 6.51059   1
  -3   4   2 303.940 6.15847   1
  -2  -4   2 18.9307 0.81162   1
  -2   4   2 18.3655 0.72015   1
   2   4  -2 18.7723 0.88742   1
   1  -4  -2 362.345 7.54620   2
  -1  -4   2 393.508 7.28860   1
  -1   4   2 371.227 7.29969   1
   0  -4  -2 14.9157 0.66384   1
   0  -4   2 14.9287 0.47601   1
   0   4   2 15.8144 0.67942   1
   0   4   2 15.0661 0.68915   2
   0   4  -2 14.6792 0.50288   1
  -1  -4  -2 795.062 15.8780   1
   1   4   2 777.297 14.9494   1
   1   4   2 797.925 15.4155   1
  -1   4  -2 788.972 14.5896   1
   1   4   2 773.735 15.5158   2
  -2  -4  -2 696.288 14.5480   2
  -2  -4  -2 734.694 13.9476   1
   2   4   2 741.272 13.9851   1
  -2   4  -2 718.469 14.1334   2
   2   4   2 714.477 14.0421   1
   2   4   2 734.139 14.5587   2
  -3  -4  -2 2.27708 0.33844   1
   3  -4   2 1.92824 0.17857   1
   3   4   2 1.87539 0.35694   2
   3   4   2 1.80918 0.29653   1
  -3   4  -2 1.63488 0.26235   2
   3   4   2 2.17005 0.45440   1
  -3   4  -2 1.82474 0.20679   1
   4  -4   2 19.9624 0.74955   1
  -4  -4  -2 20.7092 1.11284   1
   4  -4   2 20.2063 0.73601   2
   4   4   2 20.0450 1.13444   2
   4   4   2 19.7023 1.20814   1
  -4   4  -2 19.6374 0.81590   1
   5  -4   2 523.255 10.3634   2
   5  -4   2 482.070 10.0834   1
  -5  -4  -2 531.314 10.8870   1
   5  -4   2 522.088 10.0158   1
   5   4   2 509.438 11.2642   2
  -5   4  -2 517.988 10.1888   1
   5   4   2 496.139 10.9536   1
   6  -4   2 336.664 7.30973   1
   6  -4   2 345.859 7.42586   2
  -6  -4  -2 353.743 7.99739   1
   6  -4   2 342.053 7.19240   1
  -6   4  -2 341.670 7.35945   1
   6   4   2 345.741 8.17170   1
   6   4   2 333.827 8.22272   2
   7  -4   2 234.854 5.55215   2
  -7  -4  -2 233.465 6.07748   1
   7  -4   2 222.718 5.48986   1
   7   4   2 236.932 6.34383   1
  -7   4  -2 228.840 5.53146   1
   7   4   2 240.148 6.35669   2
   8  -4   2 21.7490 1.17158   2
   8   4   2 22.1961 1.70989   1
  -8   4  -2 24.7391 1.27266   1
   8   4   2 24.5558 1.49604   2
  -9  -4  -2 0.28872 0.44959   1
   9  -4   2 0.03337 0.34678   2
   9  -4   2 0.23250 0.39612   1
   9   4   2 0.27245 0.51769   2
   9   4   2 0.33632 0.42032   1
  -9   4  -2 0.16167 0.37115   1
  10  -4   2 0.59785 0.42638   2
  10  -4   2 1.58968 0.60955   1
 -10  -4  -2 0.59424 0.56332   1
  10   4   2 0.38050 0.64396   1
 -10   4  -2 1.01082 0.44995   1
  11  -4   2 77.3601 2.96099   2
  11  -4   2 81.5696 3.31458   1
 -11  -4  -2 80.5888 3.36063   1
  11   4   2 77.8569 3.41484   2
 -11   4  -2 77.5388 3.03573   1
  11   4   2 85.9531 3.88344   1
 -12  -4  -2 252.728 7.32063   1
  12  -4   2 254.637 6.89458   2
  12  -4   2 256.547 7.11852   1
  12   4   2 260.376 7.66389   2
  12   4   2 250.124 7.79617   1
 -12   4  -2 245.337 6.83786   1
 -13  -4  -2 52.8615 2.79739   1
  13  -4   2 54.6571 2.57634   2
  13  -4   2 51.3912 2.45485   1
  13  -4   2 56.2570 3.04070   1
  13   4   2 50.5175 2.97879   2
 -13   4  -2 52.8326 2.61175   1
  13   4   2 51.6650 3.28709   1
  14  -4   2 -0.9949 0.92438   1
 -14  -4  -2 2.03340 1.23604   1
  14  -4   2 1.94074 0.88542   1
 -14   4  -2 0.82549 0.90714   1
  14   4   2 0.53797 1.21177   2
  14   4   2 0.41775 0.98330   1
 -15  -4  -2 28.0968 2.71727   1
  15  -4   2 29.9716 2.60069   1
  15   4   2 23.9282 2.64754   2
  15   4   2 31.7163 3.07338   1
 -15   4  -2 27.5314 2.39477   1
  16  -4   2 2.65750 1.24176   1
 -16   4  -2 1.21252 1.38222   1
  16   4   2 2.66787 1.34784   1
  17  -4   2 8.38282 1.72112   1
  17   4   2 7.54596 1.86430   1
 -17   4  -2 7.34146 1.71739   1
  18  -4   2 2.32136 1.74362   1
  18   4   2 3.64092 1.85296   1
  19  -4   2 38.2849 4.27354   1
  19   4   2 32.2537 4.35031   1
  20   4   2 18.1692 3.23884   1
  21   5  -2 57.9607 5.95772   1
  20   5  -2 2.66443 2.43867   1
  19  -5  -2 6.24693 1.88555   1
  19   5  -2 7.25658 2.05460   1
  18  -5  -2 -0.7291 1.39881   1
  18   5  -2 1.42488 1.56500   1
  17  -5  -2 -1.3142 1.15759   1
  17   5  -2 1.43478 1.43682   1
 -17   5   2 -0.5415 1.56723   1
  16  -5  -2 1.57845 1.01904   1
  16   5  -2 1.67583 1.59869   2
 -16   5   2 1.63515 1.28000   1
  15  -5  -2 9.99749 1.78247   1
 -15   5   2 14.8718 1.81493   1
  15   5  -2 11.9979 1.56211   2
  15   5  -2 15.0624 2.28702   1
 -14  -5   2 -0.4194 1.11769   1
  14  -5  -2 -0.4930 0.94426   2
  14  -5  -2 0.17343 0.73293   1
  14   5  -2 -1.9993 1.23557   2
  14   5  -2 -0.0274 0.84956   1
  13  -5  -2 19.0611 1.71202   1
 -13  -5   2 17.3409 1.85302   1
  13  -5  -2 17.6764 1.66725   2
 -13   5   2 18.7786 1.62562   1
  13   5  -2 20.6873 2.05498   1
 -12  -5   2 83.9808 3.50708   1
  12  -5  -2 77.4159 3.22710   1
  12   5  -2 79.6441 3.85928   1
 -12   5   2 80.0217 3.16257   1
 -11  -5   2 360.907 9.30387   1
  11  -5  -2 360.633 8.66144   1
  11   5  -2 356.543 9.59344   1
 -11   5   2 365.276 8.85563   1
 -10  -5   2 129.022 4.30625   1
  10  -5  -2 124.726 3.93353   1
 -10   5   2 123.163 3.93898   1
  10   5  -2 125.374 4.60232   1
   9  -5  -2 136.986 3.98114   1
  -9  -5   2 136.058 4.37581   1
  -9   5   2 132.029 3.98087   1
   9   5  -2 131.275 4.56550   1
  -8  -5   2 63.6258 2.58725   1
   8  -5  -2 63.6402 2.28712   1
  -8   5   2 64.7386 2.35766   1
   8   5  -2 61.9956 2.82608   1
  -7  -5   2 152.144 4.42502   1
   7  -5  -2 150.252 3.85304   1
  -7   5   2 150.332 4.04386   1
   7   5  -2 151.501 4.59978   1
   6  -5  -2 4.96719 0.46892   1
  -6  -5   2 4.96968 0.61267   1
  -6   5   2 4.66445 0.50557   1
   6   5  -2 5.37365 0.93593   1
  -5  -5   2 2990.38 57.5623   1
   5  -5  -2 2891.06 56.9618   1
   5   5  -2 2995.39 60.5293   1
  -5   5   2 3044.12 57.9664   1
  -4  -5   2 136.484 3.58402   1
   4   5  -2 129.619 3.63394   1
  -4   5   2 132.259 3.18510   1
  -3  -5   2 159.801 3.90809   1
  -3   5   2 165.605 3.62157   1
   3   5  -2 164.233 4.01304   1
  -2  -5   2 3.42358 0.31458   1
   2  -5  -2 2.86103 0.23699   2
  -2   5   2 2.41963 0.25435   1
   2   5  -2 2.74500 0.39934   1
  -1  -5   2 248.082 4.95370   1
   1  -5  -2 242.756 5.17766   2
   1   5  -2 246.801 5.03706   1
  -1   5   2 243.593 5.02529   1
   0  -5  -2 2.12297 0.23935   1
   0  -5  -2 1.76724 0.24865   2
   0  -5   2 1.75573 0.14332   1
   0   5   2 2.32355 0.26173   2
   1   5   2 0.46853 0.15451   1
   1   5   2 0.13040 0.13503   2
   1   5   2 0.30606 0.22182   1
   2   5   2 59.2336 2.04668   1
   2   5   2 61.4363 2.02281   2
   2   5   2 62.2011 1.95225   1
  -2   5  -2 61.3488 1.36081   2
  -3  -5  -2 9.58787 0.65559   1
  -3   5  -2 10.2980 0.42930   1
   3   5   2 9.72239 0.84880   1
   3   5   2 9.08042 0.69367   2
   3   5   2 10.1792 0.65939   1
  -3   5  -2 9.69820 0.48642   2
   4  -5   2 4.92852 0.30586   1
   4  -5   2 4.27865 0.32112   1
  -4  -5  -2 3.56745 0.55697   1
  -4   5  -2 4.37926 0.35377   1
   4   5   2 3.71561 0.51580   2
   4   5   2 4.54374 0.74108   1
   4   5   2 4.08849 0.50016   1
  -5  -5  -2 804.503 16.1495   1
   5  -5   2 792.739 15.5521   2
   5  -5   2 800.975 15.0737   1
  -5   5  -2 800.973 15.2778   1
   5   5   2 787.192 16.3177   1
   5   5   2 826.139 16.8840   2
   6  -5   2 5.51744 0.44572   1
   6  -5   2 5.23143 0.43079   2
  -6  -5  -2 5.39287 0.64746   1
   6   5   2 6.55355 0.76867   2
  -6   5  -2 5.58062 0.50741   1
   6   5   2 5.62541 0.88847   1
   7  -5   2 33.5511 1.35918   2
   7  -5   2 36.6326 1.45487   1
   7  -5   2 31.6212 1.28760   1
   7   5   2 33.6575 2.03037   1
   7   5   2 34.2815 1.85806   2
  -7   5  -2 34.2792 1.43686   1
   8  -5   2 31.4550 1.45565   1
   8  -5   2 30.5581 1.34527   1
  -8  -5  -2 30.6588 1.74636   1
   8  -5   2 30.3587 1.35148   2
  -8   5  -2 29.6675 1.42843   1
   8   5   2 32.7476 1.90454   2
   8   5   2 30.5176 2.06763   1
   9  -5   2 209.539 5.23462   2
   9  -5   2 180.222 5.35945   1
  -9  -5  -2 207.677 5.89274   1
   9  -5   2 207.590 5.09953   1
   9   5   2 204.079 6.22143   1
  -9   5  -2 199.450 5.27267   1
   9   5   2 206.381 6.11853   2
  10  -5   2 20.0167 1.56384   1
  10  -5   2 18.6212 1.20021   2
  10  -5   2 19.1118 1.20111   1
 -10  -5  -2 22.9018 1.63307   1
  10   5   2 21.1364 1.87293   1
 -10   5  -2 21.7249 1.34938   1
  11  -5   2 118.129 3.79918   2
  11  -5   2 121.965 3.76833   1
  11  -5   2 124.495 4.15889   1
 -11  -5  -2 119.498 4.30011   1
  11   5   2 123.902 4.58380   2
  11   5   2 120.732 4.80881   1
 -11   5  -2 120.048 3.95088   1
  12  -5   2 -0.2907 0.60743   1
 -12  -5  -2 0.86052 0.90075   1
  12  -5   2 0.37946 0.67396   1
  12   5   2 -0.2397 0.73077   1
  12   5   2 -1.4988 0.93126   2
 -12   5  -2 0.11480 0.63910   1
 -13  -5  -2 100.861 4.17615   1
  13  -5   2 101.419 3.67174   2
  13  -5   2 104.150 3.63563   1
  13  -5   2 110.263 4.14554   1
  13   5   2 103.154 4.42411   2
  13   5   2 105.056 4.80153   1
 -13   5  -2 109.559 3.92383   1
 -14  -5  -2 45.0884 2.82998   1
  14  -5   2 52.2633 2.97662   1
  14  -5   2 46.9132 2.39165   1
 -14   5  -2 51.6501 2.63927   1
  14   5   2 45.5407 2.60958   1
  14   5   2 50.4275 3.41379   1
  14   5   2 47.7857 3.21966   2
  15  -5   2 32.6539 2.63640   1
  15   5   2 31.4143 3.01118   1
 -15   5  -2 32.5689 2.50630   1
  16  -5   2 18.1775 2.47707   1
  16   5   2 18.9276 2.74541   1
 -16   5  -2 21.1810 2.48472   1
  17  -5   2 15.2388 2.68367   1
  17   5   2 20.8640 3.05467   1
 -17   5  -2 13.4774 1.80306   1
  18  -5   2 3.96650 1.81927   1
  18   5   2 8.21618 2.08338   1
  19   5   2 2.69284 2.11912   1
  20   5   2 1.44538 2.65405   1
  20   6  -2 -0.5835 2.56559   1
  19   6  -2 22.7304 4.10425   1
  18  -6  -2 9.21952 1.82590   1
  18   6  -2 9.01441 1.98907   1
  17  -6  -2 -0.8453 1.20031   1
  17   6  -2 0.66453 1.43790   1
 -17   6   2 -0.5533 1.55690   1
  16  -6  -2 -0.1257 1.16328   1
  16   6  -2 1.23211 1.28354   1
 -16   6   2 1.63792 1.26424   1
  16   6  -2 3.16723 1.89798   2
  15  -6  -2 199.707 6.32610   1
  15   6  -2 201.249 7.07116   2
 -15   6   2 198.052 6.49164   1
  15   6  -2 206.261 7.42179   1
  14  -6  -2 35.2367 2.35516   1
 -14  -6   2 34.8459 2.52982   1
  14  -6  -2 30.8880 2.31717   2
  14   6  -2 37.0220 2.82771   2
  14   6  -2 37.0363 2.76406   1
 -14   6   2 36.8063 2.27884   1
 -13  -6   2 0.06794 0.94032   1
  13  -6  -2 0.25342 0.65420   1
  13  -6  -2 0.26375 0.83475   2
 -13   6   2 -1.3120 0.72356   1
  13   6  -2 0.45100 0.75493   1
  13   6  -2 0.04059 1.04617   2
 -12  -6   2 73.1963 3.27805   1
  12  -6  -2 69.0870 2.99165   1
  12  -6  -2 71.0787 2.93086   2
  12   6  -2 70.4936 3.65928   1
 -12   6   2 69.6183 2.91812   1
  11  -6  -2 0.19310 0.48822   1
 -11  -6   2 -0.3143 0.69377   1
 -11   6   2 0.03390 0.54931   1
  11   6  -2 0.22978 0.60166   1
 -10  -6   2 1.80457 0.52702   1
  10  -6  -2 2.52841 0.61996   1
 -10   6   2 2.35823 0.49158   1
  10   6  -2 2.73161 0.75132   1
   9  -6  -2 220.174 5.45950   1
  -9  -6   2 226.445 6.24481   1
   9   6  -2 214.994 6.39312   1
  -9   6   2 220.343 5.67961   1
   8  -6  -2 377.405 7.99557   1
  -8  -6   2 364.821 8.82712   1
   8   6  -2 350.025 8.97209   1
  -8   6   2 374.018 8.27713   1
   7  -6  -2 52.6374 1.76780   1
   7   6  -2 50.1121 2.41492   1
  -7   6   2 51.2954 1.90026   1
  -6  -6   2 32.2368 1.53971   1
   6  -6  -2 30.1096 1.16418   1
  -6   6   2 32.1970 1.32945   1
   6   6  -2 30.7710 1.71622   1
  -5  -6   2 117.550 3.41704   1
  -5   6   2 118.799 3.02520   1
   5   6  -2 109.064 3.50456   1
  -4  -6   2 464.753 9.52230   1
   4   6  -2 442.147 9.57902   1
  -4   6   2 450.056 8.98109   1
   3  -6  -2 8.44022 0.44190   2
  -3  -6   2 9.31179 0.62299   1
   3   6  -2 7.87860 0.73316   1
  -3   6   2 7.45643 0.48486   1
   2  -6  -2 96.0795 2.25508   2
  -2  -6   2 92.0502 2.39752   1
   2   6  -2 89.0303 2.50978   1
  -2   6   2 91.8561 2.25835   1
   1  -6  -2 312.216 6.53779   2
  -1  -6   2 317.219 6.22329   1
  -1   6   2 309.292 6.33736   1
   1   6  -2 322.686 6.39089   1
   0  -6  -2 7.95650 0.50476   2
   0  -6  -2 7.06108 0.47754   1
   0   6   2 7.46040 0.59030   1
   0   6   2 6.98886 0.46580   1
   0   6   2 7.89739 0.51229   2
   0   6  -2 8.18141 0.44863   1
  -1  -6  -2 5.96710 0.48284   2
   1   6   2 5.05785 0.57521   1
   1   6   2 5.89036 0.46974   1
   1   6   2 4.96972 0.47189   2
   2   6   2 0.63892 0.19054   1
   2   6   2 0.35756 0.19085   2
   2   6   2 0.41479 0.26516   1
  -3  -6  -2 0.82730 0.28074   1
   3   6   2 0.91406 0.38600   1
   3   6   2 0.72725 0.21549   2
   3   6   2 1.23473 0.22886   1
  -4  -6  -2 12.2218 0.86614   1
   4   6   2 12.2430 1.11915   1
   4   6   2 9.74435 0.85745   2
   4   6   2 11.9426 0.80747   1
  -4   6  -2 12.5148 0.53759   1
   5  -6   2 165.289 3.56700   1
   5  -6   2 168.699 3.51153   1
  -5  -6  -2 168.886 4.55684   1
  -5   6  -2 166.695 3.74584   1
   5   6   2 160.287 4.73045   1
   5   6   2 164.760 4.72944   2
   5   6   2 170.014 4.53837   1
   6  -6   2 140.695 3.28031   1
   6  -6   2 140.517 3.23003   2
   6   6   2 142.478 4.47211   1
   6   6   2 145.744 4.19508   1
   6   6   2 143.964 4.41048   2
  -6   6  -2 141.505 3.49044   1
  -7  -6  -2 15.8538 1.17850   1
   7  -6   2 15.9702 0.78873   1
   7   6   2 15.2404 1.29363   2
  -7   6  -2 16.1021 0.89184   1
   7   6   2 13.6425 1.40368   1
   8  -6   2 102.623 3.00299   1
   8  -6   2 105.660 2.90264   2
   8  -6   2 106.703 2.91361   1
  -8  -6  -2 108.469 3.68983   1
   8   6   2 105.243 3.84338   2
  -8   6  -2 104.952 3.10285   1
   8   6   2 97.8136 3.94343   1
   9  -6   2 8.76153 0.78795   2
  -9  -6  -2 7.91688 1.11118   1
   9  -6   2 9.37990 0.76053   1
   9  -6   2 9.36474 0.83201   1
  -9   6  -2 9.18021 0.82660   1
   9   6   2 7.67387 1.19442   2
   9   6   2 11.5810 1.41772   1
 -10  -6  -2 19.2792 1.55958   1
  10  -6   2 22.1650 1.28229   1
  10  -6   2 19.8764 1.19258   1
  10  -6   2 19.9598 1.19076   2
 -10   6  -2 19.5820 1.29178   1
  10   6   2 20.6962 1.60132   2
  10   6   2 21.1498 1.86063   1
 -11  -6  -2 14.0049 1.53204   1
  11  -6   2 17.4908 1.54749   1
  11  -6   2 13.0243 1.09427   1
  11  -6   2 13.4906 1.11964   2
 -11   6  -2 14.9247 1.25472   1
  11   6   2 13.4465 1.59350   2
  11   6   2 17.1574 1.88479   1
  12  -6   2 80.9732 3.27737   1
  12  -6   2 74.4717 2.80136   1
  12  -6   2 73.1416 2.81459   2
 -12  -6  -2 78.0579 3.45283   1
 -12   6  -2 73.4895 2.98718   1
  12   6   2 77.0147 3.93895   1
  12   6   2 76.7602 3.63009   2
  13  -6   2 87.0742 3.56828   1
  13  -6   2 82.1385 3.12471   1
  13  -6   2 78.1423 3.07419   2
 -13  -6  -2 86.7108 3.78809   1
  13   6   2 86.8721 3.65730   1
  13   6   2 85.2414 4.35621   1
  13   6   2 88.3246 4.05187   2
 -13   6  -2 85.5273 3.32079   1
  14  -6   2 9.19172 1.66463   1
  14  -6   2 6.49371 0.96955   1
 -14   6  -2 7.90690 1.04497   1
  14   6   2 7.13276 1.43399   2
  14   6   2 6.43164 1.22635   1
  14   6   2 10.8447 1.92146   1
  15   6   2 14.7963 1.95186   2
  16  -6   2 25.1483 2.62228   1
  16   6   2 26.7933 3.21177   1
 -16   6  -2 29.8622 2.59342   1
  17  -6   2 1.08045 1.46432   1
  17   6   2 1.22376 1.74390   1
  18   6   2 9.70333 2.22485   1
  19   6   2 39.7329 4.68626   1
  20   6   2 -3.3295 2.81510   1
  20   7  -2 5.95721 2.81145   1
  19   7  -2 6.09865 2.20836   1
  18  -7  -2 7.50526 1.85043   1
  18   7  -2 6.65378 1.86910   1
  17  -7  -2 10.2499 1.74660   1
  17   7  -2 9.10667 1.79647   1
 -17   7   2 6.66052 1.81505   1
  16  -7  -2 112.665 4.56355   1
  16   7  -2 122.791 5.75044   1
 -16   7   2 114.752 4.56512   1
  16   7  -2 112.274 5.28942   2
  15  -7  -2 9.40681 1.48804   1
 -15   7   2 13.0733 1.88550   1
  15   7  -2 6.42232 1.58076   2
  15   7  -2 7.84700 1.48536   1
  14  -7  -2 124.338 4.46524   1
  14   7  -2 140.910 5.57292   2
  14   7  -2 130.364 5.55735   1
 -14   7   2 131.614 4.59624   1
 -13  -7   2 34.8557 2.37454   1
  13  -7  -2 34.0900 2.11834   1
  13  -7  -2 32.5222 1.94443   2
 -13   7   2 33.9201 2.02737   1
  13   7  -2 31.9145 2.54018   2
  13   7  -2 34.3622 2.70299   1
  12  -7  -2 62.7374 2.74919   1
  12  -7  -2 64.2133 2.64617   2
 -12  -7   2 64.8463 2.97795   1
 -12   7   2 63.4365 2.75246   1
  12   7  -2 64.5682 3.50295   1
  11  -7  -2 -0.0204 0.59329   2
 -11  -7   2 0.25800 0.68815   1
 -11   7   2 0.35737 0.55822   1
  11   7  -2 -0.0531 0.58341   1
 -10  -7   2 100.895 3.75694   1
  10  -7  -2 104.004 3.16585   1
  10   7  -2 99.4389 4.11549   1
 -10   7   2 103.624 3.39829   1
   9  -7  -2 15.8479 0.98329   1
  -9  -7   2 15.6258 1.29408   1
   9   7  -2 19.3194 1.67592   1
  -9   7   2 19.8461 1.19993   1
  -8  -7   2 58.4955 2.47083   1
   8  -7  -2 55.2021 1.89602   1
   8   7  -2 55.8514 2.73561   1
  -8   7   2 55.9299 2.09945   1
   7  -7  -2 3.50742 0.42813   1
  -7  -7   2 3.96943 0.69304   1
  -7   7   2 4.29181 0.56342   1
   7   7  -2 4.25766 0.88823   1
   6   7  -2 5.56506 0.88652   1
  -6   7   2 6.67925 0.60879   1
  -5  -7   2 33.7400 1.53766   1
   5   7  -2 32.4157 1.71786   1
  -5   7   2 32.2240 1.25639   1
  -4  -7   2 1.73910 0.29962   1
   4  -7  -2 2.44544 0.24120   2
   4   7  -2 1.72816 0.48079   1
  -4   7   2 2.17545 0.31827   1
  -3  -7   2 54.5297 1.79114   1
   3  -7  -2 52.9976 1.40561   2
   3   7  -2 51.2652 1.91825   1
  -3   7   2 52.7947 1.55134   1
  -2  -7   2 390.928 7.82932   1
   2  -7  -2 394.239 7.80739   2
  -2   7   2 391.616 7.67115   1
   2   7  -2 372.485 7.96246   1
   1  -7  -2 12.1991 0.59977   2
  -1  -7   2 8.59781 0.49034   1
  -1   7   2 9.41943 0.52696   1
   1   7  -2 11.0701 0.71212   1
   0  -7  -2 23.4425 1.02580   2
   0   7   2 24.0327 1.02825   2
   0   7   2 24.3578 1.00254   1
   0   7  -2 23.9288 0.84288   1
   0   7   2 24.4059 1.11086   1
   1   7   2 8.20981 0.64045   2
   1   7   2 6.19762 0.56293   1
   1   7   2 7.79570 0.76735   1
   2   7   2 100.418 3.03546   1
   2   7   2 100.918 2.98143   2
   2   7   2 101.875 2.87431   1
   3   7   2 2.56541 0.46374   2
   3   7   2 2.14415 0.50740   1
  -4  -7  -2 11.6995 0.84514   1
   4   7   2 10.8526 0.92511   2
   4   7   2 13.2032 0.85945   1
  -4   7  -2 12.6284 0.48810   1
   4   7   2 12.6381 1.12669   1
   5   7   2 0.20365 0.33346   1
   5   7   2 0.35819 0.33770   2
  -5   7  -2 0.34447 0.16488   1
   5   7   2 0.34052 0.28933   1
  -6  -7  -2 159.692 4.55483   1
   6  -7   2 162.471 3.44655   1
   6  -7   2 156.397 3.37650   1
   6   7   2 156.891 4.52144   1
  -6   7  -2 154.675 3.67763   1
   6   7   2 158.381 4.86798   1
   6   7   2 152.341 4.72015   2
  -7  -7  -2 40.5558 1.96389   1
   7  -7   2 40.6873 1.31733   1
   7  -7   2 38.4589 1.36409   1
   7   7   2 39.3235 2.02507   2
   7   7   2 40.7528 2.27656   1
  -7   7  -2 38.5925 1.46157   1
  -8  -7  -2 30.8724 1.71203   1
   8  -7   2 31.9971 1.24560   1
   8  -7   2 32.1301 1.16763   2
  -8   7  -2 31.9275 1.37607   1
   8   7   2 31.6911 1.92239   2
   8   7   2 32.1732 2.14192   1
   9  -7   2 38.2940 1.62261   1
   9  -7   2 46.8239 1.61577   2
  -9  -7  -2 46.8537 2.27510   1
   9  -7   2 46.3647 1.68815   1
   9   7   2 44.6642 2.41022   2
   9   7   2 46.9328 2.69594   1
  -9   7  -2 45.0233 1.83477   1
  10  -7   2 9.38859 0.82123   2
  10  -7   2 10.0039 0.88535   1
 -10  -7  -2 12.3800 1.29984   1
  10  -7   2 11.3872 0.86500   1
  10   7   2 13.4446 1.56131   1
 -10   7  -2 9.34826 0.95895   1
  10   7   2 7.91283 1.28817   2
  11  -7   2 7.18227 0.88312   1
 -11  -7  -2 6.43861 0.90206   1
  11  -7   2 4.53266 0.62142   2
  11  -7   2 5.68664 0.85292   1
  11   7   2 6.98867 1.41826   1
  11   7   2 3.71914 0.83239   2
 -11   7  -2 6.68626 0.79056   1
  12  -7   2 49.6259 2.13393   2
  12  -7   2 55.2422 2.23435   1
 -12  -7  -2 52.4094 2.71473   1
  12   7   2 51.7679 3.26996   1
 -12   7  -2 55.0165 2.41582   1
  12   7   2 52.6850 2.97878   2
  12   7   2 51.2942 2.73403   1
  13  -7   2 5.12097 0.77893   1
  13  -7   2 6.47654 1.10956   1
 -13  -7  -2 4.08442 1.13676   1
  13   7   2 3.41754 1.20580   2
 -13   7  -2 5.46493 0.80797   1
  13   7   2 5.36435 1.33952   1
  13   7   2 5.83143 1.11356   1
  14  -7   2 9.38687 1.68339   1
  14  -7   2 7.38056 0.99965   1
 -14   7  -2 9.25210 1.11085   1
  15  -7   2 2.62191 1.13925   1
 -15   7  -2 2.10367 1.13755   1
  15   7   2 1.66405 1.35837   1
  15   7   2 -1.8997 1.74018   2
  16  -7   2 27.1130 2.61317   1
  16   7   2 24.3142 3.37442   1
 -16   7  -2 21.8844 2.58014   1
  17  -7   2 17.7974 2.58691   1
  18   7   2 26.0250 4.02564   1
  19   7   2 3.68194 2.48967   1
  20   8  -2 0.33510 2.70585   1
  19   8  -2 1.88089 2.22891   1
  18   8  -2 8.48341 2.20691   1
  17  -8  -2 8.41017 1.62866   1
  17   8  -2 11.0761 2.15999   1
  16  -8  -2 10.0471 1.54845   1
  16   8  -2 9.40104 2.00295   1
  16   8  -2 7.45059 2.13207   2
  15  -8  -2 102.895 4.03943   1
  15   8  -2 107.241 4.82964   2
 -15   8   2 100.799 3.97217   1
  15   8  -2 100.722 5.00881   1
  14  -8  -2 60.5994 2.87991   1
  14   8  -2 60.3839 3.45947   2
 -14   8   2 57.0271 2.78762   1
  13  -8  -2 12.4466 1.50276   2
  13  -8  -2 15.9669 1.55724   1
 -13  -8   2 15.7497 1.98805   1
  13   8  -2 14.8568 2.14015   2
 -13   8   2 14.8236 1.49931   1
  13   8  -2 14.8606 2.01282   1
 -12  -8   2 1.49512 0.93716   1
  12  -8  -2 0.40696 0.68358   2
  12   8  -2 2.68140 0.94746   1
 -12   8   2 1.25848 0.67952   1
  11  -8  -2 58.9452 2.26772   2
 -11  -8   2 56.2562 2.69310   1
  11  -8  -2 54.8785 2.13461   1
 -11   8   2 61.0562 2.47400   1
  11   8  -2 59.0173 3.26022   1
  10  -8  -2 39.4304 1.63474   1
  10  -8  -2 41.6924 1.75964   2
 -10  -8   2 40.4860 2.14202   1
 -10   8   2 37.4301 1.82456   1
  10   8  -2 39.2830 2.51592   1
  -9  -8   2 47.6411 2.29064   1
   9  -8  -2 48.2382 1.76286   1
  -9   8   2 52.7910 2.04412   1
   9   8  -2 49.9433 2.70117   1
  -8  -8   2 156.319 4.75189   1
  -8   8   2 159.324 4.22892   1
   8   8  -2 157.221 5.11093   1
  -7  -8   2 1.13559 0.43615   1
  -7   8   2 1.15492 0.30729   1
  -6  -8   2 170.837 4.73222   1
  -6   8   2 176.293 4.19651   1
   6   8  -2 165.473 4.94189   1
  -5  -8   2 29.8091 1.46180   1
   5  -8  -2 29.9168 1.00951   1
   5  -8  -2 30.2998 0.91487   2
  -5   8   2 34.2115 1.26163   1
   5   8  -2 30.6650 1.76522   1
  -4  -8   2 233.601 5.56460   1
   4  -8  -2 238.587 4.83179   1
   4  -8  -2 236.940 4.79935   2
  -4   8   2 238.044 5.09951   1
   4   8  -2 233.982 5.79242   1
  -3  -8   2 124.874 3.26126   1
   3  -8  -2 126.952 2.80420   1
   3  -8  -2 128.484 2.73384   2
   3   8  -2 121.493 3.43806   1
  -3   8   2 121.974 2.93562   1
   2  -8  -2 163.924 3.73243   1
  -2  -8   2 172.338 3.93962   1
   2  -8  -2 180.267 3.79533   2
   2   8  -2 178.248 4.19561   1
  -2   8   2 171.782 3.83653   1
  -1  -8   2 7.51739 0.41858   1
  -1   8   2 7.58471 0.50591   1
  -1   8   2 7.01007 0.60468   1
   1   8  -2 9.08966 0.63615   1
   0   8   2 224.048 5.15132   2
   0   8   2 219.004 5.06983   1
   0   8  -2 224.401 4.57824   1
   0   8   2 225.594 4.96143   1
   1   8   2 0.43755 0.20763   1
   1   8   2 0.78639 0.22442   2
   1   8   2 0.52818 0.27919   1
   2   8   2 8.13806 0.63915   1
   2   8   2 7.16548 0.81653   1
   2   8   2 7.10477 0.65378   2
   3   8   2 37.4339 1.83158   1
   3   8   2 39.6428 1.63684   1
   3   8   2 38.0355 1.69710   2
  -4  -8  -2 4.31674 0.62276   1
   4   8   2 3.39367 0.60023   2
   4   8   2 2.55158 0.61499   1
   4   8   2 4.59081 0.57239   1
  -5  -8  -2 53.1681 2.15762   1
   5   8   2 52.9831 2.14478   1
  -5   8  -2 54.6418 1.42593   1
   5   8   2 56.4194 2.53344   1
   5   8   2 54.0906 2.32728   2
  -6  -8  -2 47.2605 2.05903   1
   6   8   2 45.7241 2.40085   1
  -6   8  -2 47.0580 1.45352   1
   6   8   2 47.3874 2.09054   1
   6   8   2 45.8440 2.18672   2
   7  -8   2 8.98409 0.49501   1
   7  -8   2 10.3532 0.50630   1
  -7  -8  -2 10.1424 1.05027   1
   7   8   2 7.10760 0.95829   1
  -7   8  -2 10.6018 0.66937   1
   7   8   2 10.0035 1.26603   1
   7   8   2 9.56206 1.08239   2
  -8  -8  -2 308.963 7.96526   1
   8  -8   2 320.984 6.55792   1
   8  -8   2 320.543 6.50467   1
  -8   8  -2 309.955 6.90814   1
   8   8   2 315.630 8.51155   1
   8   8   2 303.566 8.34391   2
  -9  -8  -2 72.4251 2.93098   1
   9  -8   2 70.4040 1.93313   2
   9  -8   2 70.8512 2.13109   1
   9   8   2 66.1841 3.09904   2
  -9   8  -2 70.1120 2.38330   1
   9   8   2 71.2810 3.42933   1
   9   8   2 71.8669 2.99082   1
  10  -8   2 10.4741 0.77903   2
  10  -8   2 13.3892 0.92723   1
 -10  -8  -2 12.0655 1.41856   1
  10   8   2 9.14875 1.39813   2
  10   8   2 11.4398 1.55911   1
 -10   8  -2 10.5992 0.98415   1
  10   8   2 11.6280 1.34591   1
  11  -8   2 6.27129 0.81188   2
  11  -8   2 6.36421 0.84444   1
 -11  -8  -2 6.88098 0.95459   1
  11   8   2 8.64488 1.04402   1
  11   8   2 6.07376 1.13406   1
  11   8   2 3.86445 0.89204   2
 -11   8  -2 5.55581 0.97295   1
  12  -8   2 31.9317 1.58984   1
  12  -8   2 29.0058 1.54266   1
 -12  -8  -2 30.5321 2.32607   1
  12  -8   2 29.5418 1.47446   2
  12   8   2 27.4540 2.25569   1
  12   8   2 28.5020 2.57502   1
 -12   8  -2 31.0497 1.72408   1
  12   8   2 28.2922 2.32793   2
  13  -8   2 132.932 4.00217   1
  13  -8   2 130.921 3.94467   1
  13   8   2 118.909 4.88240   1
  13   8   2 122.476 5.19362   2
  13   8   2 132.711 5.64477   1
 -13   8  -2 125.908 4.20048   1
  14  -8   2 0.72498 1.01285   1
 -14   8  -2 1.75226 0.92838   1
  14   8   2 0.31112 1.19401   1
  14   8   2 -1.6599 1.45046   2
  15  -8   2 1.16990 1.00185   1
  15   8   2 -1.3898 1.76764   2
  15   8   2 -0.0132 1.42293   1
 -15   8  -2 1.62658 1.16407   1
  16  -8   2 87.8663 4.07017   1
  16   8   2 111.705 5.78701   1
  17   8   2 8.94965 2.05973   1
  18   8   2 3.94254 2.08633   1
  19   8   2 26.5929 4.80471   1
  19   9  -2 30.7025 4.69111   1
  18   9  -2 0.23785 2.01163   1
  17   9  -2 21.1435 3.44539   1
  16  -9  -2 25.2416 2.52028   1
  16   9  -2 27.8022 3.28716   1
  16   9  -2 32.9856 4.06493   2
  15  -9  -2 1.02258 0.95846   1
 -15   9   2 1.41153 1.16372   1
  15   9  -2 -0.3738 1.92364   2
  15   9  -2 -0.4321 1.24253   1
  14   9  -2 2.34961 1.57181   2
  14   9  -2 0.06545 1.06262   1
 -14   9   2 2.12372 0.93587   1
  13  -9  -2 4.35053 0.82106   2
  13  -9  -2 5.95952 1.07201   1
  13   9  -2 6.90931 1.36691   2
  13   9  -2 9.29856 1.60391   1
 -13   9   2 7.86498 1.39399   1
  12  -9  -2 55.2000 2.11213   1
  12  -9  -2 52.1071 2.14647   2
 -12  -9   2 50.8864 2.77441   1
  12   9  -2 57.9780 3.39945   1
 -12   9   2 53.2810 2.40313   1
  12   9  -2 58.3659 3.26734   2
  11  -9  -2 62.0653 2.18320   1
  11  -9  -2 62.9669 2.21093   2
 -11  -9   2 59.4469 2.89695   1
 -11   9   2 65.3815 2.56260   1
  11   9  -2 60.2119 3.16656   2
  11   9  -2 60.8563 3.33913   1
  10  -9  -2 120.461 3.23142   2
 -10  -9   2 113.680 4.11336   1
  10   9  -2 107.502 4.49449   2
 -10   9   2 115.334 3.55878   1
  10   9  -2 110.391 4.50994   1
   9  -9  -2 7.79554 0.68413   2
  -9  -9   2 7.19812 1.13992   1
  -9   9   2 7.15048 0.79148   1
   9   9  -2 6.28954 1.19540   1
   8  -9  -2 149.052 3.45365   2
  -8  -9   2 143.813 4.46483   1
  -8   9   2 141.409 3.86108   1
   8   9  -2 136.384 4.79735   1
   7  -9  -2 29.0235 0.96678   2
   7  -9  -2 26.4904 1.02192   1
  -7  -9   2 27.2380 1.56585   1
  -7   9   2 30.2612 1.31091   1
   7   9  -2 28.2333 1.89983   1
  -6  -9   2 45.1721 1.95613   1
   6  -9  -2 46.8295 1.33468   1
  -6   9   2 45.0082 1.59337   1
   6   9  -2 42.3210 2.20749   1
   5  -9  -2 123.721 2.74117   1
  -5  -9   2 120.295 3.57340   1
   5   9  -2 120.212 3.86050   1
  -5   9   2 125.017 3.10590   1
   4  -9  -2 427.160 8.03559   1
  -4  -9   2 423.888 8.98126   1
   4   9  -2 403.554 9.17191   1
  -4   9   2 415.451 8.37529   1
  -3  -9   2 6.62960 0.56620   1
   3   9  -2 7.70541 0.85667   1
  -3   9   2 7.12903 0.48746   1
  -2  -9   2 37.4607 1.28540   1
   2   9  -2 34.1587 1.51702   1
  -2   9   2 37.9023 1.24671   1
   1   9  -2 1.05806 0.32546   1
  -1   9   2 0.96410 0.33268   1
  -1   9   2 1.10238 0.22550   1
   0   9   2 28.5080 1.21809   2
   0   9  -2 28.5054 1.01504   1
   0   9   2 29.3794 1.34500   1
   0   9  -2 28.5012 0.90510   1
   0   9   2 28.6291 1.16828   1
   1   9   2 212.737 4.99266   1
   1   9   2 216.404 5.19760   1
   1   9   2 208.684 5.17166   2
  -1   9  -2 214.771 4.40659   2
   2   9   2 16.0138 1.15284   1
   2   9   2 14.1250 0.94579   2
   2   9   2 15.1803 0.92520   1
   3   9   2 10.1810 0.98509   1
   3   9   2 10.8149 0.80927   1
   3   9   2 10.4796 0.86651   2
   4   9   2 0.01612 0.34183   2
   4   9   2 0.50272 0.33471   1
   4   9   2 0.15224 0.38335   1
  -5  -9  -2 1.92807 0.39522   1
   5   9   2 1.18727 0.39467   2
   5   9   2 1.34736 0.56866   1
   5   9   2 1.79685 0.40452   1
  -6  -9  -2 194.406 5.34989   1
   6   9   2 195.880 5.41982   1
   6   9   2 196.520 5.74854   2
   6   9   2 192.996 5.79375   1
  -6   9  -2 203.083 4.17854   1
  -7  -9  -2 39.8043 1.99652   1
  -7   9  -2 39.6929 1.33677   1
   7   9   2 40.8008 2.38493   1
   7   9   2 38.8430 2.13609   2
   7   9   2 40.3685 1.98420   1
   8  -9   2 3.07331 0.38395   1
  -8  -9  -2 3.63085 0.68109   1
   8  -9   2 1.91772 0.35797   1
   8   9   2 3.71634 0.99053   1
   8   9   2 2.46884 0.64246   1
  -8   9  -2 3.08753 0.54259   1
   9  -9   2 15.5143 0.78671   1
  -9  -9  -2 16.4228 1.47100   1
   9   9   2 17.3185 1.72718   1
   9   9   2 11.9486 1.47267   2
  -9   9  -2 13.9569 0.93847   1
   9   9   2 12.1608 1.38060   1
  10  -9   2 22.2079 1.05358   1
 -10  -9  -2 16.3141 1.74976   1
  10  -9   2 20.4065 0.99820   1
  10   9   2 16.1387 1.83992   2
  10   9   2 20.1685 1.72110   1
 -10   9  -2 21.5185 1.21667   1
  10   9   2 18.4863 1.98099   1
  11  -9   2 -0.2129 0.39548   2
  11  -9   2 0.19197 0.52561   1
 -11   9  -2 0.31068 0.54331   1
  11   9   2 -0.1535 0.76477   1
  11   9   2 -0.9334 0.97238   1
  12  -9   2 1.32815 0.51918   2
  12  -9   2 1.49725 0.64876   1
 -12   9  -2 0.87141 0.64975   1
  12   9   2 0.48053 0.92400   1
  12   9   2 1.35573 1.04450   1
  13  -9   2 8.66964 1.36318   1
 -13   9  -2 6.21083 0.85220   1
  13   9   2 3.84636 1.44500   1
  13   9   2 2.89739 1.25817   1
  13   9   2 5.53979 1.42600   2
  14  -9   2 119.728 3.71912   1
  14  -9   2 120.895 3.73658   1
  14   9   2 118.075 5.50181   1
 -14   9  -2 118.986 4.07363   1
  14   9   2 114.389 5.11277   2
  15  -9   2 60.3706 2.63898   1
 -15   9  -2 60.0871 2.95961   1
  15   9   2 62.1777 4.18198   1
  15   9   2 64.7496 4.29702   2
  16   9   2 52.8943 4.46882   1
  17   9   2 9.78804 1.96203   1
  18   9   2 1.83194 2.29374   1
  19   9   2 6.25028 2.80265   1
  19  10  -2 8.87414 2.60442   1
  18  10  -2 3.97354 2.13516   1
  17  10  -2 0.49915 1.77475   1
  16  10  -2 116.960 5.76820   1
  16  10  -2 102.695 6.27718   2
  15 -10  -2 8.53336 1.46233   1
  15  10  -2 7.70871 1.61023   1
 -15  10   2 11.8599 2.09800   1
  15  10  -2 8.63152 2.02269   2
  14 -10  -2 84.8100 2.91090   1
  14  10  -2 86.1754 4.43848   2
 -14  10   2 84.3365 3.36107   1
  14  10  -2 84.0599 4.50695   1
  13 -10  -2 3.54398 0.60731   1
  13  10  -2 5.83082 1.40662   2
  13  10  -2 4.43931 1.28769   1
 -13  10   2 2.68465 0.82041   1
  12 -10  -2 -0.5859 0.50697   1
  12 -10  -2 0.15851 0.57851   2
 -12  10   2 0.98922 0.70419   1
  12  10  -2 -0.3306 1.13357   2
  12  10  -2 0.15877 0.87392   1
 -11 -10   2 160.695 5.31895   1
  11 -10  -2 168.947 4.10549   2
  11  10  -2 171.397 6.12652   1
  11  10  -2 171.647 6.00929   2
 -11  10   2 167.964 4.75639   1
  10 -10  -2 74.5085 2.11214   2
  10 -10  -2 77.3234 2.28332   1
 -10 -10   2 74.1538 3.21540   1
 -10  10   2 78.8471 2.74805   1
  10  10  -2 80.6969 3.67269   2
  10  10  -2 78.0452 3.71810   1
  -9 -10   2 57.1399 2.62684   1
   9 -10  -2 60.4601 1.79452   1
   9 -10  -2 58.9817 1.55569   2
  -9  10   2 58.5731 2.15721   1
   9  10  -2 57.5724 2.95340   2
   9  10  -2 58.6524 3.03672   1
   8 -10  -2 2.66634 0.43374   1
  -8 -10   2 0.90612 0.58049   1
   8  10  -2 2.29280 0.73446   1
   8  10  -2 1.30142 0.67597   2
  -8  10   2 2.35672 0.44287   1
   7 -10  -2 -0.0035 0.21612   1
  -7 -10   2 0.19970 0.50523   1
   7  10  -2 -0.6000 0.48609   1
  -7  10   2 0.42879 0.31717   1
   6 -10  -2 4.19915 0.34424   1
  -6 -10   2 3.54389 0.48829   1
   6  10  -2 3.37661 0.80624   1
  -6  10   2 4.39101 0.51191   1
  -5 -10   2 2.40358 0.41449   1
   5  10  -2 1.55049 0.61831   1
  -5  10   2 2.59359 0.33645   1
  -4 -10   2 79.8963 2.60411   1
   4  10  -2 74.6251 2.76973   1
  -4  10   2 78.1479 2.14086   1
   3  10  -2 5.59048 0.81052   1
  -3  10   2 6.40723 0.45381   1
  -2 -10   2 17.5306 0.77642   1
  -2  10   2 17.2727 0.93316   1
   2  10  -2 16.3143 1.05469   1
  -2  10   2 18.7901 0.82174   1
   1  10  -2 336.043 7.06816   1
  -1  10   2 336.524 7.03943   1
  -1  10   2 339.469 7.21632   1
   1  10  -2 340.154 7.42090   2
   0  10   2 296.580 6.46751   1
   0  10   2 302.108 6.69125   1
   0  10   2 290.930 6.70722   2
   0  10  -2 300.858 5.97261   1
   0  10  -2 301.083 6.37996   2
   0  10  -2 303.761 6.06238   1
   1  10   2 84.8214 2.76919   1
   1  10   2 82.6445 2.63917   2
   1  10   2 83.9944 2.54083   1
  -1  10  -2 84.2865 2.03268   2
   2  10   2 9.23540 0.83575   2
   2  10   2 10.3041 0.83726   1
   2  10   2 10.4738 1.05915   1
   3  10   2 6.76292 0.75955   2
   3  10   2 7.00962 0.77716   1
   3  10   2 6.52954 0.99336   1
   4  10   2 431.767 9.57030   1
   4  10   2 416.771 9.90407   2
   4  10   2 426.474 9.84511   1
   5  10   2 168.450 4.98696   2
   5  10   2 165.874 5.08726   1
   5  10   2 157.832 4.65722   1
  -6 -10  -2 1.12933 0.48941   1
   6  10   2 0.96200 0.49522   2
   6  10   2 -0.0462 0.44891   1
   6  10   2 1.39472 0.58328   1
  -7 -10  -2 160.885 4.76223   1
  -7  10  -2 159.254 3.54366   1
   7  10   2 154.862 5.10204   2
   7  10   2 160.867 5.35120   1
   7  10   2 162.483 4.92673   1
  -8 -10  -2 9.10637 1.23452   1
   8  10   2 8.68996 1.26777   2
   8  10   2 9.64419 1.23348   1
   8  10   2 9.63459 1.39468   1
  -8  10  -2 10.0600 0.68491   1
  -9 -10  -2 6.83690 0.90590   1
   9  10   2 7.15984 1.11488   2
   9  10   2 6.84096 0.90828   1
  -9  10  -2 6.44076 0.71940   1
   9  10   2 8.15473 1.40388   1
  10 -10   2 12.0512 0.67421   1
 -10 -10  -2 12.7572 1.70943   1
  10 -10   2 14.7591 0.70885   1
  10  10   2 12.6067 1.78173   1
  10  10   2 9.95732 1.63455   2
 -10  10  -2 10.9883 0.95063   1
  10  10   2 12.9966 1.52146   1
  11 -10   2 1.56596 0.42543   1
  11 -10   2 2.46833 0.47258   1
  11  10   2 1.97996 1.01602   1
  11  10   2 0.90521 0.86642   1
 -11  10  -2 2.30114 0.54881   1
  12 -10   2 -0.0165 0.49480   1
  12 -10   2 0.63647 0.59902   1
  12  10   2 -0.2069 1.10827   1
  12  10   2 0.27305 1.22489   2
 -12  10  -2 0.65658 0.65676   1
  12  10   2 1.74631 1.16371   1
  13 -10   2 7.27692 1.30706   1
  13 -10   2 10.2627 1.11244   1
  13  10   2 8.68514 1.40991   1
  13  10   2 9.95868 1.49438   2
  13  10   2 13.2348 2.03179   1
 -13  10  -2 8.98217 1.42349   1
  14 -10   2 14.5434 1.71216   1
  14  10   2 13.8550 1.95092   2
 -14  10  -2 16.2959 1.81350   1
  14  10   2 19.1673 2.68773   1
  15  10   2 20.8352 3.06962   1
  15  10   2 25.0546 3.99376   2
  16  10   2 7.13338 1.88554   1
  17  10   2 26.6667 4.13822   1
  18  10   2 26.6755 4.69073   1
  18  11  -2 11.4667 2.60613   1
  17  11  -2 74.1482 5.21871   1
  16  11  -2 1.74744 1.73145   1
  15  11  -2 -0.5985 1.42096   1
  15  11  -2 0.68251 2.16774   2
  14  11  -2 9.74979 1.96526   2
  14  11  -2 9.95300 1.71884   1
 -14  11   2 12.1319 1.85579   1
  13 -11  -2 40.2331 1.63339   1
  13 -11  -2 32.3356 1.32318   2
  13  11  -2 36.5591 3.00344   1
 -13  11   2 38.9538 2.05839   1
  13  11  -2 39.1210 3.06418   2
  12 -11  -2 31.5997 1.36504   1
  12  11  -2 30.3170 2.61929   2
 -12  11   2 30.2492 1.77784   1
  12  11  -2 24.0374 2.45872   1
  11 -11  -2 21.1919 1.04683   1
  11  11  -2 22.2890 2.11044   2
 -11  11   2 21.9220 1.43668   1
  11  11  -2 23.8908 2.24403   1
 -10 -11   2 52.4957 2.69495   1
  10 -11  -2 54.3346 1.65156   1
  10  11  -2 53.4433 2.93734   2
 -10  11   2 53.7747 2.11188   1
  10  11  -2 53.3839 3.06325   1
   9 -11  -2 0.75937 0.28090   1
  -9 -11   2 -0.0044 0.76280   1
  -9  11   2 0.42022 0.46078   1
   9  11  -2 0.70487 0.72096   1
   9  11  -2 -0.6958 0.77213   2
  -8 -11   2 25.8544 1.56870   1
   8  11  -2 19.5971 1.73419   1
  -8  11   2 20.3486 1.10935   1
   8  11  -2 22.3188 1.70006   2
  -7 -11   2 57.1238 2.40588   1
   7  11  -2 56.2687 2.80610   1
   7  11  -2 58.1294 2.73907   2
  -7  11   2 56.2928 1.87132   1
  -6 -11   2 205.467 5.44878   1
  -6  11   2 205.389 4.69632   1
   6  11  -2 208.061 5.92966   1
   6  11  -2 201.556 5.96825   2
  -5 -11   2 105.798 3.28183   1
   5  11  -2 110.485 3.73844   1
  -5  11   2 106.043 2.76216   1
   5  11  -2 110.258 3.74965   2
  -4 -11   2 56.9585 2.03386   1
   4  11  -2 56.7731 2.36235   2
   4  11  -2 59.6617 2.46762   1
  -4  11   2 58.1757 1.73672   1
  -3  11   2 181.852 4.14281   1
   3  11  -2 180.113 4.89044   2
   3  11  -2 177.548 4.76571   1
  -3  11   2 180.282 4.05271   1
  -2  11   2 8.07240 0.56757   1
  -2  11   2 8.32386 0.72095   1
   2  11  -2 8.25312 0.87083   1
   1  11  -2 5.85301 0.67633   2
  -1  11   2 4.86377 0.50848   1
   1  11  -2 5.72229 0.49314   1
   1  11  -2 6.02654 0.62070   1
  -1  11   2 5.00613 0.69928   1
   0  11   2 137.261 3.50209   1
   0  11   2 136.839 3.65559   2
   0  11  -2 137.237 3.34578   2
   0  11   2 138.852 3.73184   1
   0  11  -2 134.321 3.03534   1
   0  11  -2 134.277 3.14320   1
   1  11   2 27.2852 1.34363   2
   1  11   2 30.4856 1.33184   1
   1  11   2 29.9156 1.56109   1
  -1  11  -2 29.7325 0.99009   2
   2  11   2 50.3927 2.19720   1
   2  11   2 47.9217 1.87288   1
   2  11   2 47.2709 1.96174   2
   3  11   2 12.9225 0.98584   1
   3  11   2 11.1816 0.99627   2
   3  11   2 11.6401 1.19296   1
   4  11   2 406.259 9.23821   1
   4  11   2 405.945 9.63742   2
   4  11   2 402.524 9.56562   1
   5  11   2 21.8789 1.39446   1
   5  11   2 21.9580 1.46210   2
   5  11   2 22.2931 1.69537   1
   6  11   2 1.97653 0.65361   1
   6  11   2 2.33726 0.55579   1
   6  11   2 1.89498 0.55833   2
  -7 -11  -2 10.3084 1.16431   1
   7  11   2 8.68716 1.21854   2
   7  11   2 8.45646 1.15750   1
   7  11   2 8.69205 1.32722   1
  -8 -11  -2 12.8053 1.37913   1
   8  11   2 14.7616 1.52237   2
  -8  11  -2 13.0809 0.73684   1
   8  11   2 16.6986 1.67563   1
   8  11   2 16.3607 1.45820   1
  -9 -11  -2 9.31891 0.96382   1
   9  11   2 9.20306 1.53325   2
   9  11   2 9.88586 1.51115   1
   9  11   2 10.5168 1.41851   1
  -9  11  -2 9.82437 0.73453   1
 -10 -11  -2 343.575 9.51485   1
  10  11   2 327.065 9.64153   1
  10  11   2 334.088 9.04001   1
 -10  11  -2 335.956 7.36171   1
  10  11   2 348.665 9.60883   2
  11  11   2 7.95677 1.31469   2
  11  11   2 7.51082 1.08206   1
 -11  11  -2 7.95527 0.95821   1
  12  11   2 38.7953 3.01515   2
 -12  11  -2 39.9108 1.82160   1
  12  11   2 33.9146 3.00635   1
  12  11   2 30.1497 2.76165   1
  13 -11   2 18.2560 1.13397   1
  13 -11   2 19.3197 1.21983   1
  13  11   2 15.9233 2.88386   2
 -13  11  -2 18.5415 1.52362   1
  13  11   2 16.8903 2.60043   1
  14  11   2 5.20450 1.60594   1
  14  11   2 1.87278 2.09914   2
 -14  11  -2 6.69505 0.99926   1
  15  11   2 -1.9780 1.70512   1
  16  11   2 3.49590 2.07541   1
  17  11   2 40.4454 4.67765   1
  18  11   2 6.07250 2.77135   1
  18  12  -2 7.97617 2.67668   1
  17  12  -2 5.15900 2.29406   1
  16  12  -2 11.6907 2.29183   1
  15  12  -2 6.38430 1.75303   1
  14 -12  -2 1.67706 0.88147   1
 -14  12   2 0.11044 1.07283   1
  14  12  -2 0.98754 1.41792   1
  14  12  -2 -0.1107 1.98051   2
  13 -12  -2 4.69863 0.61739   1
  13 -12  -2 4.20177 0.70710   1
  13  12  -2 4.63742 1.70375   2
 -13  12   2 4.68823 0.90732   1
  13  12  -2 2.54792 1.19104   1
  12 -12  -2 5.56160 0.83283   1
  12 -12  -2 6.66086 0.91417   1
 -12  12   2 6.98793 1.25682   1
  12  12  -2 7.11887 1.50458   1
  12  12  -2 7.40757 1.48886   2
 -11  12   2 17.2601 1.30484   1
  11  12  -2 18.7868 2.35701   1
  11  12  -2 18.7237 2.21156   2
 -10 -12   2 1.53867 1.03211   1
 -10  12   2 0.74575 0.54722   1
  10  12  -2 1.45770 0.99582   2
  10  12  -2 1.55462 0.94933   1
  -9 -12   2 44.4451 2.37470   1
  -9  12   2 46.6111 1.78624   1
   9  12  -2 51.4847 2.66143   2
   9  12  -2 47.3854 2.85029   1
  -8 -12   2 13.9517 1.43145   1
  -8  12   2 16.5769 0.96477   1
   8  12  -2 17.3977 1.51440   2
   8  12  -2 16.1816 1.66123   1
  -7 -12   2 452.444 10.3937   1
  -7  12   2 456.294 9.26978   1
   7  12  -2 459.130 11.2324   2
   7  12  -2 445.813 10.9204   1
  -6 -12   2 2.12975 0.57439   1
   6  12  -2 1.66253 0.61492   1
   6  12  -2 1.14724 0.58424   2
  -6  12   2 1.87418 0.31554   1
  -5 -12   2 57.7562 2.17915   1
   5  12  -2 57.0978 2.47617   2
  -5  12   2 59.7188 1.76957   1
   5  12  -2 61.3734 2.66305   1
  -4 -12   2 84.2035 2.57010   1
   4  12  -2 79.3181 2.97766   1
  -4  12   2 81.8616 2.25774   1
   4  12  -2 81.8332 2.92748   2
  -4  12   2 83.2521 2.22217   1
  -3  12   2 154.890 3.70451   1
   3  12  -2 149.374 4.01895   1
  -3  12   2 157.010 3.62396   1
   3  12  -2 156.472 4.40915   2
   3  12  -2 153.910 4.33174   1
   2  12  -2 2.80454 0.42397   1
  -2  12   2 3.38513 0.45692   1
  -2  12   2 3.26692 0.54638   1
   2  12  -2 4.44318 0.74486   1
   2  12  -2 3.47677 0.64960   2
   1  12  -2 119.266 3.18677   1
   1  12  -2 121.644 3.34324   2
   1  12  -2 121.671 3.03378   1
  -1  12   2 122.446 3.15042   1
  -1  12   2 124.282 3.36495   1
   0  12  -2 0.30682 0.29273   1
   0  12  -2 0.45971 0.21176   1
   0  12   2 0.44078 0.30230   1
   0  12   2 0.55327 0.39823   1
   0  12  -2 0.63916 0.30886   2
   1  12   2 20.2357 1.18261   2
   1  12   2 20.4113 1.39006   1
   1  12   2 19.9030 1.12431   1
  -1  12  -2 23.3452 0.85687   2
   2  12   2 132.988 3.69279   1
   2  12   2 121.255 3.89717   1
   2  12   2 129.356 3.83848   2
   3  12   2 8.76479 0.87882   1
   3  12   2 8.06981 0.91126   2
   3  12   2 9.22320 1.13013   1
   4  12   2 6.49010 1.10767   1
   4  12   2 5.39542 0.86653   1
   4  12   2 5.39215 0.83701   2
   5  12   2 2.22663 0.70046   1
   5  12   2 2.85570 0.56894   1
   5  12   2 3.43444 0.59131   2
   6  12   2 9.53819 1.38499   1
   6  12   2 10.7175 1.25832   1
   6  12   2 8.64713 1.16522   2
   7  12   2 104.394 4.00538   2
   7  12   2 103.939 4.23184   1
   7  12   2 108.210 3.84468   1
  -8 -12  -2 -0.5749 0.85072   1
   8  12   2 -0.1570 0.80153   1
   8  12   2 0.13624 0.79035   2
   8  12   2 0.57925 0.72584   1
  -9 -12  -2 46.0488 2.36687   1
   9  12   2 43.7439 2.56216   1
   9  12   2 45.4898 2.72279   2
   9  12   2 45.5936 2.98404   1
  10  12   2 31.0161 2.39412   1
  10  12   2 34.4925 2.49936   2
  11  12   2 132.295 5.00679   1
  11  12   2 130.317 5.56418   1
  11  12   2 138.083 5.30701   2
 -11  12  -2 137.786 3.52488   1
 -12  12  -2 2.30296 0.65862   1
  12  12   2 2.70382 1.58569   2
  12  12   2 0.85059 1.41067   1
  12  12   2 1.07640 1.15620   1
 -13  12  -2 0.15751 0.78702   1
  13  12   2 1.57267 1.85212   2
  13  12   2 -0.1549 1.30127   1
  14  12   2 -1.0019 1.56371   1
  15  12   2 -1.9909 1.75998   1
  16  12   2 2.09685 2.23141   1
  17  12   2 44.3985 4.82936   1
  17  13  -2 24.7820 4.61679   1
  16  13  -2 13.0182 2.29070   1
  15  13  -2 -0.3884 1.71974   1
  14  13  -2 -0.0621 1.46522   1
  13  13  -2 66.0581 4.26096   2
  13  13  -2 64.7390 3.92828   1
 -13  13   2 59.6529 2.53050   1
 -12  13   2 71.1467 2.58969   1
  12  13  -2 71.8094 3.93549   1
  12  13  -2 65.9979 3.82074   2
 -11  13   2 2.15454 0.64859   1
  11  13  -2 1.50204 1.31330   2
  11  13  -2 1.25584 1.00399   1
  10  13  -2 8.18394 1.15392   2
 -10  13   2 10.2111 0.99060   1
  -9 -13   2 26.7481 1.96509   1
   9  13  -2 27.6511 2.14208   2
   9  13  -2 25.7596 2.28645   1
  -9  13   2 26.8031 1.26706   1
  -8 -13   2 27.7770 1.88585   1
  -8  13   2 28.5944 1.22804   1
   8  13  -2 29.2866 2.11442   2
   8  13  -2 28.8357 2.24548   1
  -7 -13   2 1.79404 0.74063   1
   7  13  -2 2.63601 0.79470   1
   7  13  -2 3.32870 0.74210   2
  -7  13   2 3.89722 0.60389   1
  -6 -13   2 76.0476 2.76449   1
   6  13  -2 81.5489 3.21545   2
   6  13  -2 78.1661 3.30004   1
  -6  13   2 76.7340 2.28502   1
  -5 -13   2 7.40573 0.89903   1
  -5  13   2 7.33899 0.64324   1
   5  13  -2 7.39103 1.13892   1
  -5  13   2 5.75678 0.57215   1
   5  13  -2 6.96743 1.02555   2
   5  13  -2 7.96449 0.86503   1
  -4  13   2 1.06537 0.29096   1
  -4  13   2 1.35070 0.35690   1
   4  13  -2 1.76987 0.60154   1
   4  13  -2 0.58823 0.43448   1
   4  13  -2 1.29689 0.48127   2
  -3  13   2 41.8040 1.55310   1
  -3  13   2 44.1217 1.43343   1
   3  13  -2 41.3792 1.68279   1
   3  13  -2 43.8754 2.01447   1
   2  13  -2 12.6414 1.06128   2
   2  13  -2 11.1774 0.76118   1
   2  13  -2 10.1514 0.95089   1
  -2  13   2 10.8686 0.90925   1
  -2  13   2 10.0962 0.68451   1
   1  13  -2 15.6631 0.81201   1
  -1  13   2 15.3353 1.09846   1
   1  13  -2 18.3751 1.12185   2
   1  13  -2 15.1783 1.01921   1
  -1  13   2 15.8081 0.88679   1
   0  13   2 6.21303 0.92585   1
   0  13   2 7.17081 0.71052   1
   0  13  -2 8.02414 0.50083   1
   0  13  -2 9.14524 0.67137   1
   0  13  -2 9.38884 0.74987   2
   1  13   2 32.1654 1.43104   1
   1  13   2 28.7794 1.62616   1
   1  13   2 30.9629 1.61057   2
   2  13   2 21.7845 1.20559   1
   2  13   2 19.4134 1.22596   2
   2  13   2 19.5853 1.50730   1
   3  13   2 58.7326 2.40233   2
   3  13   2 59.2146 2.26919   1
   3  13   2 59.8091 2.69986   1
   4  13   2 27.0351 1.62733   2
   4  13   2 28.5000 1.61489   1
   4  13   2 28.3005 1.93429   1
   5  13   2 13.9463 1.52402   1
   5  13   2 13.3320 1.26307   2
   5  13   2 13.2726 1.26903   1
   6  13   2 4.13500 0.75542   2
   6  13   2 4.19075 0.72021   1
   7  13   2 54.5125 2.98091   1
   7  13   2 58.4844 2.70617   1
   7  13   2 54.4920 2.76423   2
   8  13   2 27.3072 2.03965   2
   8  13   2 27.9575 2.06771   1
   8  13   2 23.8212 2.16296   1
   9  13   2 1.62536 1.07846   1
   9  13   2 -0.0149 1.04105   2
  10  13   2 56.4799 3.08570   1
  10  13   2 53.7376 3.18324   2
  10  13   2 50.3437 3.25798   1
  11  13   2 3.17211 1.18898   1
  11  13   2 3.29925 1.46547   2
  11  13   2 2.29797 1.45307   1
  12  13   2 0.57291 1.79841   1
  12  13   2 5.74151 1.80602   2
  12  13   2 4.05440 1.38448   1
  13  13   2 11.0190 1.88213   1
  14  13   2 -0.0370 1.78483   1
  15  13   2 1.00357 2.02173   1
  16  13   2 16.1124 2.42526   1
  16  14  -2 3.94493 2.33624   1
  15  14  -2 0.67434 1.81791   1
  14  14  -2 -0.4944 1.71298   1
  13  14  -2 6.74286 2.16564   1
  13  14  -2 4.82161 1.56000   1
  12  14  -2 13.5730 1.89601   2
  12  14  -2 15.7845 2.53631   1
  12  14  -2 12.9854 1.68369   1
 -12  14   2 16.7050 1.42522   1
  11  14  -2 39.3995 2.79953   1
  11  14  -2 44.4043 3.08786   1
  11  14  -2 40.9703 3.06536   2
  10  14  -2 20.4054 2.31232   1
  10  14  -2 18.4677 2.27914   2
  -9  14   2 4.95305 0.70797   1
   9  14  -2 5.28092 1.10721   2
  -8 -14   2 41.1204 2.28138   1
   8  14  -2 42.9263 2.76557   1
   8  14  -2 43.4117 2.27898   1
  -8  14   2 45.3032 1.58624   1
   8  14  -2 46.3099 2.57354   2
  -7 -14   2 17.5317 1.48247   1
   7  14  -2 15.1753 1.60103   2
   7  14  -2 16.3623 1.48593   1
   7  14  -2 17.6568 1.86280   1
  -6 -14   2 1.15973 0.66287   1
   6  14  -2 -0.1158 0.68875   2
   6  14  -2 0.58134 0.64971   1
   6  14  -2 -0.3122 0.65596   1
   5  14  -2 17.4259 1.26801   1
   5  14  -2 20.6840 1.64920   1
  -5  14   2 18.8869 0.88447   1
   5  14  -2 17.9312 1.40209   2
   4  14  -2 6.63125 0.97281   2
  -4  14   2 8.31421 0.71378   1
   4  14  -2 8.53837 1.12765   1
   4  14  -2 6.17515 0.88990   1
  -3  14   2 22.5280 1.11337   1
   3  14  -2 24.5131 1.21563   1
   3  14  -2 19.4487 1.38197   1
  -3  14   2 20.8742 0.92210   1
   3  14  -2 22.9534 1.57173   2
   2  14  -2 15.4876 0.93063   1
   2  14  -2 15.6595 1.21946   2
   2  14  -2 16.3357 1.23379   1
  -2  14   2 15.6750 1.04534   1
  -2  14   2 16.2465 0.86286   1
   1  14  -2 39.9948 1.35370   1
  -1  14   2 38.5600 1.73889   1
   1  14  -2 39.9865 1.68985   2
   1  14  -2 41.6953 1.62153   1
  -1  14   2 37.4014 1.47545   1
   0  14  -2 111.963 2.96177   2
   0  14   2 110.177 3.09172   1
   0  14   2 108.848 3.39273   1
   1  14   2 11.6509 1.20567   1
   1  14   2 9.80877 0.88594   1
   1  14   2 11.1835 1.18783   2
   2  14   2 0.96356 0.62728   1
   2  14   2 0.58874 0.47540   2
   2  14   2 0.87330 0.48193   1
   3  14   2 7.65830 0.96851   1
   3  14   2 7.78985 0.94962   2
   3  14   2 6.52211 1.16594   1
   4  14   2 30.7137 2.08637   1
   4  14   2 33.9419 1.81688   2
   4  14   2 33.1416 1.75509   1
   5  14   2 3.23109 0.69134   2
   5  14   2 3.88659 0.71241   1
   6  14   2 4.14137 0.79431   1
   6  14   2 3.49261 0.98646   1
   6  14   2 2.65616 0.75478   2
   7  14   2 105.292 4.41914   1
   7  14   2 108.956 3.94082   1
   7  14   2 107.577 4.10856   2
   8  14   2 1.74890 1.09215   1
   8  14   2 1.50031 0.99695   2
   9  14   2 2.85026 1.20228   2
   9  14   2 2.20102 1.04492   1
   9  14   2 3.95112 1.26044   1
  10  14   2 6.46940 1.43772   1
  10  14   2 4.44847 1.40410   2
  10  14   2 3.75296 1.15265   1
  11  14   2 4.82104 1.63408   2
  11  14   2 6.39904 1.69715   1
  11  14   2 2.74637 1.29587   1
  12  14   2 4.22498 1.49683   1
  12  14   2 5.85874 2.11984   1
  13  14   2 18.3663 3.20626   1
  14  14   2 0.89650 1.95970   1
  15  14   2 1.83158 2.14936   1
  16  14   2 12.7227 2.77350   1
  15  15  -2 45.2466 4.46293   1
  14  15  -2 -0.7140 1.82551   1
  13  15  -2 2.25560 1.70968   1
  12  15  -2 5.10610 1.46107   1
 -12  15   2 8.53409 1.43719   1
  11  15  -2 8.08753 1.45231   1
  11  15  -2 8.02092 1.61257   1
  10  15  -2 66.3812 3.44969   1
  10  15  -2 75.3483 3.92143   1
  10  15  -2 70.4074 3.67406   2
   9  15  -2 45.0043 2.83938   2
   9  15  -2 45.1944 2.61145   1
   9  15  -2 45.6490 2.98825   1
   8  15  -2 -0.6386 0.97774   2
   8  15  -2 1.44312 0.94769   1
   7  15  -2 22.2399 2.02821   1
   7  15  -2 17.3943 1.61415   1
   7  15  -2 13.9445 1.71036   2
   6  15  -2 17.4859 1.74651   1
   6  15  -2 11.3349 1.45470   2
   6  15  -2 14.6890 1.38539   1
   5  15  -2 112.496 3.63288   1
   5  15  -2 118.757 4.12834   1
   5  15  -2 107.625 3.83313   2
   4  15  -2 46.5733 1.96548   1
   4  15  -2 44.8331 2.31106   1
   4  15  -2 44.1849 2.42097   2
   3  15  -2 11.8292 1.33151   2
   3  15  -2 11.6648 0.96726   1
  -3  15   2 11.7491 0.87128   1
   3  15  -2 11.8086 1.27006   1
   2  15  -2 39.4900 1.83818   1
   2  15  -2 41.2309 1.53863   1
  -2  15   2 42.1404 1.65343   1
  -2  15   2 41.2339 1.43296   1
   2  15  -2 39.3730 1.92203   2
   1  15  -2 33.3526 1.41886   1
   1  15  -2 31.2942 1.19820   1
  -1  15   2 31.3733 1.32306   1
   1  15  -2 33.5126 1.56591   2
  -1  15   2 32.9681 1.61277   1
   0  15   2 0.55964 0.42930   1
   0  15   2 -0.4550 0.50740   1
   0  15  -2 -0.3697 0.36386   2
   1  15   2 0.70263 0.46984   1
   1  15   2 1.49077 0.59519   1
   2  15   2 2.48413 0.53481   1
   2  15   2 2.71330 0.69745   1
   3  15   2 6.44571 1.09521   1
   3  15   2 5.15759 1.00027   1
   3  15   2 6.03994 1.05978   2
   4  15   2 1.17454 0.69933   1
   4  15   2 2.29371 0.67227   2
   4  15   2 1.02012 0.70665   1
   5  15   2 14.3889 1.65134   1
   5  15   2 10.3358 1.43119   2
   5  15   2 9.30817 1.37568   1
   6  15   2 27.9494 2.01041   2
   6  15   2 27.6924 1.97524   1
   6  15   2 28.0325 2.26234   1
   7  15   2 -0.3692 0.97453   1
   7  15   2 0.48051 0.96787   2
   7  15   2 1.79839 1.05427   1
   8  15   2 133.580 4.71957   1
   8  15   2 127.247 4.84275   2
   8  15   2 125.534 5.16506   1
   9  15   2 202.143 6.37043   1
   9  15   2 198.084 6.98721   1
   9  15   2 197.799 6.61272   2
  10  15   2 32.5698 3.03329   1
  10  15   2 25.8740 2.73622   1
  10  15   2 31.8675 2.97555   2
  11  15   2 4.53832 1.53276   1
  12  15   2 -2.7747 1.61080   1
  13  15   2 16.3375 2.59650   1
  14  15   2 10.8963 2.34244   1
  15  15   2 10.8374 2.57062   1
  15  16  -2 11.6650 2.85458   1
  14  16  -2 0.47316 2.09978   1
  13  16  -2 2.33957 1.78944   1
  12  16  -2 1.39868 1.55444   1
  11  16  -2 -1.4992 1.37899   1
   9  16  -2 48.5221 2.88056   1
   9  16  -2 44.5885 2.98634   2
   9  16  -2 47.1555 3.19715   1
   8  16  -2 41.8499 2.43894   1
   8  16  -2 41.2386 2.82309   1
   8  16  -2 36.7325 2.60503   2
   7  16  -2 2.73529 0.97421   2
   7  16  -2 4.38732 1.00452   1
   6  16  -2 14.5899 1.51781   1
   6  16  -2 11.2998 1.52646   2
   6  16  -2 11.2931 1.69550   1
   5  16  -2 31.1618 2.22636   1
   5  16  -2 32.7889 1.81767   1
   4  16  -2 72.6715 3.02558   1
   4  16  -2 69.1161 3.07398   2
   4  16  -2 71.4152 2.54316   1
   3  16  -2 40.4777 2.18525   2
   3  16  -2 40.9129 1.72048   1
   3  16  -2 38.8812 2.04476   1
   2  16  -2 22.8341 1.15195   1
   2  16  -2 25.9013 1.50905   1
   2  16  -2 23.6851 1.60264   2
  -2  16   2 20.5580 1.24620   1
   1  16  -2 15.6619 1.08590   1
  -1  16   2 16.0134 1.26803   1
  -1  16   2 17.5800 0.98714   1
   1  16  -2 18.2281 1.24098   2
   0  16   2 8.59215 1.16846   1
   0  16   2 9.88175 0.92131   1
   1  16   2 31.8536 1.52325   1
   1  16   2 34.5056 1.95553   1
   2  16   2 6.65224 1.04629   1
   2  16   2 6.27450 1.05440   1
   2  16   2 8.50810 1.32123   2
   3  16   2 8.57811 1.24244   1
   3  16   2 12.0767 1.56013   1
   4  16   2 4.56968 0.82476   2
   4  16   2 5.90321 1.14445   1
   5  16   2 51.6115 2.48918   2
   5  16   2 50.0645 2.85157   1
   5  16   2 50.5450 2.44968   1
   6  16   2 -0.5823 0.85941   1
   6  16   2 0.53948 1.01526   1
   6  16   2 1.01398 0.95061   2
   7  16   2 36.4310 2.47508   2
   7  16   2 31.1971 2.66276   1
   8  16   2 60.5052 3.53447   1
   8  16   2 65.5023 3.31764   1
   8  16   2 56.6211 3.29836   2
   9  16   2 -0.9963 1.23557   1
   9  16   2 3.11654 1.77680   1
  10  16   2 7.89245 1.74276   1
  11  16   2 2.86799 1.59151   1
  12  16   2 4.75420 1.93174   1
  13  16   2 23.3709 3.93428   1
  14  16   2 4.09508 2.36515   1
  14  17  -2 40.7639 5.11870   1
  13  17  -2 3.82760 2.10781   1
  12  17  -2 45.5922 3.99927   1
  11  17  -2 -2.9845 1.55654   1
  10  17  -2 -0.0130 1.41411   1
   9  17  -2 4.17265 1.41368   1
   8  17  -2 14.3325 2.27553   1
   8  17  -2 14.9058 2.22041   2
   7  17  -2 -0.4842 1.15272   1
   7  17  -2 -0.9920 1.12535   2
   7  17  -2 -0.2194 1.03227   1
   6  17  -2 3.45004 1.00991   1
   6  17  -2 2.88199 1.05166   1
   5  17  -2 0.49525 0.86740   1
   5  17  -2 -0.3556 0.98477   2
   5  17  -2 0.69540 0.86410   1
   4  17  -2 15.6481 1.64207   1
   4  17  -2 16.1393 1.71800   2
   4  17  -2 13.1441 1.32040   1
   3  17  -2 7.31987 1.35567   1
   3  17  -2 5.96787 1.04014   1
   3  17  -2 7.47143 1.42441   2
   2  17  -2 17.3281 1.31326   1
  -2  17   2 16.8958 1.10076   1
  -2  17   2 12.6216 1.05834   1
   2  17  -2 16.7368 1.41726   2
   2  17  -2 16.8639 1.04095   1
   1  17  -2 0.55313 0.46789   1
  -1  17   2 1.27699 0.50892   1
  -1  17   2 0.72837 0.60606   1
   1  17  -2 0.71954 0.48819   1
   1  17  -2 -0.3151 0.56579   2
   0  17   2 -0.1730 0.55161   1
   0  17   2 0.13922 0.65062   1
   1  17   2 8.89932 1.41071   1
   1  17   2 9.81366 1.13042   1
   2  17   2 128.461 4.29862   1
   2  17   2 131.856 3.83286   1
   3  17   2 -0.3674 0.83998   2
   3  17   2 -0.2026 0.77438   1
   3  17   2 -0.1418 0.77468   1
   4  17   2 3.77105 0.92735   1
   4  17   2 3.36911 1.01929   1
   4  17   2 4.75168 0.93640   2
   5  17   2 7.77324 1.07355   2
   5  17   2 7.18462 1.41377   1
   6  17   2 2.93216 1.20655   1
   6  17   2 4.84069 1.19133   1
   6  17   2 4.95807 1.11474   2
   7  17   2 13.5860 2.21068   1
   7  17   2 14.8431 2.20844   2
   8  17   2 2.68740 1.35146   1
   9  17   2 -1.3129 1.37632   1
  10  17   2 16.1475 2.26332   1
  11  17   2 0.42245 1.82587   1
  12  17   2 1.67916 2.09534   1
  13  17   2 -0.2792 2.32628   1
  12  18  -2 12.8923 2.28181   1
  11  18  -2 13.3353 2.18788   1
  10  18  -2 1.98360 1.66697   1
   9  18  -2 3.08062 1.46739   1
   8  18  -2 26.1549 2.81440   1
   7  18  -2 2.13636 1.23465   1
   6  18  -2 8.21645 1.67261   2
   6  18  -2 11.7379 1.98635   1
   5  18  -2 26.4355 2.04866   1
   5  18  -2 33.3066 2.47654   2
   4  18  -2 24.8594 2.21247   2
   4  18  -2 28.7360 2.05214   1
   4  18  -2 23.1696 1.57899   1
   3  18  -2 1.87519 0.88291   2
   3  18  -2 2.14652 0.68959   1
   3  18  -2 3.01545 0.84849   1
   2  18  -2 13.0434 1.22837   1
   2  18  -2 12.7570 1.40278   2
   2  18  -2 13.2314 1.35494   1
  -1  18   2 34.6870 1.69635   1
  -1  18   2 38.2993 1.69941   1
   0  18   2 1.08625 0.76692   1
   0  18   2 2.76100 0.62654   1
   1  18   2 57.0691 2.17285   1
   1  18   2 55.9543 2.56766   1
   2  18   2 8.53704 1.35451   1
   2  18   2 10.3552 1.67060   1
   3  18   2 23.9538 1.71962   1
   4  18   2 2.40832 1.07477   1
   4  18   2 1.99754 1.14634   2
   5  18   2 9.53187 1.22464   2
   5  18   2 6.72454 1.34278   1
   6  18   2 46.5576 3.10748   1
   7  18   2 3.41367 1.37152   1
   8  18   2 0.49917 1.43337   1
   9  18   2 14.0635 2.16037   1
  10  18   2 11.4086 2.10352   1
  11  18   2 6.46610 2.03990   1
  12  18   2 49.6860 4.76906   1
  11  19  -2 12.9901 2.35318   1
  10  19  -2 9.67913 2.05543   1
   9  19  -2 23.1414 3.28131   1
   8  19  -2 9.44075 1.72131   1
   7  19  -2 -0.5435 1.34819   1
   6  19  -2 4.10439 1.32445   1
   5  19  -2 18.5767 2.16798   1
   5  19  -2 13.7180 2.36153   2
   4  19  -2 -0.7644 1.06827   2
   3  19  -2 24.2593 1.80223   1
   3  19  -2 22.1447 1.94108   2
   2  19  -2 65.6232 2.14971   1
   0  19   2 5.28982 1.03703   1
   0  19   2 4.51172 0.91361   1
   1  19   2 8.29829 1.23662   1
   3  19   2 13.1552 2.00061   1
   4  19   2 1.37301 1.14285   1
   5  19   2 14.1430 2.32691   1
   6  19   2 4.32018 1.52629   1
   7  19   2 11.9664 2.01020   1
   8  19   2 7.06962 1.82781   1
   9  19   2 11.4955 2.17145   1
  10  19   2 1.05527 2.10309   1
   9  20  -2 4.94688 2.04936   1
   8  20  -2 2.24352 1.79834   1
   7  20  -2 7.57886 1.69367   1
   6  20  -2 6.33419 1.56502   1
   5  20  -2 3.06931 1.21204   1
   4  20  -2 1.59857 1.05736   1
   3  20  -2 15.3906 1.64936   1
   1  20   2 8.40181 1.39405   1
   2  20   2 3.02741 1.15493   1
   3  20   2 2.14023 1.21862   1
   4  20   2 12.1242 1.65179   1
   5  20   2 31.6760 2.99874   1
   6  20   2 5.62759 1.59088   1
   7  20   2 9.30607 1.99927   1
   8  20   2 4.74996 2.02225   1
   7  21  -2 8.28485 1.87454   1
   6  21  -2 28.6467 3.14264   1
   5  21  -2 9.22378 1.52066   1
   4  21  -2 18.6930 2.15595   1
   2  21   2 3.70386 1.32370   1
   3  21   2 4.55954 1.47661   1
   4  21   2 41.9248 3.24139   1
   5  21   2 30.7244 3.27752   1
   6  21   2 7.98346 1.98649   1
  21   0  -3 45.8069 5.00131   1
  20   0  -3 -0.4817 2.07353   1
  18   0  -3 1.42898 1.40499   1
  17   0  -3 118.132 5.35777   1
 -17   0   3 112.246 4.92277   1
 -16   0   3 1.87745 1.28854   1
  16   0  -3 -0.5561 1.09061   1
  15   0  -3 31.8595 2.59967   1
 -15   0   3 31.8862 2.43843   1
  14   0  -3 1.09635 0.83944   1
 -14   0   3 0.09902 0.84067   1
 -13   0   3 201.275 6.29737   1
  13   0  -3 206.398 6.56634   1
  12   0  -3 -0.0712 0.67220   1
 -12   0   3 -0.6273 0.63557   1
  11   0  -3 25.5754 1.91737   1
  10   0  -3 0.14802 0.49981   1
   9   0  -3 554.209 12.2616   1
  -9   0   3 553.712 12.2555   1
  -8   0   3 -0.5991 0.29157   1
   8   0  -3 -0.4296 0.31555   1
  -7   0   3 92.4110 3.02343   1
   7   0  -3 93.2782 3.11411   1
   6   0  -3 -0.0179 0.25561   1
  -6   0   3 -0.1999 0.23745   1
   5   0  -3 49.8002 1.89111   1
  -4   0   3 -0.1313 0.15101   1
   4   0  -3 -0.4254 0.14712   1
  -3   0   3 390.868 7.92827   1
   2   0  -3 0.01065 0.08638   1
  -2   0   3 -0.1027 0.09073   1
   1   0  -3 213.617 4.43384   1
  -1   0   3 219.515 4.46450   1
   0   0   3 -3.3299 0.15455   1
  -1   0  -3 3016.60 57.1834   1
  -1   0  -3 2857.64 59.1481   2
   1   0   3 3062.52 57.1505   1
   2   0   3 -1.6783 0.10221   1
   2   0   3 -1.7216 0.10774   1
   2   0   3 -1.7335 0.09613   2
   3   0   3 2139.46 42.0743   1
  -3   0  -3 2133.44 40.6953   1
   3   0   3 2132.09 43.9440   2
   3   0   3 2157.96 43.0761   1
  -3   0  -3 1973.69 42.2422   2
   4   0   3 -0.0194 0.18481   1
   4   0   3 0.01557 0.15937   2
   4   0   3 -0.0403 0.14036   1
  -4   0  -3 -0.2454 0.21608   2
  -4   0  -3 0.10881 0.16799   1
   5   0   3 463.356 9.73332   1
   5   0   3 460.541 10.1270   2
  -5   0  -3 485.115 9.91335   1
   5   0   3 470.009 9.97305   1
  -5   0  -3 480.988 10.4000   2
  -6   0  -3 0.21110 0.21540   1
   6   0   3 0.01633 0.24646   2
   6   0   3 0.26433 0.30517   1
   6   0   3 0.05409 0.22269   1
  -7   0  -3 41.9348 1.86827   1
   7   0   3 41.5073 2.03708   1
   7   0   3 42.8458 1.85905   2
   7   0   3 44.4498 1.83850   1
  -8   0  -3 0.43691 0.31886   1
   8   0   3 0.66214 0.36586   2
   8   0   3 0.22319 0.38665   1
   9   0   3 16.5393 1.46123   1
  -9   0  -3 17.2548 1.26051   1
   9   0   3 14.6463 1.08326   1
   9   0   3 14.0129 1.10287   2
  10   0   3 -0.0375 0.45291   1
 -10   0  -3 0.45591 0.51414   1
  11   0   3 1.35746 0.57585   2
  11   0   3 0.86474 0.72421   1
 -11   0  -3 1.41996 0.60502   1
  11   0   3 1.30110 0.56060   1
 -12   0  -3 -0.5633 0.73301   1
  12   0   3 -0.0999 0.69678   1
  12   0   3 -0.8504 0.69439   1
  12   0   3 -0.2599 0.68218   2
  13   0   3 54.6802 3.22208   1
  13   0   3 49.5715 2.51711   1
  13   0   3 52.0012 2.73270   2
 -13   0  -3 53.5134 2.67969   1
  14   0   3 -1.3050 0.88445   1
 -14   0  -3 1.55114 1.05366   1
  14   0   3 -0.5069 1.10235   2
 -15   0  -3 31.1491 2.60915   1
  15   0   3 35.4321 2.90756   1
 -16   0  -3 1.01400 1.58333   1
  16   0   3 -1.1868 1.22961   1
 -17   0  -3 101.360 5.08344   1
  17   0   3 95.1285 5.06895   1
  18   0   3 0.36305 1.83552   1
  19   0   3 38.3829 4.53381   1
  20   0   3 -0.2213 2.72349   1
  21  -1  -3 1.03506 2.38454   1
  21   1  -3 0.53672 2.56310   1
  20  -1  -3 17.2915 2.85359   1
  20   1  -3 15.0227 2.81615   1
  19  -1  -3 27.8871 3.61099   1
  19   1  -3 28.2684 3.65861   1
  18  -1  -3 3.15921 1.51105   1
  18   1  -3 1.96814 1.43259   1
  17  -1  -3 24.0677 2.78807   1
 -17  -1   3 26.2939 2.98814   1
  17   1  -3 24.0250 2.90931   1
 -17   1   3 20.7432 2.84254   1
  16  -1  -3 69.0781 3.81031   1
 -16  -1   3 68.1195 3.58213   1
  16   1  -3 53.1319 3.68266   2
 -16   1   3 68.7322 3.51677   1
  16   1  -3 68.6232 3.96976   1
 -15  -1   3 -0.0148 1.06290   1
  15  -1  -3 0.20504 0.90127   1
 -15   1   3 -0.4646 1.00087   1
  15   1  -3 1.29444 0.98441   1
 -14  -1   3 34.7029 2.37201   1
  14  -1  -3 34.9760 2.57359   1
 -14   1   3 32.7155 2.21966   1
  14   1  -3 34.2771 2.58086   1
 -13  -1   3 0.03712 0.70270   1
  13  -1  -3 -0.3021 0.64114   1
 -13   1   3 0.28490 0.69856   1
  13   1  -3 0.34744 0.63471   1
 -12  -1   3 -0.5249 0.61731   1
  12  -1  -3 0.63328 0.62660   1
 -12   1   3 0.44873 0.66716   1
  12   1  -3 0.13115 0.67750   1
  11  -1  -3 138.784 4.71038   1
 -11  -1   3 140.788 4.66373   1
  11   1  -3 136.198 4.79057   1
 -11   1   3 143.039 4.63392   1
  10  -1  -3 297.032 7.64874   1
 -10  -1   3 285.468 7.65907   1
 -10   1   3 304.664 7.68265   1
  10   1  -3 299.791 7.82500   1
  -9  -1   3 107.492 3.67932   1
   9  -1  -3 111.660 3.74984   1
   9   1  -3 107.400 3.81522   1
  -9   1   3 108.631 3.61322   1
   8  -1  -3 43.7049 2.08052   1
  -8   1   3 45.1240 1.99151   1
   8   1  -3 47.3301 2.22919   1
   7  -1  -3 13.5369 1.12740   1
  -7   1   3 12.4062 0.93380   1
  -6  -1   3 9.28188 0.71378   1
   6  -1  -3 9.21098 0.87004   1
  -6   1   3 10.2925 0.78270   1
   6   1  -3 10.3818 0.92842   1
  -5  -1   3 292.037 6.67851   1
   5  -1  -3 281.641 6.51213   1
   5   1  -3 310.704 6.76456   1
  -5   1   3 309.919 6.67691   1
  -4  -1   3 25.5429 1.16017   1
  -4   1   3 23.8764 1.09473   1
   3  -1  -3 64.3797 1.83373   1
  -3   1   3 63.1263 1.85208   1
  -2  -1   3 0.82141 0.18919   1
   2  -1  -3 0.73414 0.17400   1
   2   1  -3 0.62902 0.15869   1
  -2   1   3 0.83904 0.17868   1
  -1  -1   3 13.1219 0.61758   1
   1  -1  -3 10.3015 0.56573   1
   1   1  -3 12.8902 0.60411   1
  -1   1   3 12.2616 0.60615   1
   0  -1   3 569.640 10.8398   1
   0  -1  -3 556.851 11.1058   1
   0   1   3 557.547 10.6914   1
   0   1  -3 566.275 10.8746   1
  -1  -1  -3 699.524 14.2103   2
   1  -1   3 687.673 14.1280   1
  -1  -1  -3 685.965 13.6539   1
   1   1   3 676.472 13.6023   2
   1   1   3 702.785 13.5754   1
  -1   1  -3 702.849 13.6846   1
   2  -1   3 4.25700 0.31189   1
   2  -1   3 4.01779 0.32263   2
  -2  -1  -3 3.97149 0.35620   2
   2  -1   3 4.00997 0.31995   1
   2   1   3 3.73189 0.34187   1
   2   1   3 4.06669 0.35032   2
  -2   1  -3 4.18629 0.42381   2
   3  -1   3 112.829 2.79811   1
  -3  -1  -3 109.559 3.08693   2
   3  -1   3 106.079 2.67578   1
  -3  -1  -3 107.067 2.84750   1
   3  -1   3 103.890 2.73237   2
   3   1   3 100.439 2.85980   2
   3   1   3 107.886 2.95659   1
  -3   1  -3 109.321 2.73289   1
  -3   1  -3 107.233 2.84072   2
   3   1   3 109.939 2.85153   1
  -3   1  -3 108.910 2.74139   1
  -4  -1  -3 331.388 7.06673   1
   4  -1   3 312.253 6.88264   1
  -4  -1  -3 323.171 7.35735   2
   4  -1   3 325.127 7.03515   2
   4  -1   3 324.516 6.79348   1
  -4   1  -3 318.615 7.15648   2
   4   1   3 315.188 6.94342   1
   4   1   3 317.075 7.09588   1
  -4   1  -3 328.146 6.88864   1
   4   1   3 326.308 7.24493   2
  -5  -1  -3 32.9780 1.66340   2
  -5  -1  -3 34.5029 1.50644   1
   5  -1   3 33.0379 1.38479   2
   5  -1   3 32.7739 1.35166   1
  -5   1  -3 32.3430 1.55389   2
   5   1   3 32.9658 1.43132   1
   5   1   3 33.8233 1.49064   2
   5   1   3 33.6275 1.63032   1
  -5   1  -3 34.5752 1.42526   1
   6  -1   3 50.5315 2.11967   1
  -6  -1  -3 49.7073 2.01505   1
   6  -1   3 51.0674 1.87705   1
   6  -1   3 50.5960 1.94501   2
   6   1   3 50.9573 2.21076   1
   6   1   3 50.8255 1.95865   1
   6   1   3 52.2319 2.07656   2
  -6   1  -3 50.7437 1.96127   1
   7  -1   3 5.36963 0.85510   1
   7  -1   3 6.70945 0.60403   1
   7  -1   3 5.72345 0.61547   2
  -7  -1  -3 7.68348 0.72203   1
   7   1   3 6.04579 0.94214   1
   7   1   3 5.63753 0.67529   2
  -7   1  -3 6.33881 0.63198   1
   7   1   3 6.03508 0.62572   1
  -8  -1  -3 38.6473 1.87262   1
   8  -1   3 37.4405 2.00080   1
   8   1   3 39.3724 1.90304   2
  -8   1  -3 36.1668 1.75666   1
   8   1   3 37.7132 2.07707   1
   9  -1   3 17.6448 1.21307   1
   9  -1   3 16.3517 1.46009   1
   9  -1   3 17.6641 1.25175   2
  -9  -1  -3 16.0935 1.19998   1
   9   1   3 18.1476 1.54538   1
   9   1   3 14.4286 1.28327   2
  -9   1  -3 17.6746 1.24499   1
  10  -1   3 0.04544 0.44045   1
  10  -1   3 -0.3179 0.48672   2
  10   1   3 0.02079 0.59704   1
  10   1   3 -0.1368 0.51886   2
 -10   1  -3 0.45408 0.49973   1
  10   1   3 -0.7507 0.47931   1
 -11  -1  -3 209.599 6.09806   1
  11  -1   3 199.847 5.75346   1
  11  -1   3 197.511 6.17984   1
  11  -1   3 201.028 5.98232   2
  11   1   3 207.588 6.22507   2
  11   1   3 204.742 5.87652   1
 -11   1  -3 206.414 5.99152   1
  11   1   3 203.398 6.37590   1
  12  -1   3 27.7644 1.87722   1
  12  -1   3 35.3434 1.97628   2
 -12  -1  -3 36.3039 2.17744   1
  12  -1   3 32.7475 2.34213   1
 -12   1  -3 33.6726 2.06410   1
  12   1   3 34.4708 2.45839   1
  12   1   3 33.0402 1.94857   1
  12   1   3 30.4864 2.03826   2
  13  -1   3 24.9169 1.78459   1
  13  -1   3 28.6132 2.04274   2
  13  -1   3 26.2221 2.27637   1
 -13  -1  -3 32.5898 2.12408   1
 -13   1  -3 31.2368 2.06722   1
  13   1   3 23.7477 1.94127   1
  13   1   3 28.0169 2.46713   1
  13   1   3 29.5932 2.09768   2
  14  -1   3 -0.4154 1.00576   1
  14  -1   3 -1.0925 1.04902   2
  14  -1   3 1.44424 0.88116   1
 -14  -1  -3 0.29255 1.10264   1
 -14   1  -3 0.30941 0.94558   1
  14   1   3 -1.1097 1.01827   1
  14   1   3 0.17164 0.96233   1
  14   1   3 0.01355 1.06652   2
 -15  -1  -3 18.1966 2.32840   1
  15  -1   3 18.1229 2.27858   1
  15   1   3 15.5556 2.46215   1
 -15   1  -3 12.0984 2.18077   1
 -16  -1  -3 4.42133 1.65969   1
  16  -1   3 4.07306 1.35781   1
 -16   1  -3 5.76331 1.48334   1
  16   1   3 3.03997 1.47721   1
  17  -1   3 30.1053 3.17187   1
  17   1   3 27.1948 3.22670   1
 -17   1  -3 30.4340 3.39221   1
  18  -1   3 76.6991 5.02713   1
  19   1   3 -0.9858 2.17057   1
  20  -1   3 16.0412 3.10365   1
  20   1   3 13.6188 3.24438   1
  21  -2  -3 8.47283 2.44975   1
  21   2  -3 13.5395 2.87223   1
  20   2  -3 63.5245 5.17968   1
  19  -2  -3 29.3522 3.38623   1
  19   2  -3 33.6981 3.93664   1
  18  -2  -3 10.0911 1.99270   1
  18   2  -3 9.33674 1.95818   1
 -18   2   3 12.2182 1.90048   1
  17  -2  -3 2.72456 1.42351   1
 -17   2   3 2.65108 1.51514   1
  17   2  -3 4.86643 1.57623   1
 -16  -2   3 14.3668 2.44076   1
  16  -2  -3 14.7282 2.22213   1
  16   2  -3 7.96714 1.67962   2
 -16   2   3 17.3571 2.20734   1
  16   2  -3 10.3931 1.78234   1
 -15  -2   3 3.74543 1.11578   1
  15  -2  -3 3.39802 1.06741   1
 -15   2   3 4.38991 1.09785   1
  15   2  -3 3.34661 1.26222   1
 -14  -2   3 2.58368 0.89864   1
  14  -2  -3 5.87977 1.22590   1
 -14   2   3 3.75479 0.92863   1
  14   2  -3 5.46892 1.37654   1
 -13  -2   3 0.90876 0.77547   1
  13  -2  -3 0.44072 0.65506   1
 -13   2   3 -0.5467 0.69906   1
  13   2  -3 0.08374 0.76264   1
  12  -2  -3 1.79660 0.78588   1
 -12  -2   3 1.95156 0.72927   1
  12   2  -3 2.30488 0.76769   1
 -11  -2   3 67.4382 2.91747   1
  11  -2  -3 68.2617 3.04761   1
  11   2  -3 65.5955 3.17697   1
 -11   2   3 65.3660 2.83036   1
 -10  -2   3 143.153 4.69531   1
  10  -2  -3 144.751 4.62370   1
 -10   2   3 155.092 4.68498   1
  10   2  -3 152.938 4.95379   1
   9  -2  -3 22.8992 1.55483   1
  -9  -2   3 20.2194 1.32709   1
   9   2  -3 22.6926 1.69418   1
  -9   2   3 22.2325 1.38350   1
  -8  -2   3 43.1047 2.02869   1
   8  -2  -3 43.0369 2.01969   1
   8   2  -3 39.8917 2.10645   1
  -8   2   3 45.1668 1.92673   1
  -7  -2   3 97.7325 3.19755   1
   7  -2  -3 94.6654 3.07522   1
   7   2  -3 96.5880 3.31774   1
  -7   2   3 94.3886 3.04209   1
   6  -2  -3 1084.67 21.1147   1
  -6  -2   3 1118.10 21.4754   1
   6   2  -3 1105.87 21.4737   1
  -6   2   3 1088.16 21.2293   1
  -5  -2   3 386.280 8.25035   1
   5   2  -3 363.388 8.19957   1
  -5   2   3 389.904 8.11404   1
   4  -2  -3 313.127 6.67375   1
  -4  -2   3 323.165 6.94928   1
   4   2  -3 312.497 6.91691   1
  -4   2   3 330.997 6.81087   1
  -3  -2   3 27.5550 1.12482   1
   3  -2  -3 26.2188 1.00956   1
  -3   2   3 26.7217 1.04749   1
   3   2  -3 29.1015 1.19753   1
   2  -2  -3 753.242 14.6685   1
  -2  -2   3 800.727 14.8362   1
  -2   2   3 797.682 16.4263   1
  -1  -2   3 5.20311 0.35472   1
   1  -2  -3 5.26941 0.36507   1
  -1   2   3 5.09971 0.36002   1
   1   2  -3 5.37020 0.35424   1
   0  -2  -3 105.946 2.59373   2
   0  -2  -3 104.192 2.52216   1
   0  -2   3 108.898 2.34503   1
   0   2  -3 108.017 2.34097   1
   0   2   3 100.914 2.48665   1
  -1  -2  -3 40.6505 1.39663   2
   1  -2   3 41.5398 1.14718   1
  -1  -2  -3 42.5314 1.38904   1
  -1   2  -3 40.8994 1.17048   1
   1   2   3 44.1472 1.39533   1
   1   2   3 42.2223 1.39123   2
   2  -2   3 0.17011 0.09790   1
  -2  -2  -3 0.20781 0.13303   2
   2  -2   3 0.21964 0.10191   1
   2   2   3 0.40211 0.13027   1
   2   2   3 0.25226 0.12216   2
  -2   2  -3 0.48741 0.17934   2
  -2   2  -3 0.36693 0.17215   1
   2   2   3 0.32465 0.22483   1
   3  -2   3 4.10798 0.36439   1
   3  -2   3 4.18952 0.34058   2
  -3  -2  -3 4.19225 0.40296   1
   3  -2   3 4.31791 0.35675   1
  -3   2  -3 4.10290 0.43986   2
  -3   2  -3 4.45041 0.42806   1
   3   2   3 4.07150 0.53803   1
   3   2   3 4.40717 0.42676   1
  -3   2  -3 4.35273 0.34232   1
  -4  -2  -3 12.7453 0.94875   2
   4  -2   3 11.9379 0.67469   1
   4  -2   3 11.5981 0.65405   2
   4  -2   3 11.8462 0.69614   1
  -4   2  -3 11.5010 0.77787   2
   4   2   3 12.9900 0.96695   1
   4   2   3 12.5960 0.77169   1
   4   2   3 10.6081 0.74359   2
  -4   2  -3 11.1307 0.66769   1
  -5  -2  -3 11.0198 0.81132   1
   5  -2   3 13.3842 0.81458   1
   5  -2   3 11.9880 0.72354   1
  -5  -2  -3 12.6707 1.05909   2
   5  -2   3 11.4655 0.72216   2
   5   2   3 11.4411 0.78280   1
  -5   2  -3 14.0799 0.96287   2
   5   2   3 12.1917 1.00694   1
  -5   2  -3 11.5357 0.71657   1
   5   2   3 12.9615 0.88656   2
  -6  -2  -3 286.608 6.72355   1
   6  -2   3 276.647 6.24214   1
   6  -2   3 285.568 6.50135   2
   6   2   3 271.115 6.80909   1
  -6   2  -3 273.103 6.37133   1
   6   2   3 281.073 6.57768   1
   6   2   3 271.740 6.84376   2
   7  -2   3 10.3835 1.02358   1
   7  -2   3 10.5133 0.78702   1
  -7  -2  -3 10.7321 0.94250   1
   7  -2   3 11.9793 0.83597   2
  -7   2  -3 12.0235 0.87431   1
   7   2   3 11.3037 1.18672   1
   7   2   3 8.47420 0.85526   2
   8  -2   3 24.0761 1.32665   2
  -8  -2  -3 24.2937 1.41890   1
   8  -2   3 23.1921 1.58333   1
  -8   2  -3 23.9309 1.34471   1
   8   2   3 23.8226 1.47439   2
   8   2   3 20.9803 1.66992   1
   9  -2   3 43.8519 2.00186   2
   9  -2   3 43.6250 1.91772   1
   9  -2   3 39.2458 2.18253   1
  -9   2  -3 43.5656 2.03234   1
   9   2   3 41.9483 1.99601   1
   9   2   3 41.9853 2.43853   1
  10  -2   3 124.577 3.93785   1
  10  -2   3 129.200 4.12268   2
  10  -2   3 124.084 4.30866   1
 -10  -2  -3 122.058 4.23065   1
  10   2   3 122.521 4.31718   2
  10   2   3 127.130 4.62376   1
  10   2   3 128.015 4.17790   1
 -10   2  -3 126.908 4.11435   1
  11  -2   3 319.267 7.95826   1
  11  -2   3 316.654 8.23742   2
  11  -2   3 312.535 8.35618   1
 -11  -2  -3 321.166 8.42821   1
  11   2   3 324.368 8.86248   1
  11   2   3 320.223 8.65560   2
  11   2   3 325.314 8.28965   1
 -11   2  -3 313.704 8.14135   1
  12  -2   3 46.2437 2.72718   1
 -12  -2  -3 48.2324 2.47929   1
  12  -2   3 44.8270 2.30849   2
  12  -2   3 41.8402 2.14712   1
  12   2   3 42.3287 2.30519   1
  12   2   3 46.1038 2.89391   1
  12   2   3 43.9611 2.46937   2
 -13  -2  -3 39.9368 2.55467   1
  13  -2   3 35.5173 2.20149   1
  13  -2   3 37.0200 2.23278   2
  13  -2   3 41.0610 2.65104   1
 -13   2  -3 40.3370 2.31965   1
  13   2   3 35.7372 2.39083   1
  13   2   3 39.5421 2.54427   2
  13   2   3 39.9940 2.86529   1
 -14  -2  -3 175.075 5.84858   1
  14  -2   3 162.205 5.54479   2
  14  -2   3 183.446 6.27592   1
  14  -2   3 163.298 5.34331   1
  14   2   3 177.934 6.49076   1
 -14   2  -3 185.589 5.83997   1
  14   2   3 164.319 5.72489   1
  14   2   3 184.748 6.13809   2
  15  -2   3 5.44094 1.44274   1
 -15  -2  -3 4.93054 1.41205   1
  15   2   3 3.14926 1.26820   1
 -15   2  -3 2.24794 1.15841   1
  16  -2   3 7.30389 1.48468   1
  16   2   3 6.77421 1.59354   1
 -16   2  -3 5.14704 1.43819   1
  17  -2   3 2.15316 1.56278   1
  17   2   3 4.50742 1.61907   1
 -17   2  -3 5.85666 1.89116   1
  18  -2   3 4.07239 2.01029   1
  18   2   3 1.83558 1.89427   1
  19  -2   3 9.07785 2.34284   1
  19   2   3 8.11159 2.41706   1
  20   2   3 -0.6080 2.68284   1
  21  -3  -3 7.54524 2.74110   1
  20  -3  -3 1.07516 1.93409   1
  20   3  -3 7.14391 2.34164   1
  19  -3  -3 2.00821 1.58804   1
  19   3  -3 -1.2233 1.69404   1
  18  -3  -3 24.7827 2.94449   1
 -18   3   3 27.0284 3.47073   1
  18   3  -3 34.3216 3.47420   1
  17  -3  -3 1.94634 1.14317   1
  17   3  -3 1.14020 1.35202   1
 -17   3   3 2.26492 1.60586   1
  16  -3  -3 139.601 5.44202   1
 -16  -3   3 136.385 5.31895   1
  16   3  -3 126.771 5.61837   2
  16   3  -3 140.414 5.96750   1
 -16   3   3 135.078 5.13870   1
 -15  -3   3 57.6519 3.17735   1
  15  -3  -3 60.4052 3.36718   1
  15   3  -3 63.9897 3.67885   1
 -15   3   3 57.6353 3.08865   1
 -14  -3   3 37.0385 2.39531   1
  14  -3  -3 39.8704 2.65483   1
 -14   3   3 39.3293 2.40973   1
  14   3  -3 45.3267 3.02209   1
  13  -3  -3 0.00436 0.69393   1
 -13  -3   3 -0.7735 0.77765   1
 -13   3   3 -0.6052 0.77796   1
  13   3  -3 0.58384 0.72758   1
  12  -3  -3 4.99867 0.99982   1
 -12  -3   3 5.31500 0.72877   1
  12   3  -3 5.15003 0.97388   1
 -12   3   3 7.49439 1.01632   1
 -11  -3   3 578.311 13.5250   1
  11  -3  -3 594.899 13.1728   1
  11   3  -3 605.375 13.8033   1
 -11   3   3 588.708 13.2418   1
 -10  -3   3 19.4413 1.44806   1
  10  -3  -3 20.2847 1.55697   1
  10   3  -3 18.3833 1.63408   1
 -10   3   3 20.3342 1.36325   1
   9  -3  -3 88.8432 3.17836   1
   9   3  -3 86.4982 3.45935   1
  -9   3   3 88.2593 3.11192   1
   8  -3  -3 136.373 4.01812   1
  -8  -3   3 145.480 4.34048   1
  -8   3   3 136.468 4.03517   1
   8   3  -3 136.129 4.36506   1
   7  -3  -3 0.58316 0.34232   1
  -7  -3   3 -0.0939 0.28860   1
   7   3  -3 -0.3489 0.28252   1
  -7   3   3 0.38114 0.27296   1
  -6  -3   3 288.469 6.79396   1
  -6   3   3 291.756 6.56775   1
   6   3  -3 280.082 6.82187   1
   5  -3  -3 85.2308 2.43292   1
  -5  -3   3 84.8230 2.67417   1
   5   3  -3 80.3766 2.69497   1
  -5   3   3 86.2520 2.52268   1
   4  -3  -3 336.149 6.99540   1
  -4  -3   3 342.633 7.33144   1
   4   3  -3 333.377 7.33347   1
  -4   3   3 345.662 7.12982   1
   3  -3  -3 5.75641 0.40316   1
  -3  -3   3 6.78158 0.48412   1
   3   3  -3 6.19004 0.57419   1
  -3   3   3 6.02883 0.44011   1
  -2  -3   3 187.002 4.04955   1
   2  -3  -3 173.289 3.87795   1
   2   3  -3 183.472 4.03448   1
  -2   3   3 175.878 3.92434   1
  -1  -3   3 0.92744 0.17066   1
   1  -3  -3 0.52261 0.13096   1
   0  -3  -3 102.707 2.51190   1
   0  -3   3 110.343 2.26636   1
   0  -3  -3 84.6028 2.46639   2
   0   3  -3 101.441 2.24268   1
   0   3   3 104.288 2.50253   1
  -1  -3  -3 1036.54 21.6983   1
  -1  -3  -3 1027.40 22.3370   2
   1  -3   3 1055.15 19.7660   1
   1   3   3 1040.57 19.5499   1
   1   3   3 1055.62 21.8938   2
  -2  -3  -3 144.110 3.71066   2
   2  -3   3 150.959 3.09779   1
   2   3   3 141.695 3.66756   2
   2   3   3 150.375 3.59624   1
   2   3   3 150.854 3.69775   1
  -2   3  -3 145.978 3.26002   2
  -2   3  -3 142.212 3.19948   1
   3  -3   3 332.397 6.55885   1
  -3  -3  -3 330.536 7.45569   2
  -3  -3  -3 321.079 7.09617   1
   3   3   3 320.856 7.21442   1
   3   3   3 341.676 7.43199   2
  -3   3  -3 340.445 6.66577   1
  -3   3  -3 327.592 6.90205   2
   4  -3   3 63.6391 1.91027   1
   4  -3   3 65.0536 1.83093   1
   4  -3   3 65.6298 1.85432   2
  -4  -3  -3 65.0982 2.41620   2
   4   3   3 64.5237 2.26324   2
  -4   3  -3 64.5556 1.90885   1
   4   3   3 65.2666 2.19375   1
  -4   3  -3 63.4601 2.01202   2
   4   3   3 65.0015 2.34626   1
   5  -3   3 -0.0173 0.18471   1
   5  -3   3 0.29180 0.17303   2
   5  -3   3 0.61906 0.18738   1
   5   3   3 0.04681 0.26004   2
  -5   3  -3 0.40517 0.25405   2
   5   3   3 0.52737 0.34294   1
  -5   3  -3 0.41640 0.19007   1
   5   3   3 0.46926 0.22891   1
   6  -3   3 164.301 4.09159   2
   6  -3   3 156.438 3.95024   1
  -6  -3  -3 162.083 4.46358   1
   6  -3   3 156.898 4.09367   1
   6   3   3 161.885 4.60613   2
  -6   3  -3 158.517 4.08447   1
   6   3   3 151.233 4.30343   1
   6   3   3 158.440 4.64009   1
   7  -3   3 84.1009 2.67897   2
  -7  -3  -3 87.6797 3.05719   1
   7  -3   3 84.5542 2.61752   1
  -7   3  -3 85.3384 2.75118   1
   7   3   3 86.0682 3.11499   2
   7   3   3 84.4780 2.96863   1
   7   3   3 83.2651 3.22553   1
  -8  -3  -3 12.5601 1.12729   1
   8  -3   3 12.3296 1.13015   1
   8  -3   3 13.9528 0.93181   2
   8   3   3 10.7158 1.10144   2
   8   3   3 12.3733 1.35472   1
  -8   3  -3 13.5042 0.96190   1
  -9  -3  -3 15.9056 1.32786   1
   9  -3   3 14.9525 1.33295   1
   9  -3   3 16.2807 1.10381   1
   9  -3   3 15.5086 1.11064   2
  -9   3  -3 16.0768 1.14065   1
   9   3   3 14.2379 1.53739   1
   9   3   3 13.7059 1.28977   2
   9   3   3 16.1301 1.20052   1
  10  -3   3 45.0807 2.06472   2
  10  -3   3 42.6498 1.93621   1
  10  -3   3 43.9837 2.33937   1
 -10  -3  -3 42.4640 2.20436   1
 -10   3  -3 42.6591 2.06524   1
  10   3   3 43.3658 2.58848   1
  10   3   3 43.7474 2.32348   2
  11  -3   3 5.29478 0.95634   1
 -11  -3  -3 7.56155 0.98331   1
  11  -3   3 5.98834 1.04719   2
  11  -3   3 7.85369 1.28837   1
  11   3   3 8.01248 1.21331   2
 -11   3  -3 7.04952 1.05022   1
  11   3   3 6.98962 0.87395   1
  11   3   3 9.72930 1.52387   1
 -12  -3  -3 0.07952 0.76813   1
  12  -3   3 0.45581 0.65045   1
  12  -3   3 0.70011 0.64003   1
  12  -3   3 -0.1633 0.65346   2
  12   3   3 -0.3030 0.73009   1
 -12   3  -3 0.38985 0.66744   1
  12   3   3 -0.6820 0.81282   2
  12   3   3 -1.1710 0.80008   1
  13  -3   3 1.08178 0.79555   1
  13  -3   3 1.21220 0.80602   2
  13  -3   3 -0.4258 0.77401   1
 -13  -3  -3 0.50939 0.95517   1
  13   3   3 -1.4876 0.88533   1
  13   3   3 0.45260 0.94190   2
 -13   3  -3 1.05386 0.79725   1
  13   3   3 0.22656 0.79349   1
 -14  -3  -3 32.9974 2.59221   1
  14  -3   3 38.7428 2.70875   1
  14  -3   3 26.1339 2.06360   1
  14   3   3 35.5023 2.89630   1
 -14   3  -3 34.6592 2.19687   1
  14   3   3 31.8220 2.46822   2
  15  -3   3 6.82805 1.41102   1
 -15  -3  -3 3.72631 1.35781   1
  15   3   3 4.74256 1.52385   2
  15   3   3 5.52141 1.52869   1
 -15   3  -3 3.99794 1.13974   1
  16  -3   3 10.5693 1.95218   1
  16   3   3 8.64616 2.01140   1
 -16   3  -3 12.5068 1.55571   1
  17  -3   3 44.6593 3.65724   1
  17   3   3 44.9681 3.85993   1
 -17   3  -3 39.8862 3.40203   1
  18  -3   3 1.70103 1.77703   1
  18   3   3 2.07275 1.89311   1
  19  -3   3 21.7710 3.95416   1
  19   3   3 15.6617 2.68066   1
  20   3   3 12.6117 3.11109   1
  21   4  -3 34.2203 5.43726   1
  20  -4  -3 -0.3201 2.12613   1
  20   4  -3 -0.6974 2.15447   1
  19  -4  -3 15.6554 2.39823   1
  19   4  -3 24.1017 3.63080   1
  18  -4  -3 17.2463 2.71906   1
  18   4  -3 25.8594 3.39001   1
 -18   4   3 22.0754 3.45104   1
  17  -4  -3 13.7708 2.26748   1
  17   4  -3 14.6027 2.33952   1
 -17   4   3 16.9169 2.80399   1
  16  -4  -3 117.624 4.83468   1
  16   4  -3 110.466 5.26022   2
  16   4  -3 125.293 5.54438   1
 -16   4   3 114.175 4.62186   1
 -15  -4   3 12.3125 2.25333   1
  15  -4  -3 14.0540 1.83851   1
 -15   4   3 12.0179 1.88286   1
  15   4  -3 10.3198 1.81772   1
 -14  -4   3 8.46010 1.11568   1
  14  -4  -3 12.4243 1.66145   1
  14   4  -3 11.7366 1.91470   1
 -14   4   3 11.7067 1.60689   1
 -13  -4   3 38.1104 2.40761   1
  13  -4  -3 40.1006 2.43861   1
  13   4  -3 36.9842 2.66258   1
 -13   4   3 39.2775 2.30128   1
  12  -4  -3 9.68441 1.30006   1
 -12  -4   3 9.63465 1.36548   1
 -12   4   3 11.0841 1.25253   1
  12   4  -3 10.8719 1.56648   1
  11  -4  -3 116.283 3.99045   1
 -11  -4   3 115.374 4.18657   1
  11   4  -3 114.029 4.49827   1
 -11   4   3 116.654 4.02760   1
  10  -4  -3 179.524 5.12403   1
 -10  -4   3 178.353 5.47872   1
  10   4  -3 178.988 5.68071   1
 -10   4   3 180.601 5.18565   1
   9  -4  -3 17.3223 1.30796   1
  -9  -4   3 15.0674 1.30375   1
   9   4  -3 16.4105 1.52472   1
  -9   4   3 15.9568 1.16429   1
  -8  -4   3 381.617 9.13425   1
   8  -4  -3 374.366 8.42359   1
  -8   4   3 373.373 8.57781   1
   8   4  -3 378.196 9.07862   1
  -7  -4   3 108.472 3.51435   1
   7   4  -3 110.516 3.67664   1
  -7   4   3 109.120 3.27971   1
   6  -4  -3 58.1715 1.98013   1
  -6  -4   3 60.6783 2.27165   1
  -6   4   3 57.2403 2.05923   1
   6   4  -3 59.7226 2.40080   1
   5  -4  -3 54.7473 1.81077   1
  -5  -4   3 59.5340 2.12623   1
  -5   4   3 54.3718 1.89078   1
   5   4  -3 56.2758 2.20194   1
  -4  -4   3 6.66960 0.54314   1
   4  -4  -3 5.22587 0.43647   1
  -4   4   3 5.52936 0.48497   1
   4   4  -3 5.68044 0.67745   1
  -3  -4   3 224.566 4.97433   1
   3  -4  -3 210.589 4.63603   1
  -3   4   3 221.311 4.77318   1
   3   4  -3 220.625 5.00042   1
  -2  -4   3 126.417 3.02284   1
   2  -4  -3 122.299 2.90946   1
   2   4  -3 128.720 3.07059   1
  -2   4   3 125.513 2.95465   1
   1  -4  -3 101.227 2.49031   1
  -1  -4   3 102.886 2.39836   1
   1   4  -3 99.7569 2.39268   1
  -1   4   3 100.153 2.48474   1
   0  -4  -3 26.1764 1.03615   1
   0  -4   3 25.6633 0.81153   1
   0   4   3 27.0575 1.02834   1
   0   4   3 27.7904 1.06431   2
  -1  -4  -3 46.6058 1.56226   1
   1  -4   3 49.9233 1.15600   1
  -1  -4  -3 45.5681 1.59965   2
   1   4   3 48.2084 1.62796   2
   1   4   3 47.8182 1.56775   1
   1   4   3 47.0464 1.63156   1
  -2  -4  -3 348.829 7.81926   2
   2  -4   3 355.931 6.91165   1
   2  -4   3 357.135 6.74435   1
   2   4   3 359.366 7.63582   1
  -2   4  -3 354.074 7.11687   2
   2   4   3 373.549 7.56757   1
  -2   4  -3 354.484 6.87103   1
   2   4   3 355.261 7.80707   2
   3  -4   3 102.416 2.30488   1
  -3  -4  -3 102.517 3.07854   2
  -3  -4  -3 102.178 2.90474   1
  -3   4  -3 102.762 2.52526   2
   3   4   3 102.704 2.92466   1
   3   4   3 104.479 3.04030   2
   3   4   3 101.600 3.05666   1
  -4  -4  -3 20.1549 1.14005   1
   4  -4   3 20.1660 0.78969   1
  -4   4  -3 20.5660 0.87328   1
   4   4   3 19.3819 1.14931   2
   4   4   3 20.6168 1.10065   1
  -4   4  -3 19.6261 0.94418   2
   4   4   3 18.2725 1.24484   1
   5  -4   3 6.68870 0.50663   1
   5  -4   3 5.59124 0.56408   1
  -5  -4  -3 6.20468 0.72842   1
   5  -4   3 6.62609 0.49854   2
   5   4   3 5.02278 0.72036   2
  -5   4  -3 6.50824 0.55626   1
   5   4   3 7.85610 0.67681   1
   5   4   3 5.99555 0.90986   1
  -5   4  -3 8.23837 0.72438   2
  -6  -4  -3 894.482 17.9949   1
   6  -4   3 893.160 17.7197   2
   6  -4   3 865.029 17.2467   1
   6  -4   3 901.913 17.1288   1
  -6   4  -3 889.057 17.2870   1
   6   4   3 906.671 18.7436   2
   6   4   3 906.657 17.9419   1
   6   4   3 872.694 18.1808   1
   7  -4   3 155.374 3.96455   1
  -7  -4  -3 156.413 4.56478   1
   7  -4   3 153.428 4.10002   1
   7   4   3 155.275 4.70979   2
   7   4   3 148.761 4.78719   1
   7   4   3 154.972 4.49280   1
  -7   4  -3 152.983 4.09143   1
  -8  -4  -3 5.49856 0.86097   1
   8  -4   3 6.73563 0.68000   2
   8   4   3 5.10505 0.82824   2
   8   4   3 6.64525 1.10929   1
  -8   4  -3 6.91744 0.67996   1
   8   4   3 6.01624 0.86588   1
   9  -4   3 40.9008 1.77676   2
   9  -4   3 39.9093 1.74364   1
  -9  -4  -3 41.3485 2.13077   1
   9  -4   3 40.1785 2.01833   1
  -9   4  -3 40.0099 1.85764   1
   9   4   3 41.0670 2.21108   2
   9   4   3 40.2249 2.41746   1
   9   4   3 40.0046 2.01250   1
  10  -4   3 14.5832 1.38963   1
  10  -4   3 11.7510 1.02717   1
 -10  -4  -3 12.8053 1.32251   1
  10  -4   3 13.8145 1.06598   2
  10   4   3 16.3120 1.67733   1
 -10   4  -3 11.6523 1.06906   1
  10   4   3 12.8262 1.22786   1
  10   4   3 10.6745 1.26228   2
 -11  -4  -3 15.6994 1.44256   1
  11  -4   3 16.0145 1.56243   1
  11  -4   3 12.2134 1.14349   1
  11  -4   3 12.7778 1.15044   2
  11   4   3 16.0308 1.79760   1
  11   4   3 14.6865 1.45356   1
  11   4   3 12.3015 1.46488   2
 -11   4  -3 13.0754 1.25271   1
  12  -4   3 0.10103 0.67893   1
  12  -4   3 0.18369 0.63067   2
  12  -4   3 0.06763 0.64809   1
  12   4   3 -0.5825 0.83051   1
 -12   4  -3 0.46747 0.64068   1
  12   4   3 -0.4751 0.85411   1
  12   4   3 -0.8051 0.82326   2
  13  -4   3 0.57714 0.79953   1
 -13  -4  -3 0.38043 1.04243   1
  13  -4   3 0.13099 0.78676   1
  13  -4   3 -0.0683 0.78066   2
  13   4   3 -0.4007 1.01252   2
 -13   4  -3 1.48116 0.78778   1
  13   4   3 -0.7181 1.00478   1
  13   4   3 0.31477 0.92665   1
  14  -4   3 37.2456 2.65951   1
 -14  -4  -3 35.0501 2.68997   1
  14  -4   3 30.3679 2.09743   1
  14   4   3 39.7708 3.06051   1
 -14   4  -3 37.1210 2.33992   1
  14   4   3 34.3092 2.63121   2
  15  -4   3 36.8557 2.93671   1
  15   4   3 34.9128 2.85586   2
  15   4   3 36.2694 3.12552   1
 -15   4  -3 34.7787 2.52017   1
  16  -4   3 9.92792 1.84402   1
 -16   4  -3 9.69689 1.50684   1
  17  -4   3 0.95507 1.47248   1
 -17   4  -3 2.76923 1.75875   1
  17   4   3 2.16411 1.71408   1
  18  -4   3 22.2321 3.44867   1
  18   4   3 23.5083 3.68837   1
  19   4   3 5.22678 2.48254   1
  20   4   3 2.09352 2.52743   1
  21   5  -3 10.3441 3.09088   1
  20   5  -3 19.7191 3.05799   1
  19  -5  -3 1.10654 1.67249   1
  19   5  -3 -0.9390 2.00812   1
  18  -5  -3 30.1635 3.22439   1
  18   5  -3 36.2730 3.78734   1
 -18   5   3 36.1739 3.57451   1
  17  -5  -3 10.2045 1.92281   1
 -17   5   3 9.90773 1.58382   1
  17   5  -3 8.83955 1.74550   1
  16  -5  -3 6.68341 1.45972   1
 -16   5   3 4.39168 1.25753   1
  16   5  -3 3.88418 1.75031   2
  15  -5  -3 12.0703 1.84716   1
 -15  -5   3 8.90605 1.33756   1
 -15   5   3 13.4703 1.90664   1
  15   5  -3 14.0863 2.28254   1
 -14  -5   3 3.67627 1.16039   1
  14  -5  -3 1.75168 0.82254   1
  14   5  -3 2.67748 1.16594   1
  13  -5  -3 3.83874 0.95850   1
 -13  -5   3 4.65185 0.98413   1
  13   5  -3 2.17651 0.92933   1
 -13   5   3 4.11322 0.86573   1
  12  -5  -3 56.9559 2.71459   1
 -12  -5   3 57.8596 2.75458   1
 -12   5   3 54.9332 2.56192   1
  12   5  -3 54.1558 3.15252   1
  11  -5  -3 8.48444 1.18388   1
 -11  -5   3 7.59482 1.18418   1
 -11   5   3 7.17208 1.04479   1
  11   5  -3 4.99209 0.98522   1
 -10  -5   3 5.74260 1.03730   1
  10  -5  -3 4.20061 0.81257   1
  10   5  -3 4.34531 0.95948   1
 -10   5   3 4.27515 0.65690   1
  -9  -5   3 15.1449 1.18975   1
   9  -5  -3 16.9912 1.26892   1
   9   5  -3 14.8893 1.45212   1
  -9   5   3 15.1700 1.16095   1
  -8  -5   3 436.858 10.1776   1
   8   5  -3 440.517 10.3405   1
  -8   5   3 448.113 9.76147   1
   7  -5  -3 99.8016 2.91543   1
  -7  -5   3 107.264 3.45945   1
   7   5  -3 97.3013 3.50153   1
  -7   5   3 102.721 3.12149   1
   6  -5  -3 141.180 3.57551   1
  -6  -5   3 144.186 4.10560   1
   6   5  -3 138.338 4.18217   1
  -6   5   3 142.605 3.78012   1
  -5  -5   3 99.5107 3.04612   1
   5  -5  -3 96.1967 2.58709   1
  -5   5   3 98.0806 2.75815   1
   5   5  -3 91.1866 3.09560   1
  -4  -5   3 1031.56 19.5768   1
   4  -5  -3 999.947 18.9741   1
  -4   5   3 1027.44 19.1897   1
   4   5  -3 994.823 19.5866   1
  -3  -5   3 31.4788 1.24779   1
   3  -5  -3 30.7073 1.09012   1
   3   5  -3 30.9642 1.36196   1
  -3   5   3 29.9307 1.11774   1
   2  -5  -3 17.5446 0.76100   2
  -2  -5   3 17.7503 0.79583   1
   2  -5  -3 16.9354 0.75207   1
  -2   5   3 17.7399 0.78525   1
   2   5  -3 17.0597 0.88503   1
   1  -5  -3 525.962 10.3976   1
  -1  -5   3 554.891 10.2378   1
   1  -5  -3 507.354 10.8218   2
  -1   5   3 541.700 10.4196   1
   1   5  -3 544.256 10.2668   1
   0  -5   3 5.43078 0.31316   1
   0  -5  -3 6.57337 0.46815   1
   0   5   3 7.03516 0.47301   1
   0   5  -3 5.80748 0.38896   1
   0   5   3 7.54302 0.51654   2
  -1  -5  -3 121.406 3.14964   1
   1   5   3 129.146 3.20937   1
   1   5   3 128.857 3.30689   2
   1   5   3 122.387 3.25215   1
  -2  -5  -3 100.525 2.95299   2
   2   5   3 97.9781 2.93295   1
   2   5   3 102.871 2.94634   2
   2   5   3 99.5185 2.80969   1
  -2   5  -3 98.8910 2.17609   1
  -2   5  -3 98.2321 2.23341   2
   3  -5   3 40.8941 1.06073   1
   3  -5   3 38.6305 0.97785   1
  -3  -5  -3 36.7818 1.62953   2
   3   5   3 38.1113 1.73732   1
   3   5   3 38.9068 1.57091   1
   3   5   3 37.0819 1.59602   2
  -3   5  -3 38.1485 1.18335   2
  -4  -5  -3 27.2433 1.33852   1
   4  -5   3 26.1099 0.86250   1
  -4   5  -3 26.3141 1.07981   2
  -4   5  -3 26.3360 0.96206   1
   4   5   3 28.0003 1.40287   2
   4   5   3 26.6804 1.54466   1
   4   5   3 26.9308 1.34235   1
  -5  -5  -3 -0.6007 0.29687   1
   5  -5   3 0.42873 0.16848   1
  -5   5  -3 0.47423 0.18542   1
   5   5   3 1.21298 0.50517   1
   5   5   3 -0.2512 0.25039   1
   5   5   3 -0.3036 0.31078   2
   6  -5   3 257.533 5.46448   1
   6  -5   3 257.301 5.54313   2
   6  -5   3 229.963 5.49121   1
  -6  -5  -3 258.156 6.38483   1
   6   5   3 244.245 6.23935   1
  -6   5  -3 251.891 5.63071   1
   6   5   3 243.026 6.54079   1
   6   5   3 257.949 6.62407   2
  -7  -5  -3 107.423 3.58702   1
   7  -5   3 109.116 2.95553   1
   7  -5   3 108.975 3.07188   1
   7   5   3 107.452 3.89894   1
  -7   5  -3 105.429 3.07825   1
   7   5   3 107.350 3.75644   2
   7   5   3 105.571 3.52708   1
   8  -5   3 248.486 5.84148   2
   8  -5   3 243.601 5.89391   1
  -8  -5  -3 242.001 6.56008   1
   8   5   3 251.005 6.87949   2
  -8   5  -3 237.970 5.90405   1
   8   5   3 244.210 6.49544   1
   8   5   3 240.997 6.89212   1
   9  -5   3 4.47372 0.66634   2
   9  -5   3 4.91153 0.65110   1
  -9  -5  -3 6.83272 0.98151   1
   9   5   3 6.12184 0.86195   1
   9   5   3 4.21595 0.70401   2
  -9   5  -3 5.76608 0.72079   1
 -10  -5  -3 226.815 6.54419   1
  10  -5   3 229.282 5.80796   1
  10  -5   3 232.866 6.15035   1
  10  -5   3 227.902 5.87894   2
  10   5   3 235.282 6.90554   2
 -10   5  -3 226.578 6.01435   1
  10   5   3 221.347 6.97338   1
  10   5   3 232.462 6.55037   1
  11  -5   3 18.7084 1.61176   1
 -11  -5  -3 17.2127 1.57804   1
  11  -5   3 16.6177 1.22048   1
  11   5   3 14.0638 1.65011   2
  11   5   3 13.1141 1.46636   1
 -11   5  -3 15.9109 1.27045   1
  11   5   3 17.6029 1.91532   1
 -12  -5  -3 164.009 5.46642   1
  12  -5   3 166.438 4.98098   2
  12  -5   3 174.896 5.41360   1
  12  -5   3 167.392 4.92893   1
  12   5   3 171.376 5.93168   2
  12   5   3 177.222 6.26938   1
 -12   5  -3 165.535 5.11903   1
  12   5   3 163.381 5.47667   1
 -13  -5  -3 4.21379 1.06029   1
  13  -5   3 3.15210 0.91842   1
  13  -5   3 3.92966 0.79451   1
 -13   5  -3 5.20052 0.81079   1
  13   5   3 2.65337 1.00071   1
  13   5   3 5.01268 1.05775   2
  13   5   3 4.50879 1.32302   1
  14  -5   3 26.5595 2.35976   1
 -14  -5  -3 19.5491 2.48282   1
  14  -5   3 18.1912 1.88332   1
 -14   5  -3 24.8354 2.00269   1
  14   5   3 23.9864 2.72841   1
  14   5   3 25.4025 2.58250   2
  15  -5   3 0.55227 1.07441   1
 -15   5  -3 1.88799 1.15261   1
  15   5   3 0.32413 1.23688   1
  15   5   3 -0.0701 1.67187   2
  16  -5   3 74.9783 4.02173   1
 -16   5  -3 71.1076 3.64228   1
  16   5   3 75.3917 4.57216   1
  17  -5   3 2.84749 1.52600   1
  17   5   3 3.87868 1.68690   1
  18  -5   3 5.22816 1.98417   1
  18   5   3 6.90011 2.16934   1
  19   5   3 7.17628 2.56387   1
  20   5   3 23.6495 3.55152   1
  20   6  -3 9.54534 2.57992   1
  19  -6  -3 -1.7650 1.63271   1
  19   6  -3 3.36380 2.21825   1
  18  -6  -3 13.8428 2.13960   1
  18   6  -3 14.8868 2.54754   1
  17  -6  -3 1.62672 1.25731   1
  17   6  -3 3.79316 1.46373   1
 -17   6   3 5.76242 1.63639   1
  16  -6  -3 30.7983 2.58897   1
  16   6  -3 31.2879 3.32121   2
 -16   6   3 32.7742 2.66164   1
  16   6  -3 35.7257 3.26745   1
  15  -6  -3 0.11471 0.91285   1
  15   6  -3 -0.3421 1.55282   2
 -15   6   3 1.45974 1.08628   1
  15   6  -3 1.40603 1.21094   1
 -14  -6   3 133.343 5.05649   1
  14  -6  -3 129.887 5.02110   2
  14  -6  -3 144.500 4.91933   1
  14   6  -3 141.289 5.72365   1
 -14   6   3 146.463 4.94068   1
  13  -6  -3 4.44107 0.93618   1
 -13  -6   3 5.50534 1.04343   1
 -13   6   3 5.10972 0.87935   1
  13   6  -3 3.44578 1.10660   1
 -12  -6   3 113.337 4.31987   1
  12  -6  -3 114.495 3.94855   1
 -12   6   3 112.005 3.97126   1
  12   6  -3 112.683 4.69934   1
 -11  -6   3 39.1431 2.19939   1
  11  -6  -3 36.1212 2.02266   1
  11   6  -3 37.0027 2.45746   1
 -11   6   3 37.5435 1.99283   1
 -10  -6   3 7.28534 1.04311   1
  10  -6  -3 5.33599 0.92107   1
 -10   6   3 6.74457 0.90666   1
  -9  -6   3 34.5920 1.89244   1
   9   6  -3 35.7044 2.21208   1
  -9   6   3 36.8171 1.74181   1
  -8  -6   3 63.9754 2.62088   1
   8  -6  -3 62.5043 2.15357   1
   8   6  -3 58.0416 2.76608   1
  -8   6   3 58.7821 2.27128   1
  -7  -6   3 142.180 4.40364   1
   7  -6  -3 145.973 3.67471   1
   7   6  -3 137.060 4.41733   1
  -7   6   3 145.339 3.95031   1
  -6  -6   3 13.0952 1.01902   1
   6  -6  -3 15.4038 0.80574   1
   6   6  -3 14.5237 1.22012   1
  -6   6   3 15.5430 0.91482   1
   5  -6  -3 376.603 7.69321   1
  -5  -6   3 385.777 8.41708   1
  -5   6   3 377.252 7.95042   1
   5   6  -3 372.686 8.49655   1
  -4  -6   3 52.6658 1.93537   1
   4  -6  -3 52.2714 1.60674   1
  -4   6   3 56.7619 1.76771   1
   4   6  -3 53.6926 2.11931   1
  -3  -6   3 47.8862 1.65020   1
   3  -6  -3 48.1996 1.45629   1
  -3   6   3 46.8737 1.51883   1
   3   6  -3 45.5284 1.74859   1
   2  -6  -3 871.940 16.9638   2
   2  -6  -3 854.013 16.7585   1
   2   6  -3 875.361 16.5300   1
  -2   6   3 865.979 16.3803   1
  -1  -6   3 128.664 2.91820   1
   1  -6  -3 130.956 3.15483   1
   1  -6  -3 130.613 3.22975   2
   1   6  -3 128.340 3.02269   1
  -1   6   3 132.458 3.16089   1
   0  -6  -3 362.402 8.03554   2
   0  -6   3 378.989 7.05347   1
   0  -6  -3 376.378 7.72889   1
   0   6  -3 375.490 7.20045   1
   0   6   3 383.019 7.73569   1
   0   6   3 377.074 8.00297   2
  -1  -6  -3 1.40586 0.27169   1
   1   6   3 1.18894 0.32031   1
   1   6   3 1.68338 0.32419   1
   1   6   3 2.04890 0.33179   2
  -1   6  -3 1.70890 0.21302   1
   2   6   3 35.7013 1.44552   1
   2   6   3 34.1447 1.57515   1
   2   6   3 36.9096 1.52557   2
  -3  -6  -3 0.23366 0.28033   2
   3   6   3 0.08909 0.30551   1
   3   6   3 -0.0035 0.21280   2
   3   6   3 0.76105 0.23404   1
   4  -6   3 167.295 3.33152   1
   4  -6   3 162.269 3.40101   1
  -4  -6  -3 168.164 4.43703   1
   4   6   3 173.794 4.70151   2
   4   6   3 169.387 4.48203   1
  -4   6  -3 164.464 3.83937   2
   4   6   3 164.247 4.66949   1
   5  -6   3 316.893 6.13975   1
  -5  -6  -3 306.892 7.29361   1
   5  -6   3 304.902 6.23392   1
   5   6   3 303.574 7.29785   1
   5   6   3 306.481 7.62025   2
   5   6   3 306.578 7.57528   1
  -5   6  -3 315.919 6.40946   1
  -6  -6  -3 733.845 15.4983   1
   6  -6   3 744.487 14.1973   1
   6   6   3 747.474 15.8430   1
   6   6   3 740.102 16.1704   2
  -6   6  -3 755.856 14.4994   1
   6   6   3 754.204 15.4988   1
   7  -6   3 23.2919 0.94488   2
  -7  -6  -3 19.4620 1.34889   1
   7  -6   3 23.2328 0.99059   1
  -7   6  -3 22.6927 1.09292   1
   7   6   3 21.1166 1.42634   2
   7   6   3 21.6767 1.70716   1
   7   6   3 21.3809 1.31720   1
  -8  -6  -3 42.6809 2.17647   1
   8  -6   3 47.7346 1.78446   1
   8  -6   3 43.1274 1.56736   2
   8   6   3 40.5560 2.18980   2
   8   6   3 42.0967 2.08617   1
  -8   6  -3 44.2237 1.76807   1
   8   6   3 45.6156 2.55370   1
   9  -6   3 94.7287 2.83353   2
  -9  -6  -3 96.0692 3.54659   1
   9  -6   3 100.388 3.06529   1
   9  -6   3 95.5067 2.89369   1
   9   6   3 96.0768 4.00516   1
   9   6   3 92.8184 3.54443   1
  -9   6  -3 92.2864 3.02988   1
   9   6   3 96.3809 3.78822   2
  10  -6   3 3.68428 0.54098   1
 -10  -6  -3 2.83376 0.66177   1
  10  -6   3 3.99759 0.74335   1
 -10   6  -3 2.96394 0.49171   1
  10   6   3 3.62771 0.99358   1
  10   6   3 2.28807 0.71063   1
  11  -6   3 10.2955 1.01253   1
  11  -6   3 8.24011 1.24611   1
 -11  -6  -3 9.43403 1.46271   1
 -11   6  -3 10.3617 1.06243   1
  11   6   3 7.91259 1.23292   2
  11   6   3 9.48221 1.50559   1
  11   6   3 9.06777 1.05323   1
 -12  -6  -3 6.41871 1.00696   1
  12  -6   3 7.81965 1.13373   1
  12  -6   3 6.44661 1.13535   1
  12  -6   3 5.88642 0.75308   2
 -12   6  -3 8.34397 1.16256   1
  12   6   3 6.13978 1.25777   1
  12   6   3 7.17516 0.99754   1
  12   6   3 9.96238 1.63348   2
  13  -6   3 49.8359 2.26798   1
  13  -6   3 44.4564 2.17637   2
 -13  -6  -3 50.1994 2.86430   1
  13  -6   3 48.9692 2.67398   1
 -13   6  -3 49.4512 2.43842   1
  13   6   3 43.6681 2.72716   1
  13   6   3 44.9767 3.17147   1
  13   6   3 48.9160 2.92947   2
  14  -6   3 5.54022 1.18109   1
  14  -6   3 4.22674 1.00266   1
 -14   6  -3 5.32049 0.99120   1
  14   6   3 2.73822 1.39855   2
  14   6   3 3.81620 1.28997   1
  15  -6   3 86.3553 3.98935   1
  15   6   3 79.9536 4.28224   2
  15   6   3 82.6585 4.70709   1
  16  -6   3 63.3426 3.65571   1
  16   6   3 56.8944 4.18247   1
 -16   6  -3 59.1551 3.38257   1
  17  -6   3 20.1605 2.98764   1
  17   6   3 21.1790 3.67371   1
  18   6   3 8.29546 2.12354   1
  19   6   3 4.12035 2.58892   1
  20   7  -3 8.16157 2.58833   1
  19   7  -3 5.61383 2.22051   1
  18  -7  -3 0.44068 1.45878   1
  18   7  -3 2.35312 1.73932   1
  17  -7  -3 2.16861 1.34580   1
 -17   7   3 2.60453 1.66748   1
  17   7  -3 4.80482 1.46211   1
  16  -7  -3 35.0059 2.72459   1
  16   7  -3 37.1755 3.50175   2
  16   7  -3 40.5068 3.49938   1
 -16   7   3 38.0938 2.70471   1
  15  -7  -3 294.326 8.04597   1
  15   7  -3 294.487 9.68086   1
  15   7  -3 290.552 9.29206   2
  14  -7  -3 37.7601 2.42702   1
  14   7  -3 41.8799 3.13194   1
 -14   7   3 36.7137 2.32707   1
 -13  -7   3 5.47525 1.08067   1
  13  -7  -3 5.84728 1.05263   1
  13   7  -3 3.84247 0.96289   1
 -13   7   3 5.17799 0.88019   1
  12  -7  -3 1.58771 0.68301   1
 -12  -7   3 0.22783 0.82276   1
 -12   7   3 1.58821 0.65961   1
  12   7  -3 -0.1849 0.66573   1
  11  -7  -3 80.4601 3.00730   1
 -11  -7   3 84.8356 3.50064   1
 -11   7   3 79.5602 3.04833   1
  11   7  -3 80.0417 3.74061   1
 -10  -7   3 1.57658 0.65711   1
  10   7  -3 1.33080 0.66295   1
 -10   7   3 1.97697 0.47607   1
  -9  -7   3 54.9707 2.46418   1
   9  -7  -3 53.9850 2.01285   1
   9   7  -3 53.0714 2.76414   1
  -9   7   3 55.9584 2.22581   1
  -8  -7   3 41.2254 1.98940   1
   8  -7  -3 40.2405 1.55231   1
   8   7  -3 38.7768 2.26500   1
  -8   7   3 40.1768 1.75765   1
   7  -7  -3 0.87897 0.23396   1
  -7  -7   3 0.58372 0.40613   1
   7   7  -3 0.32779 0.41549   1
  -7   7   3 0.79466 0.32200   1
   6  -7  -3 27.8299 1.12622   1
   6   7  -3 25.9358 1.64243   1
  -6   7   3 26.3515 1.23403   1
  -5  -7   3 5.72550 0.66452   1
  -5   7   3 5.78458 0.51447   1
   5   7  -3 5.79065 0.81673   1
  -4  -7   3 86.1119 2.63821   1
   4   7  -3 83.8779 2.77900   1
  -4   7   3 85.2940 2.38488   1
   3  -7  -3 167.208 3.75758   2
  -3  -7   3 162.841 3.97160   1
   3   7  -3 156.132 4.07990   1
  -3   7   3 163.004 3.78266   1
  -2  -7   3 71.4137 2.02411   1
   2  -7  -3 74.2170 2.03718   2
  -2   7   3 73.8538 2.05397   1
   2   7  -3 68.4515 2.16202   1
  -1  -7   3 252.549 5.09627   1
   1  -7  -3 251.078 5.42505   1
   1  -7  -3 249.878 5.57405   2
  -1   7   3 256.584 5.45418   1
   1   7  -3 243.029 5.24395   1
   0  -7  -3 61.7470 1.92973   1
   0  -7  -3 63.6765 2.01575   2
   0   7  -3 61.5049 1.58293   1
   0   7   3 61.1520 2.04994   1
   0   7   3 64.9598 2.03178   2
   0   7   3 64.9577 1.97592   1
   1   7   3 650.739 12.8335   1
   1   7   3 635.840 13.3258   2
   1   7   3 653.206 13.0038   1
   2   7   3 168.770 4.27497   1
   2   7   3 165.920 4.42419   1
   2   7   3 169.381 4.44011   2
   3   7   3 1.38714 0.30642   2
   3   7   3 1.86058 0.54344   1
   3   7   3 1.78544 0.29712   1
   4   7   3 0.26661 0.31867   2
   4   7   3 0.15649 0.30217   1
   4   7   3 0.23506 0.38443   1
  -5  -7  -3 498.305 10.8663   1
   5  -7   3 500.710 9.21229   1
   5   7   3 485.303 11.2253   2
  -5   7  -3 500.078 9.57657   1
   5   7   3 481.154 11.0598   1
   5   7   3 491.448 10.8160   1
   6  -7   3 6.81668 0.44858   1
   6  -7   3 6.36876 0.40796   1
  -6  -7  -3 6.94012 0.77933   1
   6   7   3 5.95420 0.98392   1
  -6   7  -3 6.71544 0.50485   1
   6   7   3 6.66958 0.80456   2
   6   7   3 5.85133 0.74355   1
  -7  -7  -3 68.1309 2.72406   1
   7  -7   3 64.9271 2.04754   1
   7  -7   3 72.2481 1.94605   1
   7   7   3 69.6174 2.88139   2
   7   7   3 67.3566 3.07460   1
   7   7   3 69.4549 2.75518   1
  -7   7  -3 72.1209 2.18662   1
   8  -7   3 52.1449 1.73227   1
   8  -7   3 51.9716 1.59852   2
  -8  -7  -3 55.3428 2.46262   1
   8   7   3 52.9268 2.56144   2
  -8   7  -3 49.9739 1.88942   1
   8   7   3 51.6491 2.80289   1
   8   7   3 50.7355 2.33571   1
   9  -7   3 79.7394 2.40860   1
  -9  -7  -3 82.8411 3.22323   1
   9  -7   3 77.4082 2.29221   2
   9   7   3 75.8307 3.25164   2
   9   7   3 72.1637 3.02519   1
  -9   7  -3 74.9688 2.56215   1
   9   7   3 76.5364 3.56673   1
  10  -7   3 3.06308 0.42540   2
 -10  -7  -3 3.25912 0.79969   1
  10  -7   3 3.44672 0.52703   1
  10   7   3 2.28980 0.77174   1
  10   7   3 1.97263 0.74236   1
 -10   7  -3 2.63055 0.47839   1
  11  -7   3 4.83295 0.58146   1
  11  -7   3 5.22016 0.62447   2
  11  -7   3 3.79309 0.56017   1
 -11  -7  -3 4.28801 0.88805   1
  11   7   3 4.58620 0.85851   1
  11   7   3 3.20586 0.91500   2
 -11   7  -3 4.13406 0.62250   1
  11   7   3 2.82536 0.82529   1
  12  -7   3 1.40029 0.68599   1
 -12  -7  -3 0.07142 1.05355   1
  12  -7   3 1.32769 0.61839   2
  12   7   3 1.48020 1.02030   2
 -12   7  -3 1.08488 0.65728   1
  12   7   3 -0.2230 0.95882   1
  12   7   3 1.17355 0.90361   1
  13  -7   3 18.8999 1.83245   1
  13  -7   3 15.5398 1.52876   1
  13   7   3 15.1728 2.18077   1
  13   7   3 13.0769 1.35739   1
  13   7   3 17.3711 2.22850   2
 -13   7  -3 17.4649 1.61390   1
  14  -7   3 13.1436 1.73809   1
  14  -7   3 15.0085 1.96641   1
  14   7   3 12.3252 1.69778   2
 -14   7  -3 14.7128 1.75655   1
  15  -7   3 36.2682 2.60733   1
 -15   7  -3 33.4087 2.44701   1
  15   7   3 33.6819 3.21883   1
  15   7   3 26.6075 3.35795   2
  16  -7   3 1.79001 1.28219   1
  16   7   3 2.50501 1.57050   1
  17   7   3 8.80341 2.10562   1
  18   7   3 4.32539 2.34389   1
  19   7   3 14.6163 2.83273   1
  20   8  -3 17.5063 3.07660   1
  19   8  -3 10.9144 2.54011   1
  18   8  -3 14.9477 2.68287   1
  17  -8  -3 0.57810 1.18979   1
  17   8  -3 2.25060 1.68684   1
  16  -8  -3 21.0227 2.28294   1
  16   8  -3 16.6529 2.93290   1
 -16   8   3 22.9733 2.41489   1
  16   8  -3 18.5702 2.26415   2
  15  -8  -3 11.4731 1.80975   1
 -15   8   3 10.8825 1.99563   1
  15   8  -3 13.2464 2.20516   1
  15   8  -3 7.82658 1.67780   2
  14  -8  -3 36.4170 2.30888   1
  14   8  -3 35.1651 3.03446   2
 -14   8   3 32.5934 2.22894   1
 -13  -8   3 5.67956 1.21401   1
  13  -8  -3 9.42800 1.40469   1
  13  -8  -3 8.04751 1.53077   2
 -13   8   3 12.3131 1.45064   1
  13   8  -3 10.1394 1.77336   1
  12  -8  -3 58.3208 2.63260   1
 -12  -8   3 53.5697 2.79791   1
  12   8  -3 56.7518 3.29802   1
 -12   8   3 55.6276 2.54688   1
 -11  -8   3 23.1888 1.80567   1
  11  -8  -3 23.0685 1.49775   1
 -11   8   3 24.5780 1.52548   1
  11   8  -3 24.4138 2.14664   1
  10  -8  -3 31.6675 1.49717   1
 -10  -8   3 28.9282 1.84817   1
  10   8  -3 32.2808 2.30321   1
 -10   8   3 34.0247 1.71349   1
  -9  -8   3 4.17998 0.65407   1
   9  -8  -3 3.58143 0.58050   1
   9   8  -3 3.61060 0.83734   1
  -8  -8   3 9.17374 0.94871   1
   8  -8  -3 8.57548 0.62460   1
   8   8  -3 6.38936 1.13255   1
  -8   8   3 7.45394 0.78108   1
   7  -8  -3 -0.0828 0.23003   1
  -7  -8   3 0.47135 0.43742   1
  -7   8   3 0.31937 0.30289   1
   7   8  -3 -0.1800 0.41866   1
  -6  -8   3 225.612 5.76703   1
  -6   8   3 222.667 5.24163   1
   6   8  -3 216.415 5.94835   1
  -5  -8   3 562.217 11.8908   1
  -5   8   3 565.113 11.2481   1
   5   8  -3 550.194 11.9603   1
  -4  -8   3 2.03178 0.33390   1
   4  -8  -3 2.47806 0.29989   2
  -4   8   3 1.53114 0.26591   1
   4   8  -3 1.50113 0.45825   1
   3  -8  -3 0.45569 0.17398   2
  -3  -8   3 -0.0039 0.22218   1
   3   8  -3 0.14750 0.28880   1
  -3   8   3 0.28718 0.19129   1
  -2  -8   3 18.5300 0.82325   1
   2  -8  -3 18.5755 0.82125   2
  -2   8   3 18.5332 0.86919   1
   2   8  -3 17.8552 0.99929   1
   1  -8  -3 17.1165 0.81214   1
   1  -8  -3 17.0155 0.83799   2
  -1  -8   3 16.5129 0.64660   1
  -1   8   3 18.0445 0.86741   1
   1   8  -3 14.6108 0.81472   1
   0  -8  -3 272.754 6.20068   2
   0   8   3 279.809 6.17423   1
   0   8   3 272.949 5.99658   1
   0   8   3 270.150 6.20750   2
   0   8  -3 267.657 5.41138   1
  -1  -8  -3 0.04270 0.24287   2
   1   8   3 0.02855 0.21805   2
   1   8   3 0.20756 0.32253   1
   1   8   3 0.47247 0.22711   1
   2   8   3 19.8047 1.12124   2
   2   8   3 20.5953 1.31287   1
   2   8   3 19.4998 1.08703   1
   3   8   3 128.181 3.92798   1
   3   8   3 132.957 3.73965   1
   3   8   3 129.992 3.85648   2
   4   8   3 81.5792 3.06089   1
   4   8   3 80.3359 2.78472   1
   4   8   3 81.4755 2.90122   2
  -5  -8  -3 182.448 4.95885   1
   5   8   3 182.388 5.04445   1
   5   8   3 185.635 5.40723   1
   5   8   3 184.125 5.28920   2
  -6  -8  -3 0.71180 0.40655   1
   6   8   3 0.62819 0.42651   2
  -6   8  -3 0.59804 0.21312   1
   6   8   3 1.64929 0.62734   1
   6   8   3 0.73685 0.42962   1
   7  -8   3 16.6410 0.67258   1
  -7  -8  -3 15.6647 1.21380   1
   7  -8   3 18.0468 0.72391   1
   7   8   3 16.4568 1.29602   1
  -7   8  -3 16.7108 0.84717   1
   7   8   3 17.0891 1.30413   2
   7   8   3 17.5349 1.60089   1
   8  -8   3 2.47801 0.32813   1
   8  -8   3 2.82861 0.34898   1
  -8  -8  -3 2.86287 0.60997   1
  -8   8  -3 3.14052 0.56247   1
   8   8   3 2.64239 0.60584   1
   8   8   3 2.16726 0.65454   2
   8   8   3 3.84926 0.97928   1
  -9  -8  -3 22.9675 1.64335   1
   9  -8   3 20.6038 0.99597   1
  -9   8  -3 20.4890 1.14144   1
   9   8   3 18.1448 1.78722   1
   9   8   3 22.4672 1.65388   2
   9   8   3 19.3581 1.58799   1
 -10  -8  -3 20.1216 1.69603   1
  10  -8   3 18.9402 0.93874   2
  10  -8   3 18.1465 1.08251   1
  10   8   3 17.1809 1.54201   1
  10   8   3 21.2292 2.01250   1
  10   8   3 17.8316 1.66913   2
 -10   8  -3 17.8995 1.17931   1
 -11  -8  -3 29.0978 2.14220   1
  11  -8   3 29.4062 1.44264   1
  11  -8   3 26.2246 1.26134   2
  11  -8   3 25.3615 1.40279   1
  11   8   3 26.6307 1.93098   1
  11   8   3 33.1650 2.37205   2
  11   8   3 31.8253 2.48532   1
 -11   8  -3 25.8997 1.50927   1
  12  -8   3 7.13297 1.20981   1
 -12  -8  -3 7.90270 1.24206   1
  12  -8   3 6.13231 1.02826   2
  12  -8   3 7.07220 1.02732   1
 -12   8  -3 7.60771 1.18119   1
  12   8   3 6.35617 1.42322   1
  12   8   3 8.55838 1.20493   1
  12   8   3 8.20248 1.20765   2
  13  -8   3 63.7577 2.53777   1
  13  -8   3 64.6800 2.55406   1
  13   8   3 59.0867 3.58991   2
 -13   8  -3 62.9863 2.72758   1
  13   8   3 53.4664 3.23622   1
  14  -8   3 20.9707 1.94784   1
  14   8   3 20.2207 2.84694   2
 -14   8  -3 23.8637 2.01697   1
  14   8   3 21.0804 2.72451   1
  15  -8   3 5.84186 1.23186   1
 -15   8  -3 4.55743 1.20697   1
  15   8   3 4.10393 1.65038   1
  15   8   3 2.81544 2.10019   2
  16  -8   3 2.85811 1.35041   1
  16   8   3 9.98552 2.06027   1
  17   8   3 2.77442 1.98480   1
  18   8   3 3.61962 2.39994   1
  19   8   3 -0.7914 2.57952   1
  19   9  -3 5.81345 2.52154   1
  18   9  -3 34.2445 4.22533   1
  17   9  -3 17.8601 2.58609   1
  16  -9  -3 40.4802 2.78346   1
  16   9  -3 43.6197 3.72022   1
 -16   9   3 46.3071 3.15936   1
  16   9  -3 44.9748 4.02423   2
  15  -9  -3 32.2717 2.29669   1
 -15   9   3 26.4162 2.33557   1
  15   9  -3 26.0164 3.22659   2
  15   9  -3 29.3377 2.97152   1
  14   9  -3 5.59150 1.41864   1
  14   9  -3 5.03116 1.43650   2
 -14   9   3 8.45181 1.09747   1
  13   9  -3 18.9874 2.37647   2
 -13   9   3 20.7257 1.75180   1
  13   9  -3 17.2538 2.18924   1
  12  -9  -3 0.06420 0.50602   1
  12  -9  -3 -1.1830 0.74094   2
 -12  -9   3 0.64640 1.00327   1
 -12   9   3 0.38173 0.70372   1
  12   9  -3 1.03629 0.83715   1
  11  -9  -3 29.4414 1.45052   1
  11  -9  -3 31.0327 1.62842   2
 -11  -9   3 28.4663 2.09472   1
  11   9  -3 32.4674 2.40935   1
 -11   9   3 32.2603 1.80562   1
 -10  -9   3 13.8986 1.44118   1
  10  -9  -3 13.2707 0.91145   1
 -10   9   3 13.7995 1.13786   1
  10   9  -3 14.0599 1.64521   1
  -9  -9   3 1.53137 0.63372   1
   9  -9  -3 0.04541 0.30839   1
   9   9  -3 0.83764 0.62368   1
  -8  -9   3 5.25038 0.72328   1
   8   9  -3 4.45699 0.95029   1
  -8   9   3 3.88216 0.70473   1
  -7  -9   3 91.8999 3.24502   1
  -7   9   3 93.6946 2.83429   1
   7   9  -3 91.6599 3.56135   1
  -6  -9   3 36.4349 1.71497   1
   6  -9  -3 37.1501 1.17457   2
   6   9  -3 38.4352 2.08455   1
  -6   9   3 38.1922 1.51076   1
   5  -9  -3 116.847 2.94168   1
   5  -9  -3 121.685 2.76324   2
  -5  -9   3 119.231 3.48822   1
  -5   9   3 115.458 3.09668   1
   5   9  -3 108.479 3.68662   1
   4  -9  -3 52.3386 1.69186   1
   4  -9  -3 55.0226 1.53481   2
  -4  -9   3 54.0272 1.96025   1
   4   9  -3 58.8943 2.28902   1
  -4   9   3 57.1080 1.80610   1
  -3  -9   3 6.72277 0.59595   1
   3  -9  -3 7.79449 0.47346   2
   3   9  -3 6.72302 0.78280   1
  -3   9   3 7.51892 0.54007   1
  -2  -9   3 165.172 3.74101   1
   2  -9  -3 165.866 3.83669   2
   2   9  -3 155.802 3.99252   1
  -2   9   3 162.779 3.85123   1
   1  -9  -3 1.26258 0.27732   2
  -1  -9   3 1.35819 0.17894   1
  -1   9   3 1.32528 0.39018   1
  -1   9   3 2.18146 0.37261   1
   1   9  -3 1.41376 0.33756   1
   0   9  -3 39.8370 1.15539   1
   0   9   3 34.3708 1.39358   1
   0   9   3 33.7417 1.43970   2
   0   9   3 36.1174 1.60917   1
   1   9   3 553.744 11.5917   1
   1   9   3 558.904 11.3925   1
   1   9   3 558.603 11.8694   2
   2   9   3 74.5190 2.69104   1
   2   9   3 72.1776 2.41958   1
   2   9   3 71.8470 2.52979   2
   3   9   3 89.4673 3.16738   1
   3   9   3 91.4287 2.95027   1
   3   9   3 91.2371 3.07567   2
   4   9   3 18.4556 1.16045   1
   4   9   3 18.1187 1.22062   2
   4   9   3 19.3782 1.44045   1
   5   9   3 6.55319 1.05364   1
   5   9   3 6.03942 0.84670   2
   5   9   3 5.62784 0.82554   1
  -6  -9  -3 74.4739 2.76797   1
   6   9   3 75.5659 2.90733   1
   6   9   3 77.4540 3.31779   1
   6   9   3 75.1395 3.04847   2
  -7  -9  -3 63.7680 2.65045   1
  -7   9  -3 61.8582 1.81520   1
   7   9   3 61.3518 2.82125   2
   7   9   3 62.5189 2.67032   1
   7   9   3 61.2074 3.04591   1
  -8  -9  -3 0.54490 0.60821   1
   8   9   3 0.67047 0.63038   2
   8   9   3 1.18124 0.58793   1
   8   9   3 0.57201 0.64933   1
  -8   9  -3 0.55043 0.30566   1
   9  -9   3 32.6943 1.18672   1
  -9  -9  -3 34.3982 1.97259   1
   9   9   3 33.4581 2.44415   1
  -9   9  -3 34.3166 1.44465   1
   9   9   3 35.9323 2.26036   2
   9   9   3 34.4387 2.09315   1
  10  -9   3 0.08255 0.41021   1
 -10  -9  -3 0.41210 0.87821   1
  10  -9   3 0.23598 0.36489   1
  10   9   3 0.88705 0.86840   2
  10   9   3 0.82371 0.77484   1
  10   9   3 1.42381 0.84286   1
 -10   9  -3 0.29940 0.46108   1
  11  -9   3 26.6016 1.27596   1
  11  -9   3 26.7268 1.32549   1
 -11  -9  -3 20.2497 2.02631   1
  11   9   3 28.2518 2.41957   1
 -11   9  -3 24.0667 1.40263   1
  11   9   3 21.3320 2.02645   1
  11   9   3 24.5550 2.27097   2
  12  -9   3 54.4720 2.05689   1
  12   9   3 51.2745 3.33359   1
  12   9   3 53.9257 3.14748   2
  12   9   3 49.4494 2.82444   1
 -12   9  -3 55.0591 2.30697   1
  13  -9   3 24.6115 1.67292   1
 -13   9  -3 24.7273 1.77479   1
  13   9   3 25.2893 2.71942   1
  13   9   3 20.8542 2.73662   2
  13   9   3 20.8118 2.52322   1
  14  -9   3 2.79821 0.81162   1
  14   9   3 3.88418 1.38087   1
  14   9   3 1.38793 1.90370   2
 -14   9  -3 2.92423 0.99314   1
  15  -9   3 18.5247 1.77855   1
  15   9   3 21.1423 2.97867   1
  15   9   3 18.1852 2.23727   2
  16   9   3 5.36095 1.84192   1
  17   9   3 7.82965 2.36604   1
  18   9   3 6.08973 2.66016   1
  19  10  -3 28.9085 5.16720   1
  18  10  -3 -2.0829 2.26697   1
  17  10  -3 65.4575 4.63854   1
  16  10  -3 20.6703 3.30101   1
  16  10  -3 18.7948 2.66378   2
  15 -10  -3 8.87158 1.52216   1
  15  10  -3 12.7985 2.08873   2
  15  10  -3 12.2307 2.00850   1
 -15  10   3 12.3854 2.08165   1
  14 -10  -3 31.4318 1.72427   1
  14  10  -3 31.1149 3.07577   2
  14  10  -3 30.2801 2.93909   1
 -14  10   3 32.4016 2.17167   1
  13 -10  -3 124.704 3.66082   1
 -13  10   3 117.643 4.10783   1
  13  10  -3 126.085 5.39315   1
  13  10  -3 128.046 5.27894   2
  12 -10  -3 21.5629 1.44349   2
  12 -10  -3 24.5562 1.29708   1
  12  10  -3 22.4719 2.29500   1
 -12  10   3 23.4303 1.65448   1
  12  10  -3 21.0018 2.32510   2
 -11 -10   3 21.4081 1.89086   1
  11 -10  -3 25.4857 1.34064   2
 -11  10   3 24.3400 1.54978   1
  11  10  -3 23.7413 2.19874   1
 -10 -10   3 2.66836 0.84072   1
  10 -10  -3 4.36192 0.78395   2
  10  10  -3 3.29619 0.93885   1
 -10  10   3 5.86291 0.90936   1
   9 -10  -3 85.7714 2.35992   2
  -9 -10   3 83.8972 3.22818   1
   9  10  -3 75.4794 3.54504   1
  -9  10   3 79.7608 2.73221   1
   8 -10  -3 26.5497 1.08923   1
  -8 -10   3 25.1463 1.61408   1
   8  10  -3 26.8882 2.00876   1
  -8  10   3 27.6822 1.37152   1
   7 -10  -3 10.3710 0.62392   1
   7 -10  -3 10.0892 0.49945   2
  -7 -10   3 9.05931 1.03099   1
   7  10  -3 10.6515 1.29138   1
  -7  10   3 10.4639 0.78692   1
   6 -10  -3 89.7327 2.00492   2
   6 -10  -3 88.9636 2.25152   1
  -6 -10   3 86.6948 2.95678   1
   6  10  -3 83.1381 3.28160   1
  -6  10   3 83.9507 2.55582   1
   5 -10  -3 14.6881 0.70289   1
  -5 -10   3 13.7155 1.00224   1
   5 -10  -3 13.2374 0.51585   2
   5  10  -3 16.9894 1.30444   1
  -5  10   3 14.9909 0.86825   1
   4 -10  -3 205.902 4.21352   2
   4 -10  -3 204.585 4.37505   1
   4  10  -3 195.775 5.23956   1
  -4  10   3 200.489 4.64853   1
   3 -10  -3 10.5795 0.57704   1
  -3 -10   3 9.10326 0.69229   1
   3  10  -3 10.0953 0.92683   1
  -3  10   3 9.62790 0.64952   1
  -2 -10   3 5.92179 0.47495   1
   2  10  -3 6.45236 0.71108   1
  -2  10   3 5.72692 0.55484   1
  -1  10   3 9.42027 0.67943   1
   1  10  -3 12.0445 0.76048   1
  -1  10   3 11.0639 0.87036   1
   0  10   3 10.8636 0.97283   1
   0  10   3 10.8676 0.76898   2
   0  10  -3 10.9248 0.59938   1
   0  10   3 11.4914 0.78421   1
   1  10   3 372.701 8.45917   2
   1  10   3 372.210 8.13328   1
   1  10   3 373.166 8.38734   1
   2  10   3 398.133 8.70677   1
   2  10   3 389.993 9.02479   2
   2  10   3 392.464 8.94342   1
   3  10   3 47.4752 2.27762   1
   3  10   3 49.7026 2.10924   2
   3  10   3 44.4351 1.95065   1
   4  10   3 10.1142 0.92255   1
   4  10   3 12.6771 1.26342   1
   4  10   3 11.7952 0.98296   2
   5  10   3 52.6599 2.27109   1
   5  10   3 49.9526 2.56815   1
   5  10   3 55.7587 2.46639   2
   6  10   3 168.639 5.01002   1
   6  10   3 163.166 5.36590   1
   6  10   3 168.088 5.22175   2
  -7 -10  -3 105.817 3.70097   1
   7  10   3 111.719 4.09958   2
   7  10   3 112.329 3.94127   1
   7  10   3 113.714 4.35974   1
  -8 -10  -3 14.1262 1.33983   1
   8  10   3 14.1884 1.50613   1
   8  10   3 14.9732 1.74045   1
   8  10   3 13.4074 1.47477   2
  -9 -10  -3 3.21512 0.82335   1
   9  10   3 1.26188 0.79524   2
  -9  10  -3 1.96339 0.37912   1
   9  10   3 1.14527 0.72455   1
   9  10   3 1.50582 0.78551   1
  10 -10   3 3.16797 0.55512   1
 -10 -10  -3 5.49448 1.00438   1
  10 -10   3 4.35732 0.40198   1
  10  10   3 5.74632 1.08104   1
  10  10   3 2.96917 1.01644   2
 -10  10  -3 4.62828 0.78561   1
  10  10   3 3.98717 0.84842   1
  11 -10   3 15.9460 0.88473   1
  11 -10   3 16.3851 0.95606   1
  11  10   3 13.5654 2.06013   2
 -11  10  -3 15.8251 1.18337   1
  11  10   3 15.7399 1.94879   1
  11  10   3 15.1496 2.03835   1
  12 -10   3 0.39155 0.60421   1
  12 -10   3 -0.0427 0.52291   1
  12  10   3 -1.8208 1.39905   2
  12  10   3 -0.3452 0.98754   1
 -12  10  -3 0.31210 0.66418   1
  12  10   3 0.95310 1.28953   1
  13 -10   3 1.60516 0.79241   1
  13 -10   3 1.66260 0.65563   1
  13  10   3 2.42026 1.28488   1
 -13  10  -3 2.29851 0.81049   1
  13  10   3 2.20625 1.61599   2
  14 -10   3 3.46031 0.99909   1
  14 -10   3 2.52934 0.80345   1
  14  10   3 1.23629 1.33464   1
  14  10   3 2.86214 2.07422   2
 -14  10  -3 1.07766 0.97881   1
  15  10   3 50.7413 4.02309   1
  15  10   3 45.3584 4.44762   2
  16  10   3 13.8993 2.66373   1
  17  10   3 79.7017 5.69414   1
  18  10   3 14.6195 2.65201   1
  17  11  -3 3.77293 2.08220   1
  16  11  -3 36.3552 3.80072   1
  15  11  -3 -0.3919 2.26794   2
  15  11  -3 -1.8478 1.46326   1
  14  11  -3 15.7491 3.02886   2
  14  11  -3 8.10548 1.58641   1
 -14  11   3 10.8744 1.83760   1
  13  11  -3 1.20446 1.44760   2
 -13  11   3 -0.3200 0.86800   1
  13  11  -3 1.08171 1.12057   1
  12 -11  -3 37.8893 1.48316   2
  12  11  -3 41.1125 2.82765   2
 -12  11   3 42.3864 2.06454   1
  12  11  -3 39.7898 3.00156   1
  11 -11  -3 3.48325 0.49463   1
  11 -11  -3 2.20934 0.44714   2
  11  11  -3 2.27700 1.08131   2
 -11  11   3 3.29904 0.68617   1
  11  11  -3 2.22888 0.88390   1
  10 -11  -3 50.7252 1.68787   1
 -10 -11   3 50.0142 2.53642   1
 -10  11   3 52.9749 2.10449   1
  10  11  -3 50.2835 3.00523   2
  10  11  -3 52.1075 3.00040   1
   9 -11  -3 106.470 2.69609   1
  -9 -11   3 104.083 3.77538   1
   9  11  -3 104.727 4.29822   1
  -9  11   3 102.377 3.17847   1
   8 -11  -3 -0.1073 0.29085   1
  -8 -11   3 0.57908 0.66014   1
   8  11  -3 -0.7483 0.57481   1
  -8  11   3 -0.4296 0.41829   1
   7 -11  -3 31.1489 1.03983   1
  -7 -11   3 28.3288 1.61707   1
   7  11  -3 26.6601 1.92861   1
  -7  11   3 29.3019 1.32757   1
   6 -11  -3 54.1617 1.44673   1
  -6 -11   3 51.4287 2.13043   1
  -6  11   3 50.4230 1.79714   1
   6  11  -3 47.1976 2.44394   1
  -5 -11   3 1.54549 0.42808   1
   5 -11  -3 1.60607 0.23023   1
   5  11  -3 1.26599 0.52454   1
  -5  11   3 1.80716 0.34057   1
  -4 -11   3 105.310 3.01394   1
  -4  11   3 102.682 2.80373   1
   4  11  -3 101.925 3.36886   1
  -3 -11   3 1078.12 20.4557   1
  -3  11   3 1068.78 20.3888   1
   3  11  -3 1078.46 20.9343   1
   2  11  -3 0.56231 0.36620   1
  -2  11   3 0.53590 0.34307   1
  -2  11   3 0.87246 0.27355   1
  -1  11   3 22.7525 1.08353   1
  -1  11   3 22.9353 1.29368   1
   1  11  -3 24.5912 1.10500   1
   0  11   3 60.1265 2.28099   1
   0  11   3 59.4589 2.03225   1
   0  11  -3 60.1109 1.83110   2
   0  11  -3 57.7805 1.60753   1
   0  11  -3 60.4436 1.54025   1
   1  11   3 45.6869 1.86780   2
  -1  11  -3 48.2237 1.30524   2
   1  11   3 45.9830 1.80988   1
   1  11   3 45.7593 2.06849   1
   2  11   3 24.5529 1.29166   1
   2  11   3 23.5663 1.32249   2
   2  11   3 23.5889 1.52427   1
   3  11   3 43.1856 2.16425   1
   3  11   3 38.1367 1.77652   1
   3  11   3 38.7723 1.88483   2
   4  11   3 19.2222 1.23110   1
   4  11   3 17.4634 1.47272   1
   4  11   3 14.5608 1.20326   2
   5  11   3 39.0100 1.93888   1
   5  11   3 38.5922 2.00280   2
   5  11   3 39.7980 2.27719   1
   6  11   3 4.09172 0.96617   1
   6  11   3 3.89803 0.65771   1
   6  11   3 5.58952 0.89428   2
   7  11   3 78.3988 3.30060   2
   7  11   3 83.6896 3.73311   1
  -8 -11  -3 62.7193 2.72622   1
   8  11   3 62.6245 2.82319   1
   8  11   3 58.5313 3.16434   1
   8  11   3 58.6171 2.90288   2
  -9 -11  -3 8.14505 0.96888   1
   9  11   3 9.04576 1.62767   1
   9  11   3 6.67327 0.95898   2
  10  11   3 2.36411 1.05653   1
  10  11   3 3.59238 1.02094   1
  10  11   3 3.73724 1.11320   2
  11  11   3 103.037 4.84874   1
  11  11   3 111.948 4.73881   2
  11  11   3 102.740 4.25126   1
 -11  11  -3 105.048 3.06776   1
 -12  11  -3 3.09886 0.69064   1
  12  11   3 1.17053 1.48737   1
  12  11   3 3.62201 1.46943   2
  12  11   3 1.50861 1.19857   1
  13 -11   3 16.7814 1.13269   1
  13 -11   3 17.3714 1.09615   1
 -13  11  -3 19.2120 1.53210   1
  13  11   3 17.6863 2.57816   1
  13  11   3 18.8690 3.03119   2
  14 -11   3 2.12687 0.84571   1
  14  11   3 1.62456 1.58132   1
  14  11   3 0.38280 2.22359   2
  15  11   3 22.7019 3.46154   1
  16  11   3 10.3449 2.35760   1
  17  11   3 10.1247 2.53437   1
  18  12  -3 3.83490 2.54435   1
  16  12  -3 7.14846 1.96322   1
  15  12  -3 1.87071 1.60069   1
  14  12  -3 1.46917 1.95443   2
 -14  12   3 4.84798 1.11993   1
  14  12  -3 2.68853 1.39245   1
  13 -12  -3 0.60008 0.63093   1
  13  12  -3 0.84384 1.23628   1
 -13  12   3 0.24898 0.92646   1
  12 -12  -3 6.42752 0.93578   1
 -12  12   3 6.29432 0.86608   1
  12  12  -3 5.66643 1.31434   1
  12  12  -3 5.60152 1.41270   2
  11 -12  -3 24.5679 1.09491   1
  11  12  -3 19.5649 2.44991   1
 -11  12   3 24.7582 1.52647   1
  11  12  -3 24.3577 2.34261   2
  10 -12  -3 118.590 2.76561   1
 -10 -12   3 111.027 4.08703   1
 -10  12   3 111.739 3.43219   1
  10  12  -3 114.847 4.70538   1
  10  12  -3 113.067 4.53047   2
  -9 -12   3 8.50955 1.50811   1
   9  12  -3 10.7458 1.55045   1
   9  12  -3 11.6435 1.60518   2
  -9  12   3 10.5808 0.93597   1
  -8 -12   3 5.26739 0.78777   1
   8  12  -3 5.27304 1.10826   1
   8  12  -3 5.74908 0.88464   2
  -8  12   3 4.85436 0.76406   1
  -7 -12   3 83.5385 3.08448   1
   7  12  -3 89.7034 3.63775   1
  -7  12   3 86.7180 2.60085   1
   7  12  -3 88.2159 3.60554   2
  -6 -12   3 78.1311 2.74959   1
   6  12  -3 77.8971 3.19835   1
  -6  12   3 74.5434 2.32031   1
  -5 -12   3 23.3510 1.28245   1
  -5  12   3 22.6484 1.07553   1
   5  12  -3 22.9261 1.61800   1
  -4 -12   3 39.3326 1.59881   1
  -4  12   3 39.6192 1.44830   1
   4  12  -3 37.5598 1.87644   2
   4  12  -3 36.0909 1.91837   1
  -3 -12   3 259.661 5.86790   1
  -3  12   3 273.228 5.99095   1
   3  12  -3 262.109 6.36811   1
  -3  12   3 267.156 5.87941   1
   2  12  -3 58.1190 2.24398   2
   2  12  -3 60.3649 2.15253   1
  -2  12   3 58.2598 1.91866   1
  -2  12   3 60.2449 2.14375   1
   1  12  -3 0.66487 0.24993   1
  -1  12   3 0.17266 0.37078   1
  -1  12   3 0.29707 0.30470   1
   1  12  -3 0.53599 0.28706   1
   1  12  -3 0.77740 0.37201   2
   0  12   3 0.61751 0.33037   1
   0  12   3 0.40285 0.43634   1
   0  12  -3 0.66387 0.20083   1
   0  12  -3 0.41371 0.24014   1
   0  12  -3 1.04552 0.30151   2
   1  12   3 -0.1816 0.43512   1
   1  12   3 -0.0549 0.36437   1
   1  12   3 0.35283 0.35733   2
   2  12   3 14.1645 1.05016   2
   2  12   3 15.7795 1.31786   1
   2  12   3 16.6765 1.08070   1
   3  12   3 31.5170 1.60563   1
   3  12   3 33.4626 1.97581   1
   3  12   3 32.7712 1.71073   2
   4  12   3 73.5865 3.13358   1
   4  12   3 77.0613 2.98958   2
   4  12   3 76.9971 2.85576   1
   5  12   3 11.3572 1.11883   1
   5  12   3 7.46021 1.10956   2
   5  12   3 9.95031 1.39089   1
   6  12   3 62.7182 2.73883   1
   6  12   3 62.0366 2.85302   2
   6  12   3 64.5153 3.15926   1
   7  12   3 -0.5151 0.66612   1
   7  12   3 0.79426 0.74564   2
   8  12   3 205.619 6.79045   1
   8  12   3 209.610 6.29322   1
   8  12   3 204.729 6.44562   2
   9  12   3 15.6258 1.98734   2
   9  12   3 18.8936 2.04022   1
   9  12   3 16.3306 1.95796   1
  10  12   3 84.6193 4.30525   1
  10  12   3 84.9762 3.74653   1
  10  12   3 86.1925 3.90870   2
  11  12   3 15.0309 2.19278   1
  11  12   3 19.7912 2.46364   1
  12  12   3 -0.4763 1.19880   1
  12  12   3 0.94140 1.67598   2
  12  12   3 1.46215 1.65794   1
  13  12   3 6.92180 2.04248   2
  13  12   3 6.76094 1.73253   1
  14  12   3 42.8340 3.81253   1
  15  12   3 0.35780 1.91238   1
  16  12   3 0.65449 2.16942   1
  17  12   3 16.2825 2.90591   1
  17  13  -3 18.7082 2.86537   1
  16  13  -3 24.0528 3.89730   1
  15  13  -3 4.15662 1.79497   1
  14  13  -3 11.8922 2.13135   1
  13  13  -3 1.22422 1.34508   1
 -13  13   3 3.52059 0.94543   1
 -12  13   3 5.41741 0.83045   1
  12  13  -3 6.50304 1.61511   2
  12  13  -3 4.61976 1.30176   1
  11  13  -3 11.4265 1.98797   1
 -11  13   3 8.05491 1.23177   1
 -10  13   3 60.9472 2.25078   1
  10  13  -3 64.5067 3.18579   2
  -9 -13   3 19.2118 1.80903   1
   9  13  -3 20.6572 2.01659   1
  -9  13   3 21.0134 1.14555   1
   9  13  -3 20.4392 1.90005   2
  -8 -13   3 3.32820 0.81723   1
  -8  13   3 5.30270 0.80232   1
   8  13  -3 3.33943 0.84240   2
   8  13  -3 3.77158 0.99639   1
  -7 -13   3 11.7375 1.29498   1
   7  13  -3 8.53555 1.37958   1
   7  13  -3 9.92018 1.30019   2
  -7  13   3 9.67735 0.83202   1
  -6 -13   3 1.58422 0.61496   1
   6  13  -3 0.25719 0.59503   1
   6  13  -3 1.33031 0.62634   2
  -6  13   3 0.56521 0.37862   1
  -5 -13   3 18.6013 1.20531   1
   5  13  -3 16.2861 1.46637   1
  -5  13   3 15.7427 0.89188   1
   5  13  -3 17.5793 1.34995   2
  -4 -13   3 1.20822 0.41735   1
  -4  13   3 0.53604 0.35827   1
  -4  13   3 0.33068 0.34099   1
   4  13  -3 0.25434 0.48124   2
   4  13  -3 -0.4013 0.48968   1
   3  13  -3 123.417 3.66117   1
  -3  13   3 120.815 3.15071   1
  -3  13   3 118.071 3.27936   1
   3  13  -3 115.672 3.73217   2
   2  13  -3 13.0848 1.04779   1
   2  13  -3 11.4003 0.76377   1
  -2  13   3 12.4278 0.81942   1
   2  13  -3 12.4894 1.08977   2
  -2  13   3 12.0727 1.00934   1
  -1  13   3 0.61993 0.42923   1
   1  13  -3 1.93661 0.41673   1
   1  13  -3 1.25960 0.28541   1
   1  13  -3 2.02478 0.42729   2
  -1  13   3 1.61023 0.36160   1
   0  13   3 68.0925 2.28969   1
   0  13   3 67.3237 2.54387   1
   0  13  -3 67.8990 2.02399   2
   1  13   3 26.8470 1.36393   1
   1  13   3 27.8712 1.69115   1
   1  13   3 26.7449 1.42092   2
   2  13   3 0.22686 0.46392   1
   2  13   3 -0.1153 0.56573   1
   2  13   3 0.27617 0.44440   2
   3  13   3 171.386 5.01036   2
   3  13   3 167.658 4.74230   1
   3  13   3 168.255 5.15225   1
   4  13   3 255.925 6.65025   1
   4  13   3 254.612 6.93879   2
   4  13   3 263.598 7.19093   1
   5  13   3 15.1050 1.35984   2
   5  13   3 16.4221 1.69491   1
   5  13   3 18.2968 1.45495   1
   6  13   3 1.52453 0.75453   1
   6  13   3 -0.4970 0.70869   2
   6  13   3 0.31267 0.69117   1
   7  13   3 90.9165 3.76178   2
   7  13   3 95.1391 4.16171   1
   8  13   3 6.62892 1.02812   2
   8  13   3 7.46708 1.42026   1
   9  13   3 43.7071 2.74117   2
   9  13   3 40.1903 2.80527   1
   9  13   3 35.9639 2.61400   1
  10  13   3 10.2844 1.46677   1
  10  13   3 8.50108 1.33574   2
  11  13   3 9.48771 1.74364   1
  11  13   3 15.7258 2.87159   1
  12  13   3 9.71273 1.89552   2
  12  13   3 6.97821 1.54852   1
  12  13   3 12.5418 2.04002   1
  13  13   3 9.93281 1.84456   1
  14  13   3 2.90704 1.84115   1
  15  13   3 10.0737 2.21119   1
  16  13   3 -0.2342 2.40763   1
  16  14  -3 14.4308 2.68218   1
  15  14  -3 12.4875 2.24329   1
  14  14  -3 5.91139 1.73106   1
  13  14  -3 26.5551 3.15502   1
 -12  14   3 2.54534 0.82787   1
  12  14  -3 -0.1530 1.31342   1
  12  14  -3 0.90017 1.81283   2
  11  14  -3 10.4212 1.61971   2
 -11  14   3 6.75368 0.77793   1
  11  14  -3 7.79302 1.64256   1
  10  14  -3 10.1914 1.59900   1
 -10  14   3 9.59234 1.11452   1
  10  14  -3 10.9477 1.44643   2
   9  14  -3 4.42420 1.06271   2
  -8 -14   3 109.167 3.76777   1
   8  14  -3 107.547 4.39369   1
  -8  14   3 113.065 3.02162   1
   8  14  -3 110.701 4.24703   2
  -7 -14   3 36.6820 2.03525   1
  -7  14   3 42.5284 1.52315   1
   7  14  -3 41.2351 2.28932   2
   7  14  -3 38.7384 2.50442   1
  -6 -14   3 185.254 4.97214   1
  -6  14   3 189.144 4.37564   1
   6  14  -3 188.651 5.73853   1
   6  14  -3 185.080 5.64594   2
  -5 -14   3 -0.3392 0.55567   1
  -5  14   3 0.64994 0.37237   1
  -5  14   3 -0.2690 0.38311   1
   5  14  -3 -0.5756 0.58479   1
   5  14  -3 1.18356 0.60701   2
   4  14  -3 -0.3786 0.54697   1
  -4  14   3 0.31075 0.40310   1
  -4  14   3 0.53827 0.36220   1
   4  14  -3 -0.3241 0.48853   1
   3  14  -3 62.2625 2.18499   1
  -3  14   3 65.3835 2.05175   1
   3  14  -3 64.6996 2.63295   2
   3  14  -3 69.2151 2.56223   1
  -3  14   3 65.5100 2.24158   1
   2  14  -3 46.3753 1.66616   1
  -2  14   3 48.4463 1.95208   1
  -2  14   3 47.4836 1.70003   1
   2  14  -3 48.4429 2.01652   2
   2  14  -3 45.0269 1.87073   1
  -1  14   3 1.85761 0.44959   1
   1  14  -3 2.34809 0.44609   1
   1  14  -3 2.02579 0.50414   2
   1  14  -3 2.22343 0.32225   1
  -1  14   3 1.78511 0.59480   1
   0  14  -3 21.3331 1.03505   2
   0  14   3 22.7441 1.20280   1
   0  14   3 19.3438 1.40029   1
   1  14   3 23.7855 1.61838   1
   1  14   3 21.3343 1.24259   1
   2  14   3 77.1322 3.10379   1
   2  14   3 79.5604 2.74885   1
   2  14   3 77.0853 2.80876   2
   3  14   3 97.1715 3.24490   1
   3  14   3 93.4418 3.37361   2
   3  14   3 96.2264 3.68454   1
   4  14   3 0.03442 0.63021   1
   4  14   3 0.38065 0.61543   2
   4  14   3 0.82230 0.66847   1
   5  14   3 39.9945 2.15687   2
   5  14   3 36.7259 2.42879   1
   5  14   3 39.9257 2.05300   1
   6  14   3 9.08055 1.53255   1
   6  14   3 9.93285 1.47953   2
   6  14   3 9.62029 1.52666   1
   7  14   3 45.2112 2.48755   1
   7  14   3 43.4356 2.79007   1
   7  14   3 40.8458 2.50595   2
   8  14   3 0.49209 0.91451   1
   8  14   3 2.07186 1.12779   1
   8  14   3 0.04199 1.03368   2
   9  14   3 17.1651 1.95554   2
   9  14   3 17.8286 2.34774   1
   9  14   3 16.3467 2.16310   1
  10  14   3 20.0754 2.42755   1
  10  14   3 23.0964 2.68036   2
  11  14   3 2.98599 1.27057   1
  11  14   3 6.86842 1.82782   1
  12  14   3 2.19620 1.53888   1
  13  14   3 -0.7157 1.68026   1
  14  14   3 25.6836 3.84898   1
  15  14   3 0.05128 2.28647   1
  15  15  -3 10.3345 2.30587   1
  14  15  -3 3.22722 1.88544   1
  13  15  -3 2.42680 1.69426   1
  12  15  -3 2.12883 1.46331   1
  11  15  -3 -0.7671 1.23123   1
  10  15  -3 35.3198 2.80779   1
 -10  15   3 30.9912 1.69262   1
  10  15  -3 31.0764 2.74444   2
  -9  15   3 0.68830 0.62621   1
   9  15  -3 0.23943 1.18043   2
   9  15  -3 -0.5647 0.95683   1
   8  15  -3 68.4887 3.24374   2
   8  15  -3 66.4253 2.98069   1
  -8  15   3 76.5122 2.26091   1
  -7 -15   3 137.069 4.22424   1
   7  15  -3 145.703 5.07137   1
  -7  15   3 141.521 3.38191   1
  -7  15   3 143.652 3.52872   1
   7  15  -3 140.780 4.49475   1
   7  15  -3 143.524 4.86822   2
   6  15  -3 6.56707 0.80187   1
   6  15  -3 9.27027 1.39364   2
   6  15  -3 7.29199 1.21941   1
  -6  15   3 10.7178 0.93408   1
  -6  15   3 9.94833 0.83515   1
  -5  15   3 3.16442 0.54354   1
   5  15  -3 2.88269 0.88096   1
   5  15  -3 2.16623 0.62160   1
   4  15  -3 86.3676 2.86193   1
  -4  15   3 85.9534 2.41854   1
   4  15  -3 86.3189 3.22769   1
   4  15  -3 90.1164 3.40839   2
  -4  15   3 89.7582 2.59895   1
   3  15  -3 3.53100 0.70114   2
  -3  15   3 2.50742 0.42613   1
  -3  15   3 4.73669 0.83634   1
   3  15  -3 4.53374 0.81659   1
   3  15  -3 3.13266 0.69253   1
   2  15  -3 23.8695 1.13480   1
   2  15  -3 24.4678 1.51802   2
   2  15  -3 25.4802 1.40256   1
  -2  15   3 26.2467 1.46653   1
  -2  15   3 24.2330 1.18117   1
  -1  15   3 1.82311 0.62050   1
   1  15  -3 1.08944 0.43191   1
  -1  15   3 1.45558 0.46385   1
   1  15  -3 1.35799 0.52972   2
   0  15  -3 4.88201 0.66859   2
   0  15   3 5.66160 0.84258   1
   0  15   3 4.89257 0.80451   1
   1  15   3 32.3961 1.59530   1
   1  15   3 31.5045 1.91289   1
   2  15   3 1.88189 0.58196   1
   2  15   3 2.39819 0.74836   1
   2  15   3 2.18276 0.55999   2
   3  15   3 0.75683 0.62648   2
   3  15   3 0.32704 0.67175   1
   3  15   3 0.15827 0.66611   1
   4  15   3 0.56931 0.69356   2
   4  15   3 0.44418 0.71443   1
   4  15   3 1.66183 0.74618   1
   5  15   3 21.2201 1.74268   1
   5  15   3 22.5354 1.70666   2
   5  15   3 20.3787 1.99938   1
   6  15   3 9.51365 1.61957   1
   6  15   3 7.64684 0.97718   2
   7  15   3 23.5036 2.29511   1
   7  15   3 23.0712 2.09852   2
   7  15   3 23.8999 2.15077   1
   8  15   3 58.0502 3.52246   1
   8  15   3 56.1647 3.20824   1
   8  15   3 61.3800 3.24423   2
   9  15   3 2.55224 1.49025   1
   9  15   3 0.74089 1.10468   1
  10  15   3 7.76203 1.82189   1
  10  15   3 5.24688 1.39994   1
  11  15   3 42.8602 3.55414   1
  12  15   3 41.6374 3.61761   1
  13  15   3 9.24263 2.18743   1
  14  15   3 20.8246 3.05751   1
  15  16  -3 3.69633 2.50175   1
  14  16  -3 10.5968 2.19928   1
  13  16  -3 3.82892 1.80182   1
  12  16  -3 39.0198 3.59325   1
  11  16  -3 18.3346 2.78056   1
  10  16  -3 6.16391 1.39393   1
   9  16  -3 22.3648 2.45041   1
   9  16  -3 14.8652 2.27204   2
   8  16  -3 40.7447 2.82915   1
   8  16  -3 38.4330 2.36509   1
   8  16  -3 29.9742 2.50129   2
   7  16  -3 2.40120 0.93286   1
   7  16  -3 0.17449 0.95737   2
   6  16  -3 49.2816 2.72454   1
   6  16  -3 49.9245 2.25093   1
   6  16  -3 44.5721 2.40774   2
   5  16  -3 72.0216 3.22643   2
   5  16  -3 74.0601 3.16195   1
   5  16  -3 69.6437 2.62999   1
   4  16  -3 17.3847 1.73822   2
  -4  16   3 17.3972 1.10876   1
   4  16  -3 18.9864 1.31512   1
   4  16  -3 19.7323 1.63541   1
  -4  16   3 17.0536 1.09190   1
   3  16  -3 26.5366 1.33036   1
  -3  16   3 24.4085 1.18579   1
   3  16  -3 27.1801 1.80450   2
   3  16  -3 27.0244 1.63830   1
  -3  16   3 25.9592 1.43111   1
  -2  16   3 36.2406 1.51677   1
   2  16  -3 38.7780 1.65898   1
  -2  16   3 38.0099 1.79372   1
   2  16  -3 38.3600 1.88460   2
   2  16  -3 40.0391 1.44754   1
   1  16  -3 32.0886 1.20451   1
  -1  16   3 29.8298 1.71758   1
   1  16  -3 27.9359 1.19153   1
  -1  16   3 29.5096 1.38229   1
   1  16  -3 30.4951 1.50514   2
   0  16   3 22.2978 1.66339   1
   0  16   3 20.7644 1.29394   1
   1  16   3 32.2684 1.58800   1
   1  16   3 31.6639 2.02720   1
   2  16   3 72.6369 2.66831   1
   2  16   3 71.9760 3.14465   1
   3  16   3 2.78906 0.74666   1
   3  16   3 4.23603 0.74427   2
   3  16   3 3.99003 1.01381   1
   4  16   3 10.6719 1.72644   1
   4  16   3 13.5476 1.52424   2
   4  16   3 11.1712 1.57579   1
   5  16   3 5.95465 0.97995   1
   5  16   3 3.60684 0.88694   2
   6  16   3 54.9233 3.18696   1
   6  16   3 60.2073 2.91158   2
   6  16   3 55.1619 2.84546   1
   7  16   3 28.9194 2.31835   1
   7  16   3 18.5888 2.28319   1
   7  16   3 22.8525 2.28159   2
   8  16   3 0.45729 1.44038   1
   8  16   3 1.27530 1.14044   1
   8  16   3 1.67813 1.34885   2
   9  16   3 36.0195 3.18363   1
  10  16   3 16.5739 2.78790   1
  11  16   3 1.12184 1.63395   1
  12  16   3 -0.8652 1.86055   1
  13  16   3 30.7099 4.29146   1
  14  17  -3 2.73583 2.51077   1
  13  17  -3 10.5123 2.21860   1
  12  17  -3 3.74093 1.83150   1
  11  17  -3 26.1576 3.15524   1
  10  17  -3 4.53423 1.40043   1
   9  17  -3 1.93771 1.26884   1
   8  17  -3 0.18546 1.19391   1
   8  17  -3 -1.2326 1.23196   2
   7  17  -3 5.02789 1.10227   1
   7  17  -3 5.92395 1.26229   1
   7  17  -3 3.36490 1.11694   2
   6  17  -3 0.67762 0.94858   1
   5  17  -3 1.74053 0.87766   1
   5  17  -3 3.57510 1.07139   2
   4  17  -3 1.60071 0.71339   1
   4  17  -3 1.46017 0.75825   1
   4  17  -3 0.82324 0.88066   2
  -3  17   3 1.27538 0.55033   1
   3  17  -3 0.86710 0.69801   1
   3  17  -3 1.50161 0.77776   2
   3  17  -3 2.00203 0.61511   1
  -3  17   3 0.25114 0.54835   1
  -2  17   3 -0.6994 0.52728   1
   2  17  -3 0.28760 0.63226   2
   2  17  -3 0.44262 0.53276   1
  -2  17   3 1.02355 0.60663   1
   1  17  -3 91.9990 2.75237   2
  -1  17   3 90.5372 3.09726   1
  -1  17   3 90.3789 2.74203   1
   0  17   3 39.4922 2.15823   1
   0  17   3 39.4616 1.74538   1
   1  17   3 8.81806 1.21944   1
   1  17   3 9.20398 1.32386   1
   2  17   3 6.96819 1.17493   1
   2  17   3 6.68897 0.82536   1
   3  17   3 20.3556 1.65554   1
   3  17   3 22.8455 1.97283   1
   4  17   3 2.42080 0.97838   1
   4  17   3 2.31520 0.90833   2
   4  17   3 1.63897 0.97925   1
   5  17   3 118.159 4.63790   1
   5  17   3 120.957 4.32858   2
   5  17   3 112.831 4.12758   1
   6  17   3 8.07773 1.46099   1
   6  17   3 10.3817 1.97699   2
   7  17   3 3.74414 1.18632   1
   8  17   3 8.45054 1.72664   1
   9  17   3 10.9742 1.98509   1
  10  17   3 1.96460 1.66126   1
  11  17   3 0.77068 1.86371   1
  12  17   3 -2.9284 2.07142   1
  12  18  -3 55.0949 4.67884   1
  11  18  -3 11.3359 2.05393   1
  10  18  -3 2.06888 1.61244   1
   9  18  -3 68.1759 4.04974   1
   8  18  -3 7.72551 1.52216   1
   7  18  -3 3.36869 1.25606   1
   6  18  -3 12.0405 2.32378   2
   6  18  -3 11.4572 1.98105   1
   5  18  -3 31.3809 2.53127   2
   5  18  -3 32.5355 2.13360   1
   4  18  -3 0.49288 0.86029   1
   4  18  -3 0.55413 0.79461   1
   4  18  -3 1.49762 0.96121   2
   3  18  -3 5.25922 0.69811   1
   3  18  -3 4.64968 0.98230   2
   3  18  -3 4.49889 0.81430   1
   2  18  -3 7.07966 1.02195   1
  -2  18   3 6.46248 1.16873   1
  -2  18   3 7.92260 1.14957   1
   2  18  -3 4.49063 0.67750   1
   2  18  -3 6.07038 0.88714   2
  -1  18   3 21.8183 1.31709   1
  -1  18   3 21.1655 1.58154   1
   0  18   3 10.5153 1.24589   1
   0  18   3 9.58314 1.43279   1
   1  18   3 5.45442 0.79946   1
   1  18   3 5.58793 1.02044   1
   2  18   3 26.9678 2.10070   1
   2  18   3 28.0927 1.76565   1
   3  18   3 7.06758 1.31185   1
   3  18   3 6.88640 1.00578   1
   4  18   3 -0.6602 0.98523   1
   5  18   3 3.27967 1.22015   1
   6  18   3 14.4797 2.34661   1
   7  18   3 13.3167 1.95516   1
   8  18   3 5.21153 1.58035   1
   9  18   3 19.7263 3.19427   1
  10  18   3 0.23802 1.84851   1
  11  18   3 -0.2768 2.17280   1
  11  19  -3 4.30328 2.04903   1
  10  19  -3 4.26948 1.88693   1
   9  19  -3 2.74756 1.66861   1
   8  19  -3 38.2418 3.21787   1
   7  19  -3 15.5652 2.50267   1
   6  19  -3 1.62823 1.17693   1
   5  19  -3 14.6279 2.28774   2
   5  19  -3 12.4222 1.96986   1
   4  19  -3 22.7778 2.24781   2
   4  19  -3 21.3794 1.80102   1
   3  19  -3 4.12592 0.82490   1
   3  19  -3 3.63049 0.98745   2
   3  19  -3 4.29321 0.91029   1
   2  19  -3 40.1569 1.98537   2
  -1  19   3 17.1697 1.50466   1
  -1  19   3 14.1974 1.51191   1
   0  19   3 1.06984 0.85665   1
   2  19   3 14.1241 1.94504   1
   3  19   3 13.4013 2.06233   1
   4  19   3 -1.8656 1.13749   1
   5  19   3 10.6709 1.66289   1
   6  19   3 -0.6820 1.39680   1
   7  19   3 3.11979 1.57509   1
   8  19   3 -1.3359 1.70881   1
   9  19   3 5.28453 2.13300   1
  10  19   3 0.35893 2.22370   1
   9  20  -3 0.69760 1.85207   1
   8  20  -3 8.07776 1.76510   1
   7  20  -3 7.45361 1.61930   1
   6  20  -3 2.76723 1.38437   1
   5  20  -3 9.25574 1.37319   1
   4  20  -3 5.41382 1.16443   1
   3  20  -3 4.63659 1.06603   2
   0  20   3 8.69094 1.27058   1
   1  20   3 5.70796 1.23325   1
   2  20   3 69.0442 3.31622   1
   3  20   3 14.5957 1.81847   1
   4  20   3 0.45889 1.40366   1
   5  20   3 0.05237 1.53232   1
   6  20   3 5.79977 1.77736   1
   7  20   3 11.7246 2.17947   1
   8  20   3 -0.4573 2.02661   1
   7  21  -3 27.2167 3.16004   1
   6  21  -3 4.45130 1.58173   1
   5  21  -3 -0.0888 1.24924   1
   4  21  -3 29.9491 2.06413   1
   1  21   3 3.68502 1.27705   1
   2  21   3 2.05182 1.36570   1
   3  21   3 4.03445 1.54688   1
   4  21   3 60.5775 3.76053   1
   5  21   3 56.8660 3.99013   1
   6  21   3 1.50267 1.98774   1
  21   0  -4 -0.3475 2.32335   1
  20   0  -4 101.417 5.52754   1
  19   0  -4 -0.1052 1.71312   1
  18   0  -4 10.3962 1.97564   1
  17   0  -4 1.21132 1.21694   1
 -17   0   4 1.84082 1.67585   1
  16   0  -4 105.680 4.88062   1
 -16   0   4 98.0256 4.45556   1
  15   0  -4 -0.6279 0.90151   1
 -15   0   4 -1.8283 1.01679   1
 -14   0   4 38.5265 2.40085   1
  14   0  -4 39.4692 2.69697   1
  13   0  -4 0.55901 0.73064   1
 -13   0   4 0.75401 0.82878   1
 -12   0   4 252.915 7.19022   1
  12   0  -4 250.782 7.25378   1
  11   0  -4 0.16349 0.55529   1
 -11   0   4 -0.4952 0.48127   1
 -10   0   4 736.673 15.5994   1
  10   0  -4 701.341 15.4549   1
  -9   0   4 -0.8290 0.42778   1
   9   0  -4 -0.4808 0.32919   1
   8   0  -4 70.6419 2.78429   1
  -8   0   4 72.5423 2.73780   1
   7   0  -4 -0.1326 0.25272   1
  -7   0   4 -0.1943 0.30141   1
  -6   0   4 32.2882 1.48575   1
   6   0  -4 29.6380 1.52050   1
   5   0  -4 -0.6516 0.18801   1
  -5   0   4 -0.7931 0.16803   1
   4   0  -4 2.68656 0.45911   1
   3   0  -4 -0.1697 0.13654   1
  -3   0   4 -0.0528 0.11892   1
  -2   0   4 1470.62 29.9949   1
  -1   0   4 -0.0152 0.08294   1
   0   0   4 9999.99 184.111   1
   1   0   4 -0.5946 0.11665   1
  -1   0  -4 -0.7031 0.15472   1
  -2   0  -4 14.3789 0.83736   2
  -2   0  -4 14.8924 0.83179   1
   2   0   4 15.7445 0.76233   1
   2   0   4 14.0864 0.75172   2
   2   0   4 14.5364 0.81500   1
   3   0   4 0.28325 0.13573   1
  -3   0  -4 -0.2012 0.18754   1
  -3   0  -4 0.05163 0.20471   2
   3   0   4 0.19474 0.14017   2
   4   0   4 1111.84 21.6716   1
  -4   0  -4 1101.36 23.3822   2
  -4   0  -4 1139.15 21.6049   1
   4   0   4 1153.45 22.3997   2
   4   0   4 1149.98 21.5518   1
   5   0   4 -0.1125 0.20880   2
  -5   0  -4 0.16912 0.29226   2
   5   0   4 0.08984 0.28104   1
   5   0   4 0.36435 0.22261   1
  -5   0  -4 0.55918 0.22209   1
  -6   0  -4 223.629 6.02801   2
   6   0   4 227.682 5.83737   1
  -6   0  -4 229.275 5.70174   1
   6   0   4 230.345 5.62118   1
   6   0   4 235.794 5.84377   2
   7   0   4 0.60118 0.27969   1
   7   0   4 0.52737 0.31406   2
   7   0   4 0.33433 0.38636   1
  -7   0  -4 0.57605 0.30925   1
   8   0   4 6.24513 0.99888   1
  -8   0  -4 5.46948 0.72077   1
   9   0   4 -0.2305 0.46943   1
   9   0   4 0.34741 0.41629   2
  -9   0  -4 -0.4120 0.40536   1
   9   0   4 -0.3880 0.42804   1
  10   0   4 243.949 6.65795   2
  10   0   4 228.522 6.70177   1
  10   0   4 223.946 6.24971   1
 -10   0  -4 238.912 6.51116   1
  11   0   4 -1.1188 0.56451   1
  11   0   4 -0.8241 0.66319   2
 -11   0  -4 0.31988 0.65025   1
  11   0   4 -0.0248 0.62074   1
  12   0   4 5.61613 0.87693   1
 -12   0  -4 5.69919 0.74658   1
  12   0   4 4.74705 0.80783   2
  12   0   4 7.52622 1.44525   1
  13   0   4 -1.3579 0.91363   1
  13   0   4 -0.0981 0.88814   2
 -13   0  -4 -0.6826 0.81366   1
  13   0   4 -0.9856 0.78495   1
 -14   0  -4 94.8853 4.02947   1
  14   0   4 93.7843 4.47332   1
  14   0   4 90.3448 3.83198   2
  15   0   4 -1.1175 1.05623   1
 -15   0  -4 1.29647 1.29129   1
 -16   0  -4 17.0268 1.90452   1
  16   0   4 15.4446 2.60757   1
  17   0   4 -1.2724 1.45359   1
  18   0   4 90.1478 5.51395   1
  19   0   4 -2.0480 2.17458   1
  20   0   4 54.9000 5.71762   1
  21  -1  -4 -1.1677 2.22547   1
  21   1  -4 1.48515 2.34399   1
  20  -1  -4 62.8916 4.62990   1
  20   1  -4 65.5998 4.95035   1
  19  -1  -4 36.3265 3.42855   1
  19   1  -4 38.0008 3.88029   1
  18  -1  -4 23.1142 2.93563   1
  18   1  -4 25.0369 3.10308   1
  17  -1  -4 13.7133 2.18666   1
 -17  -1   4 18.2062 3.15466   1
 -17   1   4 13.1796 1.57346   1
  17   1  -4 16.9461 2.65416   1
  16  -1  -4 33.9238 2.94816   1
 -16  -1   4 31.5334 2.77776   1
 -16   1   4 37.0625 2.72305   1
  16   1  -4 34.7032 2.98803   1
  15  -1  -4 3.76943 1.22636   1
 -15  -1   4 3.70457 1.06171   1
  15   1  -4 3.02515 1.00193   1
 -15   1   4 2.85127 0.98196   1
  14  -1  -4 18.1812 1.98415   1
 -14  -1   4 17.4209 1.93369   1
 -14   1   4 16.8598 1.89681   1
  14   1  -4 20.9633 2.10636   1
 -13  -1   4 53.0977 2.75581   1
  13  -1  -4 50.1835 2.88565   1
  13   1  -4 53.6890 3.04315   1
 -13   1   4 53.3645 2.70490   1
  12  -1  -4 5.93752 1.15105   1
 -12  -1   4 7.46948 1.18562   1
 -12   1   4 4.52717 0.76298   1
  12   1  -4 6.76649 1.27243   1
 -11  -1   4 78.6633 3.24580   1
  11  -1  -4 79.4602 3.34733   1
  11   1  -4 79.7622 3.47937   1
 -11   1   4 78.7102 3.23982   1
  10  -1  -4 176.354 5.28193   1
 -10   1   4 177.706 5.24908   1
  10   1  -4 166.589 5.32604   1
  -9  -1   4 239.968 6.49417   1
   9  -1  -4 241.895 6.41940   1
  -9   1   4 244.608 6.42149   1
   9   1  -4 247.019 6.58855   1
  -8  -1   4 32.9045 1.67038   1
   8  -1  -4 30.1517 1.74200   1
   8   1  -4 33.0447 1.87640   1
  -8   1   4 32.6812 1.70196   1
  -7  -1   4 6.37996 0.66295   1
   7  -1  -4 4.89879 0.78690   1
   7   1  -4 5.85293 0.83902   1
  -6  -1   4 4.84748 0.54656   1
   6  -1  -4 5.10832 0.68134   1
   6   1  -4 5.80043 0.72576   1
  -6   1   4 3.75415 0.50970   1
   5  -1  -4 245.559 5.83379   1
  -5  -1   4 252.783 5.99844   1
  -5   1   4 267.750 6.00158   1
   5   1  -4 264.846 6.03302   1
  -4  -1   4 75.3519 2.33046   1
  -4   1   4 72.7467 2.24700   1
   4   1  -4 74.6321 2.32919   1
  -3  -1   4 0.25873 0.12180   1
   3   1  -4 0.18532 0.16317   1
  -3   1   4 0.46568 0.14296   1
  -2  -1   4 2.47975 0.28933   1
   2   1  -4 2.75722 0.39029   1
  -2   1   4 2.27421 0.29454   1
   1  -1  -4 238.171 5.21866   1
  -1  -1   4 250.081 5.12026   1
  -1   1   4 245.424 5.15406   1
   0  -1   4 1657.69 33.1738   1
   0   1   4 1663.56 33.2269   1
  -1  -1  -4 415.067 8.54985   1
  -1  -1  -4 430.221 8.88153   2
   1  -1   4 429.120 8.36643   1
   1   1   4 425.183 8.50218   1
  -1   1  -4 431.304 8.40549   1
  -2  -1  -4 329.762 6.90941   1
   2  -1   4 322.036 6.73107   1
   2  -1   4 333.558 6.69881   1
   2   1   4 327.705 6.93127   1
  -2   1  -4 320.229 6.72500   1
   2   1   4 320.733 6.83712   1
   2   1   4 339.425 7.10289   2
  -2   1  -4 319.623 6.96153   2
  -3  -1  -4 271.488 6.23242   2
   3  -1   4 269.664 5.76273   1
  -3  -1  -4 269.800 5.96899   1
   3  -1   4 268.796 5.91775   2
   3  -1   4 277.309 5.88907   1
   3   1   4 262.003 5.90904   1
  -3   1  -4 268.176 5.82799   1
   3   1   4 266.030 6.04875   1
   3   1   4 256.551 6.06799   2
  -3   1  -4 272.068 6.06282   2
  -4  -1  -4 28.0331 1.43524   2
  -4  -1  -4 28.5587 1.28136   1
   4  -1   4 27.7589 1.20283   2
   4  -1   4 27.8472 1.18927   1
  -4   1  -4 28.3692 1.34059   2
  -4   1  -4 28.3852 1.21818   1
   4   1   4 29.4436 1.30587   1
   4   1   4 28.2160 1.32237   2
   5  -1   4 703.313 13.8564   1
   5  -1   4 725.292 14.0981   1
  -5  -1  -4 705.953 14.1221   1
   5  -1   4 701.303 14.3656   2
  -5  -1  -4 687.621 14.7511   2
   5   1   4 687.346 14.0362   1
   5   1   4 722.719 14.6476   2
   5   1   4 670.394 14.1739   1
  -5   1  -4 679.793 14.5510   2
  -5   1  -4 686.041 13.9100   1
   6  -1   4 22.9922 1.17779   1
  -6  -1  -4 22.1722 1.26892   1
  -6  -1  -4 20.2965 1.46019   2
   6  -1   4 20.7642 1.17447   2
   6  -1   4 19.6934 1.33968   1
   6   1   4 22.8568 1.29382   2
  -6   1  -4 21.2961 1.19097   1
   6   1   4 22.6442 1.26231   1
  -6   1  -4 21.7985 1.41136   2
   6   1   4 21.2220 1.45218   1
   7  -1   4 14.7808 0.98370   2
   7  -1   4 15.9622 1.01654   1
   7  -1   4 13.0231 1.20243   1
  -7  -1  -4 15.7834 1.05067   1
   7   1   4 13.2009 1.26170   1
  -7   1  -4 14.8394 1.00274   1
   7   1   4 15.5779 1.00971   1
   7   1   4 13.1924 1.00472   2
   8  -1   4 94.0538 3.43110   1
   8  -1   4 94.3586 3.12451   1
  -8  -1  -4 98.8852 3.36216   1
   8  -1   4 97.7812 3.24459   2
   8   1   4 90.0384 3.62901   2
   8   1   4 91.1653 3.18188   1
   8   1   4 94.3754 3.57216   1
  -8   1  -4 93.2537 3.17876   1
   9  -1   4 96.0080 3.35508   2
   9  -1   4 92.3699 3.55783   1
  -9  -1  -4 94.8078 3.38943   1
   9  -1   4 94.8282 3.24383   1
   9   1   4 96.0365 3.73061   1
   9   1   4 93.5344 3.31576   1
  -9   1  -4 93.6799 3.33924   1
   9   1   4 95.3732 3.47225   2
 -10  -1  -4 151.965 4.79864   1
  10  -1   4 145.377 4.65452   2
  10  -1   4 147.997 4.55145   1
  10  -1   4 154.283 5.03358   1
 -10   1  -4 148.723 4.67516   1
  10   1   4 152.618 5.16229   1
  10   1   4 147.194 4.62217   1
  10   1   4 151.341 4.88331   2
  11  -1   4 49.2366 2.31297   1
  11  -1   4 49.3199 2.36998   2
  11  -1   4 47.9502 2.74825   1
 -11  -1  -4 49.8899 2.53483   1
  11   1   4 49.0510 2.35939   1
  11   1   4 51.5207 2.88046   1
  11   1   4 51.2860 2.49451   2
 -12  -1  -4 0.58986 0.69550   1
  12  -1   4 0.77090 0.70128   1
  12  -1   4 1.22968 0.72947   1
  12  -1   4 1.89747 0.73872   2
  12   1   4 1.26381 0.93655   1
 -12   1  -4 2.69623 0.75855   1
  12   1   4 1.22525 0.82644   2
  13  -1   4 6.93919 0.97549   1
  13  -1   4 5.74604 0.95776   2
 -13  -1  -4 6.19779 0.93812   1
  13  -1   4 6.31240 1.41764   1
 -13   1  -4 8.19289 1.05053   1
  13   1   4 6.33430 1.10650   2
  13   1   4 4.24814 1.15912   1
 -14  -1  -4 50.1462 2.92365   1
  14  -1   4 52.5945 3.28964   1
  14   1   4 50.8878 3.33438   1
  14   1   4 43.5441 2.71981   2
 -14   1  -4 53.3009 2.91252   1
  15  -1   4 17.6539 2.41872   1
 -15  -1  -4 18.3572 2.48067   1
 -15   1  -4 19.6928 2.36150   1
  15   1   4 13.2065 2.44231   1
 -16  -1  -4 0.22297 1.73803   1
  16  -1   4 2.43939 1.34418   1
  16   1   4 -0.7851 1.41427   1
 -16   1  -4 0.09241 1.63578   1
  17  -1   4 20.6594 3.07616   1
 -17   1  -4 18.9292 2.20862   1
  17   1   4 19.3329 3.13527   1
  18  -1   4 1.15587 1.76356   1
  18   1   4 2.47975 1.77494   1
  19   1   4 3.62456 2.24868   1
  20  -1   4 1.65748 2.74264   1
  20   1   4 -0.6171 2.81586   1
  21  -2  -4 5.94360 2.52982   1
  21   2  -4 7.55684 2.53147   1
  20  -2  -4 2.89152 2.09081   1
  20   2  -4 3.79471 2.24817   1
  19  -2  -4 75.7808 4.55368   1
  19   2  -4 79.2728 5.01552   1
  18  -2  -4 21.4802 2.82526   1
  18   2  -4 25.6473 3.11425   1
 -18   2   4 27.3357 3.50032   1
  17  -2  -4 76.7935 4.12300   1
 -17   2   4 67.1800 3.90917   1
  17   2  -4 79.0431 4.51956   1
 -16  -2   4 1.29573 1.24105   1
  16  -2  -4 1.90705 1.02932   1
  16   2  -4 2.27730 1.05306   1
 -16   2   4 0.28872 1.33580   1
 -15  -2   4 -0.0452 1.24215   1
  15  -2  -4 1.69843 0.94031   1
 -15   2   4 0.22410 1.09065   1
  15   2  -4 1.14813 0.91278   1
  14  -2  -4 41.5886 2.67320   1
 -14  -2   4 37.4836 2.40426   1
 -14   2   4 39.6457 2.49338   1
  14   2  -4 43.8652 2.93946   1
 -13  -2   4 0.95610 0.85704   1
  13  -2  -4 0.84968 0.74986   1
 -13   2   4 -0.1005 0.73223   1
  13   2  -4 1.54633 0.69644   1
 -12  -2   4 0.37112 0.72584   1
  12  -2  -4 0.40199 0.59500   1
  12   2  -4 0.83994 0.63247   1
  11  -2  -4 19.5378 1.70467   1
 -11  -2   4 19.8852 1.59501   1
 -11   2   4 21.2682 1.49044   1
  11   2  -4 19.8353 1.81462   1
 -10  -2   4 0.78383 0.42710   1
  10  -2  -4 1.14376 0.47304   1
 -10   2   4 1.61346 0.54411   1
  10   2  -4 1.18909 0.49030   1
  -9  -2   4 20.4575 1.33847   1
   9  -2  -4 19.9373 1.47057   1
  -9   2   4 21.9231 1.36166   1
   9   2  -4 18.9444 1.56268   1
   8  -2  -4 200.671 5.35885   1
  -8  -2   4 206.709 5.58405   1
   8   2  -4 204.263 5.65237   1
  -8   2   4 197.433 5.37762   1
   7  -2  -4 21.0065 1.37970   1
  -7  -2   4 22.1333 1.32736   1
  -7   2   4 22.4732 1.25897   1
   7   2  -4 20.0761 1.45330   1
  -6  -2   4 114.102 3.45025   1
   6  -2  -4 111.822 3.29644   1
  -6   2   4 112.036 3.32631   1
   6   2  -4 111.809 3.47903   1
  -5  -2   4 219.330 5.25982   1
   5  -2  -4 211.807 5.00485   1
  -5   2   4 206.640 5.05578   1
  -4  -2   4 241.088 5.51240   1
  -4   2   4 231.998 5.34814   1
   4   2  -4 239.877 5.48291   1
   3  -2  -4 138.801 3.52337   1
  -3  -2   4 148.945 3.62508   1
  -3   2   4 145.798 3.54160   1
   3   2  -4 152.639 3.64568   1
   2  -2  -4 1155.50 24.0060   1
  -2  -2   4 1248.10 24.5683   1
   2   2  -4 1189.89 22.7540   1
  -2   2   4 1228.44 24.5866   1
   1  -2  -4 322.794 6.95476   1
  -1  -2   4 359.048 6.94610   1
  -1   2   4 341.138 6.99277   1
   1   2  -4 358.586 6.92244   1
   0  -2   4 1221.10 23.3193   1
   0  -2  -4 1196.86 25.7020   2
   0   2   4 1226.40 24.6861   1
   0   2  -4 1229.47 24.4867   1
  -1  -2  -4 1104.74 23.5871   2
   1  -2   4 1106.72 21.1567   1
  -1   2  -4 1074.66 21.7968   1
   1   2   4 1097.08 21.1142   1
   2  -2   4 317.094 6.27052   1
   2  -2   4 308.108 6.31313   1
  -2  -2  -4 302.008 6.63050   1
  -2   2  -4 305.596 6.31702   1
   2   2   4 310.301 6.60256   1
   2   2   4 325.063 6.86994   2
  -2   2  -4 298.683 6.51995   2
   2   2   4 297.720 6.63873   1
  -3  -2  -4 27.3746 1.31512   1
   3  -2   4 30.4028 1.11067   1
  -3  -2  -4 27.8869 1.38582   2
   3  -2   4 29.5126 1.15601   1
   3   2   4 29.8410 1.28966   1
  -3   2  -4 27.1144 1.19198   2
   3   2   4 28.3208 1.39481   1
   3   2   4 28.9648 1.28993   2
  -3   2  -4 28.2636 1.17788   1
  -4  -2  -4 27.0463 1.29116   1
  -4  -2  -4 26.7912 1.44532   2
   4  -2   4 25.6207 1.08580   1
   4  -2   4 28.5094 1.20981   1
   4  -2   4 26.6098 1.11906   2
  -4   2  -4 26.8533 1.26380   2
  -4   2  -4 27.2979 1.15239   1
   4   2   4 26.2673 1.32027   2
   4   2   4 26.9934 1.26932   1
  -5  -2  -4 4.03143 0.65710   2
  -5  -2  -4 3.79207 0.55735   1
   5  -2   4 4.90699 0.47240   2
   5  -2   4 5.01182 0.46807   1
  -5   2  -4 3.96164 0.45115   1
   5   2   4 4.48852 0.51589   2
  -5   2  -4 4.85148 0.65717   2
   5   2   4 4.35995 0.50720   1
   5   2   4 4.73868 0.73511   1
  -6  -2  -4 365.675 8.32176   1
   6  -2   4 366.428 8.13237   2
  -6  -2  -4 369.447 8.86071   2
   6  -2   4 368.315 7.90747   1
   6  -2   4 362.865 8.09969   1
   6   2   4 345.300 8.16253   1
  -6   2  -4 346.764 8.38424   2
  -6   2  -4 364.235 8.00401   1
   6   2   4 347.903 8.41661   1
   6   2   4 368.390 8.55984   2
   7  -2   4 43.8932 2.05062   1
  -7  -2  -4 42.5459 1.96740   1
   7  -2   4 44.3505 1.78290   1
   7  -2   4 41.2184 1.82427   2
  -7   2  -4 42.0648 1.82518   1
   7   2   4 44.4549 1.97351   1
   7   2   4 42.3969 2.22185   1
   7   2   4 45.2567 2.08286   2
  -8  -2  -4 21.8514 1.39424   1
   8  -2   4 19.5952 1.49985   1
   8  -2   4 22.0168 1.28572   1
   8  -2   4 19.3073 1.24370   2
   8   2   4 18.9116 1.30031   1
   8   2   4 20.9634 1.36841   2
  -8   2  -4 19.9748 1.25389   1
   8   2   4 21.5149 1.69395   1
   9  -2   4 1.20634 0.59276   1
  -9  -2  -4 1.41788 0.45492   1
   9  -2   4 1.55526 0.43926   2
   9  -2   4 1.32478 0.39886   1
   9   2   4 1.28336 0.67083   1
  -9   2  -4 1.41870 0.47686   1
  10  -2   4 10.8041 1.04003   1
  10  -2   4 10.9934 1.04780   2
 -10  -2  -4 10.3711 1.10607   1
  10  -2   4 9.43465 1.32783   1
  10   2   4 10.4662 1.22657   2
  10   2   4 8.38612 1.47617   1
  10   2   4 7.76075 1.06691   1
 -10   2  -4 13.1773 1.16440   1
 -11  -2  -4 216.120 6.38368   1
  11  -2   4 211.562 6.15005   2
  11  -2   4 212.171 6.44661   1
  11  -2   4 220.471 6.06189   1
  11   2   4 211.694 6.20702   1
 -11   2  -4 218.512 6.19716   1
  11   2   4 218.031 6.54100   2
  11   2   4 223.150 6.87858   1
  12  -2   4 420.242 10.3309   2
  12  -2   4 403.522 9.92010   1
 -12  -2  -4 419.995 10.4977   1
  12  -2   4 403.029 10.3995   1
  12   2   4 412.719 10.9117   1
  12   2   4 396.683 10.1589   1
  12   2   4 416.420 10.7094   2
  13  -2   4 -0.3628 0.84911   1
  13  -2   4 -0.7859 0.79313   1
  13  -2   4 -1.1834 0.83604   2
 -13  -2  -4 1.31628 0.93886   1
  13   2   4 0.35645 0.82938   1
  13   2   4 0.08150 1.02540   2
 -13   2  -4 0.36705 0.85875   1
  14  -2   4 1.53775 1.11859   1
 -14  -2  -4 1.83639 1.16267   1
  14   2   4 -0.8137 1.12381   2
 -14   2  -4 1.46819 1.00090   1
  14   2   4 1.98341 1.07076   1
 -15  -2  -4 52.9934 3.21994   1
  15  -2   4 52.8890 3.42060   1
  15   2   4 51.6056 3.59429   1
 -15   2  -4 52.0857 3.10392   1
  16  -2   4 15.3922 2.51815   1
  16   2   4 11.4161 2.02732   1
 -16   2  -4 12.9830 1.71531   1
  17  -2   4 40.5585 3.53714   1
 -17   2  -4 34.9577 3.65959   1
  18  -2   4 0.33641 1.92447   1
  18   2   4 0.02975 1.85802   1
  19  -2   4 0.14806 2.31165   1
  19   2   4 -1.6243 2.27074   1
  20   2   4 -1.1767 2.63337   1
  21  -3  -4 -2.4450 2.34763   1
  21   3  -4 1.49204 2.60433   1
  20  -3  -4 6.49210 2.34427   1
  20   3  -4 6.54943 2.31449   1
  19  -3  -4 15.4271 2.29871   1
  19   3  -4 21.7936 3.61244   1
  18  -3  -4 29.9970 3.06521   1
 -18   3   4 30.9467 3.46474   1
  18   3  -4 33.9079 3.55298   1
  17  -3  -4 26.9726 2.70666   1
  17   3  -4 26.7224 3.26449   1
 -17   3   4 26.5535 2.94574   1
 -16  -3   4 15.1334 2.62114   1
  16  -3  -4 11.2944 2.04158   1
  16   3  -4 14.4786 2.34440   1
 -16   3   4 13.1537 2.24335   1
 -15  -3   4 27.2086 2.49355   1
  15  -3  -4 24.7321 2.29426   1
 -15   3   4 25.5431 2.16386   1
  15   3  -4 28.2006 2.58840   1
 -14  -3   4 1.46763 1.01669   1
  14  -3  -4 0.61865 0.68624   1
 -14   3   4 0.17691 0.93987   1
  14   3  -4 0.09678 0.87301   1
  13  -3  -4 86.0854 3.68049   1
 -13  -3   4 81.0875 3.55561   1
 -13   3   4 81.0128 3.46353   1
  13   3  -4 85.3967 3.99509   1
 -12  -3   4 59.8364 2.90261   1
  12  -3  -4 61.2298 2.93616   1
 -12   3   4 62.5868 2.87553   1
  12   3  -4 62.6770 3.23414   1
  11  -3  -4 91.5421 3.61089   1
 -11  -3   4 91.7984 3.62655   1
  11   3  -4 96.8404 4.00514   1
 -11   3   4 96.0866 3.57525   1
 -10  -3   4 73.7130 3.05800   1
  10  -3  -4 73.4465 3.02337   1
  10   3  -4 83.9962 3.47041   1
 -10   3   4 75.7130 2.97357   1
  -9  -3   4 69.6632 2.89722   1
   9  -3  -4 67.2539 2.70764   1
   9   3  -4 70.6170 3.05408   1
  -9   3   4 68.6331 2.69304   1
   8  -3  -4 102.506 3.35954   1
  -8  -3   4 102.338 3.47042   1
   8   3  -4 105.981 3.70245   1
  -8   3   4 104.081 3.38853   1
  -7  -3   4 143.466 4.22887   1
   7  -3  -4 137.693 3.92501   1
  -7   3   4 144.826 4.04985   1
  -6  -3   4 9.62983 0.85742   1
   6  -3  -4 10.0433 0.84937   1
   6   3  -4 8.58962 0.97800   1
  -6   3   4 11.1972 0.81742   1
  -5  -3   4 69.8764 2.39953   1
   5   3  -4 68.9920 2.44636   1
  -5   3   4 71.7551 2.28723   1
   4  -3  -4 24.0148 1.07300   1
  -4  -3   4 25.4831 1.18580   1
   4   3  -4 26.6527 1.30737   1
  -4   3   4 24.8282 1.10981   1
   3  -3  -4 60.3490 1.82326   1
  -3  -3   4 65.8894 2.01699   1
  -3   3   4 61.6417 1.89854   1
   3   3  -4 61.4380 1.99075   1
  -2  -3   4 44.3499 1.47727   1
   2  -3  -4 43.3931 1.44034   1
   2   3  -4 44.7372 1.49819   1
  -2   3   4 45.6465 1.48504   1
  -1  -3   4 162.891 3.49130   1
   1  -3  -4 148.764 3.55285   1
  -1   3   4 147.747 3.54625   1
   1   3  -4 155.407 3.43388   1
   0  -3   4 46.5554 1.30952   1
   0  -3  -4 43.8615 1.50754   2
   0  -3  -4 40.4792 1.54263   1
   0   3  -4 43.3289 1.29681   1
   0   3   4 44.7136 1.47924   1
   1  -3   4 14.9005 0.61505   1
  -1   3  -4 15.3541 0.69241   1
   1   3   4 13.9312 0.77400   2
   1   3   4 15.4012 0.79364   1
  -2  -3  -4 241.008 5.42652   1
   2  -3   4 222.675 4.88326   1
   2  -3   4 238.111 4.85530   1
  -2  -3  -4 235.738 5.57711   2
  -2   3  -4 234.717 5.09506   2
   2   3   4 238.721 5.36121   1
   2   3   4 235.071 5.43979   1
  -2   3  -4 234.880 4.93380   1
   2   3   4 240.764 5.55616   2
   3  -3   4 26.0212 0.97880   1
   3  -3   4 27.0445 1.05531   1
  -3  -3  -4 26.5490 1.32413   1
   3   3   4 26.4208 1.37899   1
  -3   3  -4 26.3513 1.11817   2
   3   3   4 26.4230 1.24837   2
  -3   3  -4 27.0693 1.10768   1
  -4  -3  -4 66.9117 2.29377   1
   4  -3   4 66.1037 2.02587   1
   4  -3   4 65.1741 1.91206   1
   4  -3   4 63.1867 1.89649   2
  -4  -3  -4 66.2052 2.49978   2
   4   3   4 63.1631 2.42074   1
   4   3   4 66.1262 2.35185   2
  -4   3  -4 65.1815 2.11664   2
  -4   3  -4 64.0609 1.96533   1
   5  -3   4 11.7647 0.73398   1
  -5  -3  -4 12.6808 1.10733   2
   5  -3   4 13.0955 0.82274   1
  -5  -3  -4 12.0501 0.84664   1
   5  -3   4 10.9638 0.70242   2
  -5   3  -4 12.5331 0.95201   2
   5   3   4 11.7265 1.11395   1
   5   3   4 13.2002 0.98746   2
  -5   3  -4 11.5974 0.74753   1
   5   3   4 12.9264 0.91764   1
   6  -3   4 361.512 7.68212   1
   6  -3   4 348.048 7.84405   1
   6  -3   4 359.293 7.88892   2
  -6  -3  -4 362.478 8.27651   1
  -6   3  -4 349.362 8.24715   2
  -6   3  -4 358.396 7.82058   1
   6   3   4 367.583 8.56953   2
   6   3   4 343.895 8.41198   1
   6   3   4 342.102 8.15315   1
   7  -3   4 214.773 5.57974   1
   7  -3   4 228.058 5.37637   1
  -7  -3  -4 216.351 5.82976   1
   7   3   4 211.010 6.03103   1
   7   3   4 215.263 5.75686   1
  -7   3  -4 216.650 5.43176   1
   7   3   4 222.676 6.02262   2
   8  -3   4 29.4257 1.47384   2
   8  -3   4 31.7099 1.75718   1
   8  -3   4 31.6813 1.46785   1
   8   3   4 29.3572 1.95139   1
  -8   3  -4 31.2037 1.56620   1
   8   3   4 32.8362 1.75339   2
   8   3   4 28.8731 1.60330   1
   9  -3   4 43.1416 2.23574   1
   9  -3   4 42.5499 1.94140   2
  -9  -3  -4 45.2737 2.18727   1
   9  -3   4 48.5379 1.99238   1
   9   3   4 43.1966 2.53746   1
   9   3   4 44.1819 2.24950   2
   9   3   4 44.2527 2.18715   1
  -9   3  -4 47.2520 2.05773   1
  10  -3   4 36.7972 1.84127   1
 -10  -3  -4 36.6915 2.03414   1
  10  -3   4 34.2739 2.10282   1
  10  -3   4 36.4069 1.82055   2
  10   3   4 33.8743 2.01250   2
  10   3   4 33.8453 1.90099   1
  10   3   4 35.8218 2.44364   1
 -10   3  -4 36.5456 1.90521   1
  11  -3   4 192.957 5.91240   1
 -11  -3  -4 200.059 6.01696   1
  11  -3   4 194.750 5.51721   1
  11  -3   4 193.833 5.62823   2
  11   3   4 189.778 6.38059   1
  11   3   4 190.366 5.79516   1
  11   3   4 199.383 6.17975   2
 -11   3  -4 190.551 5.62148   1
  12  -3   4 29.6742 2.20895   1
 -12  -3  -4 30.1764 2.03216   1
  12  -3   4 25.9010 1.75516   2
  12  -3   4 23.8506 1.70993   1
  12   3   4 28.3520 2.06519   2
  12   3   4 21.0229 1.85910   1
 -12   3  -4 30.1366 1.83253   1
  12   3   4 28.4721 2.42844   1
  13  -3   4 9.21433 1.70784   1
  13  -3   4 8.22257 1.04896   1
 -13  -3  -4 9.99715 1.17754   1
  13  -3   4 7.85532 0.98235   2
  13   3   4 6.60330 1.34651   1
  13   3   4 6.00954 1.03538   2
 -13   3  -4 9.22335 1.46524   1
  13   3   4 7.44878 1.08816   1
  14  -3   4 27.6366 2.46183   1
 -14  -3  -4 33.8058 2.57847   1
  14   3   4 28.7576 2.68031   1
  14   3   4 27.5159 2.55527   2
 -14   3  -4 28.0461 2.23214   1
  15  -3   4 16.7971 2.29897   1
 -15  -3  -4 16.9615 2.69293   1
 -15   3  -4 14.2393 2.19232   1
  15   3   4 13.7500 2.50079   1
  16  -3   4 14.1764 2.52034   1
 -16   3  -4 9.84761 1.52555   1
  16   3   4 13.0482 2.14176   1
  17  -3   4 24.1720 3.30884   1
  17   3   4 21.7802 3.55148   1
 -17   3  -4 23.7942 3.39862   1
  18  -3   4 2.35657 1.91460   1
  18   3   4 1.41829 1.84006   1
  19  -3   4 1.85167 2.32870   1
  19   3   4 3.95481 2.32187   1
  20   3   4 36.2684 5.32134   1
  21   4  -4 10.0695 2.90579   1
  20  -4  -4 4.77947 2.03270   1
  19  -4  -4 10.2636 2.16593   1
  19   4  -4 14.0421 2.33313   1
  18  -4  -4 1.04391 1.52513   1
 -18   4   4 4.73400 1.96772   1
  18   4  -4 2.76581 1.60389   1
  17  -4  -4 -0.6271 1.16253   1
 -17   4   4 -2.5617 1.58618   1
  17   4  -4 1.29041 1.28590   1
  16  -4  -4 68.8881 3.69923   1
  16   4  -4 76.1752 4.29376   1
 -16   4   4 71.8446 3.61602   1
 -15  -4   4 16.5755 2.23458   1
  15  -4  -4 17.4000 1.98510   1
  15   4  -4 21.7677 2.50114   1
 -15   4   4 18.5736 2.03327   1
  14  -4  -4 1.80687 0.77443   1
 -14  -4   4 2.12736 1.13356   1
  14   4  -4 3.46378 1.16511   1
 -14   4   4 3.23456 0.91722   1
 -13  -4   4 26.1574 2.05795   1
  13  -4  -4 21.3059 1.86560   1
  13   4  -4 23.9599 2.20398   1
  12  -4  -4 10.7676 1.38047   1
 -12  -4   4 8.15612 1.46364   1
 -12   4   4 13.4586 1.32154   1
  12   4  -4 11.4395 1.60535   1
 -11  -4   4 278.646 7.76374   1
  11  -4  -4 276.573 7.33124   1
 -11   4   4 289.315 7.53923   1
  11   4  -4 291.870 8.06809   1
 -10  -4   4 106.923 3.87079   1
  10  -4  -4 106.599 3.67409   1
  10   4  -4 108.508 4.16029   1
 -10   4   4 106.452 3.66549   1
   9  -4  -4 74.3349 2.79839   1
  -9  -4   4 70.6007 2.88416   1
   9   4  -4 73.4604 3.20226   1
  -9   4   4 75.7765 2.79875   1
   8  -4  -4 96.5682 3.17422   1
  -8   4   4 99.9652 3.26022   1
   8   4  -4 97.2915 3.60591   1
  -7  -4   4 276.178 6.94705   1
   7  -4  -4 282.697 6.52710   1
   7   4  -4 280.592 7.04514   1
  -7   4   4 284.629 6.71724   1
  -6  -4   4 30.8560 1.50043   1
  -6   4   4 28.2921 1.38461   1
   6   4  -4 32.3777 1.71384   1
   5  -4  -4 134.300 3.43229   1
  -5  -4   4 135.256 3.75591   1
  -5   4   4 133.690 3.55619   1
   5   4  -4 130.272 3.78993   1
  -4  -4   4 66.3255 2.17977   1
   4  -4  -4 63.4705 1.94147   1
   4   4  -4 65.3518 2.23477   1
  -4   4   4 62.7784 2.01911   1
   3  -4  -4 47.9492 1.57978   1
  -3  -4   4 55.0885 1.80179   1
  -3   4   4 49.6629 1.65239   1
   3   4  -4 51.7169 1.79734   1
  -2  -4   4 45.1975 1.48121   1
   2  -4  -4 42.7137 1.43858   1
   2   4  -4 44.0187 1.50504   1
  -2   4   4 41.1991 1.43351   1
  -1  -4   4 9.70761 0.52882   1
   1  -4  -4 10.0365 0.59863   1
   1   4  -4 8.81066 0.56091   1
  -1   4   4 9.90453 0.59478   1
   0  -4   4 11.9651 0.55337   1
   0  -4  -4 12.6951 0.72821   2
   0  -4  -4 12.8259 0.73151   1
   0   4  -4 12.4588 0.60275   1
   0   4   4 13.1529 0.71249   1
   1  -4   4 165.586 3.55296   1
  -1  -4  -4 165.464 4.24664   2
  -1   4  -4 188.570 3.68622   1
   1   4   4 173.408 4.23921   2
   1   4   4 164.695 4.07471   1
  -2  -4  -4 183.874 4.44969   1
  -2  -4  -4 175.931 4.54194   2
   2  -4   4 182.171 3.73705   1
   2   4   4 182.615 4.50593   1
  -2   4  -4 178.093 3.84332   1
   2   4   4 186.359 4.40850   1
   2   4   4 168.075 4.45306   2
  -2   4  -4 177.315 3.95829   2
   3  -4   4 152.586 3.32773   1
   3   4   4 147.527 3.93262   1
   3   4   4 155.042 4.12689   2
  -3   4  -4 152.842 3.59606   2
   3   4   4 144.867 4.06509   1
  -3   4  -4 151.236 3.45634   1
   4  -4   4 5.97953 0.43543   1
   4  -4   4 4.54307 0.41016   1
  -4  -4  -4 4.74290 0.57447   1
  -4  -4  -4 4.91085 0.73584   2
   4   4   4 6.08348 0.61295   1
   4   4   4 5.14086 0.62594   2
  -4   4  -4 6.30351 0.57498   2
   4   4   4 5.19451 0.80676   1
   5  -4   4 94.4029 2.53698   1
  -5  -4  -4 94.0337 3.38564   2
  -5  -4  -4 93.5478 3.03961   1
   5  -4   4 92.9302 2.51625   2
   5  -4   4 95.0820 2.67255   1
  -5   4  -4 92.8779 2.83201   2
   5   4   4 92.7462 3.28381   1
  -5   4  -4 94.0989 2.64123   1
   5   4   4 92.4630 3.15265   2
  -6  -4  -4 175.115 4.84303   1
   6  -4   4 176.090 4.25470   2
   6  -4   4 174.113 4.36920   1
   6  -4   4 172.061 4.18849   1
   6   4   4 173.895 4.83183   1
   6   4   4 165.457 5.02999   1
  -6   4  -4 165.158 4.65154   2
  -6   4  -4 173.751 4.34317   1
   6   4   4 170.908 4.97898   2
   7  -4   4 97.7542 3.09100   1
   7  -4   4 105.290 3.02562   2
   7  -4   4 106.288 3.02739   1
   7   4   4 106.902 3.56040   1
  -7   4  -4 104.268 3.14538   1
   7   4   4 104.807 3.83674   1
   7   4   4 106.824 3.66929   2
   8  -4   4 75.1607 2.51395   2
  -8  -4  -4 71.0573 2.86454   1
   8  -4   4 75.8782 2.51304   1
  -8   4  -4 74.3500 2.62637   1
   8   4   4 75.0942 3.26924   1
   8   4   4 73.9015 2.91429   1
   8   4   4 73.0430 2.97828   2
   9  -4   4 0.64377 0.51877   1
   9  -4   4 0.70919 0.36261   2
  -9  -4  -4 -0.0879 0.55985   1
   9  -4   4 1.32395 0.40499   1
   9   4   4 1.25085 0.61537   1
   9   4   4 0.44112 0.52791   1
  -9   4  -4 0.55292 0.39882   1
  10  -4   4 30.5917 1.96849   1
 -10  -4  -4 34.5983 2.02613   1
  10  -4   4 32.7211 1.68340   2
  10  -4   4 35.1812 1.72304   1
  10   4   4 34.4402 2.43982   1
  10   4   4 30.3438 1.95116   2
  10   4   4 32.3869 1.87563   1
 -10   4  -4 33.0896 1.78495   1
  11  -4   4 19.5190 1.38434   1
  11  -4   4 20.3754 1.75373   1
 -11  -4  -4 19.5101 1.69009   1
 -11   4  -4 18.6425 1.44117   1
  11   4   4 14.7979 1.48019   1
  11   4   4 19.0653 1.69090   2
  11   4   4 21.1032 2.03257   1
 -12  -4  -4 316.628 8.67049   1
  12  -4   4 327.073 8.07917   1
  12  -4   4 320.269 8.48454   1
  12  -4   4 311.362 8.17817   2
  12   4   4 328.202 9.09466   2
  12   4   4 326.073 9.36715   1
 -12   4  -4 313.100 8.21124   1
  12   4   4 317.564 8.64733   1
 -13  -4  -4 8.64392 1.26330   1
  13  -4   4 8.14340 1.45657   1
  13  -4   4 6.67405 0.87752   1
  13   4   4 4.93169 1.02968   1
 -13   4  -4 9.70726 1.48472   1
  13   4   4 5.72724 1.09338   2
  13   4   4 7.84655 1.57122   1
  14  -4   4 1.42486 0.97131   1
 -14  -4  -4 -0.3588 1.40593   1
  14   4   4 -0.4564 1.33561   2
 -14   4  -4 -0.0124 1.01272   1
  14   4   4 -1.5311 0.92162   1
  15  -4   4 1.24845 1.16612   1
 -15   4  -4 2.06570 1.20198   1
  15   4   4 0.72914 1.18539   1
  16  -4   4 3.31115 1.41555   1
  16   4   4 3.31341 1.53419   1
 -16   4  -4 3.50463 1.49055   1
  17  -4   4 -0.0083 1.58595   1
  17   4   4 0.04682 1.67314   1
  18  -4   4 18.9302 3.48337   1
  18   4   4 20.7459 3.81233   1
  19   4   4 62.2057 5.38523   1
  20   4   4 8.62029 2.83054   1
  21   5  -4 151.106 7.88659   1
  20  -5  -4 0.62161 2.24640   1
  20   5  -4 3.46261 2.29919   1
  19  -5  -4 34.9690 3.63650   1
  19   5  -4 31.4004 4.16879   1
  18  -5  -4 1.16785 1.43838   1
 -18   5   4 3.57491 1.97210   1
  18   5  -4 1.98183 1.57958   1
  17  -5  -4 14.9187 2.35288   1
  17   5  -4 22.1580 2.93347   1
 -17   5   4 16.0260 2.79947   1
  16  -5  -4 2.51065 1.08864   1
 -16   5   4 2.31073 1.31936   1
  15  -5  -4 41.0317 2.73686   1
  15   5  -4 44.3429 3.26341   1
 -15   5   4 37.2056 2.59947   1
  14  -5  -4 0.25159 0.71380   1
 -14  -5   4 0.60381 1.13825   1
 -14   5   4 0.88901 0.94042   1
  14   5  -4 0.10613 0.79395   1
  13  -5  -4 -0.1133 0.66054   1
 -13  -5   4 -0.1831 1.00271   1
 -13   5   4 -0.1383 0.76102   1
  13   5  -4 0.62678 0.71561   1
  12  -5  -4 2.87436 0.75028   1
 -12  -5   4 3.26502 0.77992   1
  12   5  -4 4.18270 1.20975   1
 -12   5   4 2.89589 0.66389   1
 -11  -5   4 27.1522 1.81638   1
  11  -5  -4 29.5538 1.83977   1
 -11   5   4 31.0119 1.77489   1
  11   5  -4 27.5403 2.16225   1
  10  -5  -4 2.52015 0.58213   1
 -10  -5   4 2.24429 0.51970   1
 -10   5   4 3.67442 0.55234   1
  10   5  -4 2.26544 0.89562   1
  -9  -5   4 27.2581 1.61402   1
   9  -5  -4 29.6653 1.66812   1
  -9   5   4 28.6646 1.57276   1
   9   5  -4 27.3215 1.91808   1
   8  -5  -4 11.5344 1.02290   1
  -8  -5   4 10.0791 0.99127   1
  -8   5   4 13.2754 0.96726   1
   8   5  -4 12.0964 1.29614   1
  -7  -5   4 183.987 5.11300   1
  -7   5   4 178.831 4.76607   1
   7   5  -4 182.707 5.21236   1
  -6  -5   4 340.376 7.80553   1
   6  -5  -4 322.239 7.13360   1
  -6   5   4 330.614 7.42079   1
   6   5  -4 333.698 7.84380   1
   5  -5  -4 1465.97 28.1092   1
  -5  -5   4 1580.29 28.8171   1
  -5   5   4 1509.80 28.3992   1
   5   5  -4 1484.80 28.7769   1
  -4  -5   4 41.8198 1.66859   1
   4  -5  -4 42.0076 1.47547   1
   4   5  -4 40.5171 1.77655   1
  -4   5   4 43.0540 1.55867   1
   3  -5  -4 284.398 6.07743   1
  -3  -5   4 294.637 6.31529   1
   3   5  -4 285.023 6.32024   1
  -3   5   4 285.429 6.16055   1
   2  -5  -4 42.5721 1.47226   1
  -2  -5   4 46.8125 1.50928   1
  -2   5   4 43.5603 1.49256   1
   2   5  -4 45.8872 1.56184   1
   1  -5  -4 6.04988 0.47221   1
  -1  -5   4 5.28588 0.38690   1
   1   5  -4 5.12429 0.46058   1
  -1   5   4 6.10398 0.49014   1
   0  -5  -4 216.462 4.96707   1
   0  -5   4 217.760 4.48414   1
   0   5   4 221.754 4.96584   1
   0   5  -4 218.924 4.49013   1
   1  -5   4 410.985 7.59094   1
  -1  -5  -4 386.965 8.63489   2
   1   5   4 395.259 8.41581   1
   1   5   4 400.267 8.33473   1
   1   5   4 389.305 8.58949   2
  -1   5  -4 404.063 7.65473   1
  -2  -5  -4 2.43060 0.41718   2
  -2  -5  -4 2.58255 0.52437   1
   2  -5   4 2.79036 0.24275   1
   2  -5   4 2.94913 0.25124   1
   2   5   4 2.86869 0.40209   2
   2   5   4 3.03554 0.42502   1
  -2   5  -4 2.90520 0.33962   1
   2   5   4 2.08557 0.47598   1
   3  -5   4 355.283 6.76009   1
  -3  -5  -4 335.725 8.04540   2
  -3   5  -4 343.475 6.91564   1
  -3   5  -4 353.404 7.24259   2
   3   5   4 340.228 7.98400   2
   3   5   4 355.336 7.76047   1
   3   5   4 353.731 7.92993   1
   4  -5   4 25.8638 0.91712   1
   4   5   4 26.1700 1.58739   1
   4   5   4 27.0457 1.38794   1
  -4   5  -4 26.4453 1.12505   2
   4   5   4 23.4668 1.35524   2
  -5  -5  -4 530.381 12.0642   2
   5  -5   4 528.249 10.2865   1
  -5  -5  -4 522.011 11.3042   1
   5   5   4 526.184 11.7719   2
   5   5   4 517.347 11.5513   1
   5   5   4 542.658 11.4061   1
  -5   5  -4 522.380 10.4689   1
  -5   5  -4 513.622 10.9769   2
   6  -5   4 64.3803 2.08320   1
   6  -5   4 63.7804 1.90610   2
   6  -5   4 64.7112 1.94916   1
   6   5   4 63.3220 2.78352   1
   6   5   4 63.6000 2.60958   2
  -6   5  -4 62.6888 2.06192   1
   6   5   4 61.7378 2.44998   1
  -7  -5  -4 225.739 6.07816   1
   7  -5   4 230.067 5.26545   1
   7  -5   4 222.217 5.27225   2
   7  -5   4 233.541 5.47634   1
  -7   5  -4 224.426 5.44259   1
   7   5   4 230.323 6.46108   1
   7   5   4 216.712 6.15299   1
   7   5   4 221.972 6.28869   2
  -8  -5  -4 43.7096 2.13531   1
   8  -5   4 41.6916 1.66289   2
   8  -5   4 45.1380 1.86236   1
   8  -5   4 44.3632 1.72655   1
  -8   5  -4 41.7725 1.80496   1
   8   5   4 40.3435 2.17956   2
   8   5   4 42.7134 2.49352   1
   8   5   4 42.6026 2.08828   1
   9  -5   4 203.883 5.13476   1
   9  -5   4 201.807 5.16755   2
  -9  -5  -4 202.715 5.91639   1
  -9   5  -4 201.636 5.34159   1
   9   5   4 202.050 6.30992   2
   9   5   4 192.216 6.25317   1
   9   5   4 200.008 5.86336   1
  10  -5   4 9.15594 1.25866   1
  10  -5   4 8.55340 0.93608   1
 -10  -5  -4 8.58400 1.27486   1
  10  -5   4 7.72846 0.90354   2
 -10   5  -4 9.37974 0.98244   1
  10   5   4 7.28241 1.25180   2
  10   5   4 8.30286 1.44611   1
  11  -5   4 58.9325 2.39408   2
  11  -5   4 61.5568 2.46701   1
 -11  -5  -4 60.3530 2.93996   1
  11  -5   4 66.5120 2.92732   1
  11   5   4 56.7909 2.79053   1
 -11   5  -4 58.0428 2.54131   1
  11   5   4 67.1329 3.53619   1
  11   5   4 60.5419 3.14683   2
  12  -5   4 5.25655 0.70996   2
 -12  -5  -4 6.67950 1.01317   1
  12  -5   4 6.20965 1.08432   1
  12  -5   4 7.22710 1.25413   1
  12   5   4 7.87818 1.06651   1
  12   5   4 9.24552 1.61302   2
  12   5   4 9.57116 1.67599   1
 -12   5  -4 9.34684 1.28055   1
  13  -5   4 104.768 4.15831   1
 -13  -5  -4 99.5175 4.20595   1
  13  -5   4 100.679 3.62888   1
  13  -5   4 99.0542 3.93055   2
  13   5   4 92.3620 3.99989   1
  13   5   4 98.1262 4.32424   2
 -13   5  -4 101.259 3.79921   1
  13   5   4 104.662 4.84067   1
  14  -5   4 -0.9684 0.92700   1
  14   5   4 0.22663 1.02849   1
  14   5   4 -0.8782 1.49287   2
  15  -5   4 58.3395 3.51295   1
 -15   5  -4 61.5778 3.20916   1
  16  -5   4 1.31605 1.34687   1
 -16   5  -4 1.45714 1.51428   1
  16   5   4 -0.2756 1.42569   1
  17  -5   4 11.0385 1.94492   1
  17   5   4 7.89402 2.07322   1
  18   5   4 7.52862 2.50763   1
  19   5   4 5.23055 2.37391   1
  21   6  -4 10.0671 2.97878   1
  20   6  -4 2.90767 2.35740   1
  19  -6  -4 -0.9311 1.65277   1
  19   6  -4 1.91012 1.98524   1
  18  -6  -4 27.7675 3.08832   1
  18   6  -4 39.3061 3.75886   1
  17  -6  -4 4.80268 1.36557   1
  17   6  -4 6.67146 1.63987   1
 -17   6   4 1.58649 1.65925   1
  16  -6  -4 0.37438 0.99633   1
 -16   6   4 -0.3937 1.33815   1
  16   6  -4 2.24027 1.29960   1
  15  -6  -4 183.185 5.95655   1
  15   6  -4 190.830 7.00382   1
 -15   6   4 176.212 5.94401   1
 -14  -6   4 2.79126 1.15966   1
  14  -6  -4 -0.2434 0.72868   1
 -14   6   4 1.28039 1.00274   1
  14   6  -4 0.02683 0.91711   1
 -13  -6   4 6.11692 0.94684   1
  13  -6  -4 4.41047 0.96707   1
  13   6  -4 4.26624 1.15433   1
 -13   6   4 6.03730 0.90649   1
  12  -6  -4 0.16882 0.60067   1
 -12  -6   4 0.49188 0.89247   1
 -12   6   4 1.68280 0.64480   1
  12   6  -4 -0.4310 0.69448   1
 -11  -6   4 48.9371 2.44528   1
  11  -6  -4 48.8263 2.35299   1
  11   6  -4 48.2823 2.83352   1
 -11   6   4 46.4239 2.31183   1
  10  -6  -4 0.62176 0.41414   1
 -10  -6   4 0.95381 0.62766   1
 -10   6   4 1.23069 0.48856   1
  10   6  -4 0.19423 0.51756   1
  -9  -6   4 28.3930 1.71084   1
   9  -6  -4 32.0155 1.69018   1
  -9   6   4 31.5004 1.65125   1
   9   6  -4 31.2488 2.06337   1
  -8  -6   4 97.0023 3.45319   1
   8   6  -4 97.5167 3.67401   1
  -8   6   4 99.1929 3.21936   1
  -7  -6   4 57.1341 2.35512   1
   7  -6  -4 55.9668 1.94936   1
  -7   6   4 56.0668 2.14405   1
   7   6  -4 55.0715 2.52996   1
   6  -6  -4 3.91425 0.44027   1
  -6  -6   4 3.90262 0.59032   1
   6   6  -4 3.18633 0.66610   1
  -6   6   4 4.22303 0.59549   1
  -5  -6   4 88.5616 2.86885   1
   5  -6  -4 89.4055 2.48619   1
  -5   6   4 91.6064 2.68500   1
   5   6  -4 86.2185 2.99230   1
   4  -6  -4 414.032 8.56926   1
  -4  -6   4 431.723 9.04362   1
   4   6  -4 423.478 9.12047   1
  -4   6   4 424.257 8.77278   1
  -3  -6   4 0.50648 0.20935   1
   3  -6  -4 0.07976 0.15509   1
  -3   6   4 0.05047 0.17410   1
   3   6  -4 0.42728 0.26199   1
   2  -6  -4 32.1927 1.27642   2
   2  -6  -4 33.7521 1.29571   1
  -2  -6   4 39.3309 1.34675   1
   2   6  -4 37.8281 1.41377   1
  -2   6   4 34.3905 1.31062   1
  -1  -6   4 297.104 6.00541   1
   1  -6  -4 285.426 6.29623   1
  -1   6   4 299.756 6.34761   1
   1   6  -4 294.670 6.04949   1
   0  -6  -4 23.9447 1.11133   1
   0  -6   4 27.8911 0.84916   1
   0   6  -4 26.6177 0.92257   1
   0   6   4 26.2657 1.15596   1
   1   6   4 66.7175 2.14775   1
  -1   6  -4 66.2488 1.61759   1
   1   6   4 64.0144 2.17407   2
   1   6   4 66.0039 2.27395   1
  -2  -6  -4 135.817 3.87234   2
  -2  -6  -4 140.099 3.75902   1
   2   6   4 142.609 3.87385   2
   2   6   4 138.073 3.72005   1
   2   6   4 137.515 3.88900   1
  -2   6  -4 136.678 2.95867   1
   3  -6   4 77.7114 1.74655   1
   3  -6   4 74.5928 1.66594   1
  -3  -6  -4 72.7665 2.64560   2
   3   6   4 73.5442 2.52718   1
  -3   6  -4 77.0949 2.01326   2
   3   6   4 78.1774 2.77878   1
   3   6   4 77.5969 2.66699   2
  -4  -6  -4 133.126 4.39640   2
   4  -6   4 152.648 3.21777   1
   4  -6   4 146.335 3.08692   1
   4   6   4 144.850 4.25839   2
   4   6   4 148.435 4.39999   1
   4   6   4 143.671 4.10992   1
  -4   6  -4 145.797 3.52655   2
   5  -6   4 479.302 9.16207   1
   5  -6   4 470.095 9.42323   1
   5   6   4 457.657 10.8074   2
   5   6   4 476.664 10.7543   1
   5   6   4 479.512 10.4914   1
  -5   6  -4 467.855 9.94366   2
   6  -6   4 86.5786 2.28679   1
  -6  -6  -4 81.0506 2.97075   1
  -6   6  -4 83.4133 2.43999   1
   6   6   4 87.0187 3.08050   1
   6   6   4 88.8816 3.23108   2
   6   6   4 84.0441 3.36828   1
   7  -6   4 26.7438 1.10391   1
  -7  -6  -4 25.9387 1.52566   1
   7   6   4 23.3623 1.81333   1
   7   6   4 23.6661 1.53895   2
  -7   6  -4 25.8698 1.22015   1
  -8  -6  -4 30.2944 1.75385   1
   8  -6   4 32.6729 1.37896   1
   8  -6   4 32.3302 1.45548   1
   8  -6   4 34.0236 1.33183   2
   8   6   4 34.0806 2.22758   1
   8   6   4 33.9429 1.88461   1
   8   6   4 33.9210 1.99695   2
  -8   6  -4 32.8777 1.49824   1
  -9  -6  -4 111.454 3.98398   1
   9  -6   4 115.896 3.48231   1
   9  -6   4 115.091 3.25627   2
   9  -6   4 117.082 3.31887   1
   9   6   4 118.762 4.59574   1
  -9   6  -4 111.476 3.47143   1
   9   6   4 115.497 4.25095   2
   9   6   4 109.782 3.98736   1
 -10  -6  -4 41.3665 2.27167   1
  10  -6   4 38.0587 1.67838   2
  10  -6   4 39.4220 1.75568   1
  10  -6   4 38.3992 1.89176   1
  10   6   4 37.0614 2.22477   1
 -10   6  -4 38.2598 1.82310   1
  10   6   4 35.0529 2.19083   2
  10   6   4 41.0784 2.69890   1
  11  -6   4 1.53856 0.55266   2
  11  -6   4 3.72878 0.65685   1
  11  -6   4 2.93956 0.76939   1
 -11  -6  -4 3.27706 0.89233   1
  11   6   4 3.49090 0.88603   1
  11   6   4 4.69915 1.09127   1
  11   6   4 2.44760 0.86002   2
 -11   6  -4 2.47414 0.57176   1
  12  -6   4 117.636 3.79728   1
 -12  -6  -4 118.537 4.45754   1
  12  -6   4 118.381 4.21990   1
  12  -6   4 112.354 3.66040   2
  12   6   4 117.667 4.69489   2
 -12   6  -4 115.093 3.94576   1
  12   6   4 117.646 4.45818   1
  12   6   4 122.292 5.12502   1
 -13  -6  -4 3.60557 1.24294   1
  13  -6   4 4.67611 0.93915   1
  13  -6   4 2.57924 1.01374   1
  13   6   4 4.14713 1.24735   2
 -13   6  -4 3.60747 0.86486   1
  13   6   4 2.36560 1.23658   1
  13   6   4 3.68182 1.34761   1
  14  -6   4 -0.1842 0.94289   1
  14   6   4 0.30979 1.18141   1
  14   6   4 -0.6755 1.46623   2
 -14   6  -4 1.26813 0.99513   1
  15  -6   4 43.9054 3.02764   1
 -15   6  -4 42.3103 2.76754   1
  15   6   4 40.3565 3.55935   1
  16  -6   4 66.9241 3.93498   1
 -16   6  -4 67.0162 3.97044   1
  16   6   4 62.4048 4.34682   1
  17  -6   4 1.60831 1.60549   1
  17   6   4 -1.3986 1.72991   1
  18   6   4 2.08502 2.14879   1
  19   6   4 3.48251 2.64952   1
  20   7  -4 4.55600 2.51670   1
  19   7  -4 2.32365 2.16043   1
  18  -7  -4 4.47191 1.46398   1
  18   7  -4 5.35022 1.80215   1
  17  -7  -4 16.0654 2.34766   1
  17   7  -4 17.2066 3.08844   1
  17   7  -4 15.1308 2.38234   2
  16  -7  -4 39.3489 2.73318   1
  16   7  -4 41.4613 3.36940   1
  16   7  -4 30.7261 3.68846   2
 -16   7   4 35.3286 2.80961   1
  15  -7  -4 2.16968 0.94656   1
 -15   7   4 -0.4973 1.17082   1
  15   7  -4 3.16702 1.22014   1
  14  -7  -4 222.037 6.41663   1
 -14   7   4 217.666 6.56505   1
  14   7  -4 222.257 7.57052   1
 -13  -7   4 28.4673 2.17874   1
  13  -7  -4 28.1979 1.97108   1
 -13   7   4 24.5617 1.94236   1
  13   7  -4 29.1916 2.47284   1
 -12  -7   4 120.928 4.43688   1
  12  -7  -4 113.022 3.93000   1
 -12   7   4 115.828 4.04734   1
  12   7  -4 119.207 4.86419   1
  11  -7  -4 77.4516 2.98302   1
 -11  -7   4 75.8420 3.26144   1
  11   7  -4 75.7799 3.64174   1
 -11   7   4 74.8440 2.97851   1
 -10  -7   4 -0.4263 0.68457   1
  10  -7  -4 0.30216 0.44389   1
  10   7  -4 -0.5896 0.49480   1
 -10   7   4 1.05140 0.50188   1
  -9  -7   4 6.20675 1.01830   1
   9   7  -4 6.95330 1.12923   1
  -9   7   4 6.63290 0.84545   1
   8  -7  -4 97.4491 2.89654   1
  -8  -7   4 97.9618 3.45491   1
   8   7  -4 96.3759 3.71972   1
  -8   7   4 96.1435 3.14284   1
   7  -7  -4 25.5380 1.18287   1
  -7  -7   4 26.3256 1.55693   1
  -7   7   4 28.4043 1.40572   1
   7   7  -4 25.7742 1.77019   1
   6  -7  -4 46.9623 1.65609   1
  -6   7   4 49.1649 1.85924   1
   6   7  -4 48.9414 2.27003   1
   5  -7  -4 63.9293 1.95690   1
  -5  -7   4 63.8850 2.31209   1
  -5   7   4 63.6386 2.10518   1
   5   7  -4 61.6273 2.47843   1
  -4  -7   4 31.1050 1.36905   1
   4  -7  -4 30.4437 1.19031   1
   4   7  -4 29.3466 1.52803   1
  -4   7   4 30.0095 1.26730   1
   3  -7  -4 82.4982 2.35493   2
  -3  -7   4 85.5549 2.49559   1
   3  -7  -4 82.5158 2.34675   1
   3   7  -4 86.4683 2.63191   1
  -3   7   4 85.8644 2.44551   1
   2  -7  -4 157.461 3.82005   1
   2  -7  -4 156.156 3.88925   2
  -2  -7   4 163.708 3.76904   1
  -2   7   4 160.325 3.85529   1
   2   7  -4 157.774 3.84098   1
   1  -7  -4 16.5544 0.87847   1
   1  -7  -4 16.9449 0.90453   2
  -1  -7   4 19.8466 0.77863   1
  -1   7   4 17.0839 0.88358   1
   1   7  -4 19.6178 0.89594   1
   0  -7  -4 0.61539 0.19589   1
   0  -7   4 0.51559 0.12482   1
   0   7  -4 0.53423 0.19348   1
   0   7   4 0.66718 0.21563   1
  -1   7  -4 6.62154 0.39843   1
   1   7   4 5.73069 0.56092   1
   1   7   4 5.52343 0.73726   1
   1   7   4 5.89893 0.55073   2
  -2  -7  -4 5.43549 0.59128   2
   2   7   4 6.58915 0.61643   2
   2   7   4 6.45359 0.56533   1
   2   7   4 5.75129 0.84010   1
  -3  -7  -4 98.0721 3.33481   2
  -3   7  -4 102.942 2.44254   2
   3   7   4 100.952 3.39380   1
   3   7   4 100.967 3.15548   1
   3   7   4 107.822 3.33621   2
  -4   7  -4 0.50783 0.23863   2
   4   7   4 -0.1606 0.33746   2
   4   7   4 0.55352 0.43630   1
   4   7   4 0.42316 0.31173   1
   5  -7   4 12.0437 0.54460   1
   5  -7   4 11.3927 0.48223   1
   5   7   4 13.1393 1.29578   1
   5   7   4 12.8671 1.01236   1
   5   7   4 13.2493 1.06294   2
   6  -7   4 366.736 7.20923   1
  -6  -7  -4 360.566 8.59642   1
   6  -7   4 370.115 7.36803   1
   6   7   4 357.252 8.68470   1
   6   7   4 359.615 9.04902   1
   6   7   4 364.293 9.03214   2
   7  -7   4 184.742 4.14428   1
  -7  -7  -4 181.785 5.28312   1
  -7   7  -4 180.950 4.41143   1
   7   7   4 186.822 5.59966   2
   7   7   4 180.098 5.71111   1
  -8  -7  -4 42.7210 2.18920   1
   8   7   4 47.0707 2.41610   2
   8   7   4 43.7243 2.61056   1
  -8   7  -4 42.3895 1.71783   1
   8   7   4 43.4710 2.23303   1
  -9  -7  -4 0.97286 0.67852   1
   9  -7   4 1.02048 0.41561   1
   9   7   4 1.49165 0.58424   1
   9   7   4 1.94241 0.73754   1
   9   7   4 0.54362 0.69522   2
  -9   7  -4 0.94629 0.39940   1
  10  -7   4 14.3883 0.96444   2
  10  -7   4 17.5256 1.10735   1
 -10  -7  -4 10.7217 1.51123   1
  10  -7   4 16.1622 1.07693   1
  10   7   4 16.7522 1.86894   1
  10   7   4 14.7953 1.50585   1
 -10   7  -4 13.8499 1.07981   1
  10   7   4 14.6703 1.60948   2
  11  -7   4 0.26315 0.59093   1
  11  -7   4 -0.3964 0.52873   2
  11  -7   4 0.61777 0.53266   1
 -11  -7  -4 -0.3348 0.90127   1
  11   7   4 0.84829 0.73881   1
  11   7   4 -1.0014 0.81217   1
 -11   7  -4 0.66139 0.56222   1
  11   7   4 0.64999 0.96803   2
  12  -7   4 19.5314 1.40616   2
  12  -7   4 21.7691 1.51236   1
 -12  -7  -4 15.1208 2.15392   1
 -12   7  -4 22.0121 1.57962   1
  12   7   4 23.7467 2.27588   1
  12   7   4 22.5934 2.16463   2
  12   7   4 20.9530 2.04484   1
  13  -7   4 29.4799 2.18386   1
  13  -7   4 29.0725 1.91344   1
 -13   7  -4 31.4345 1.93227   1
  13   7   4 32.4797 2.68956   2
  13   7   4 25.8340 2.69569   1
  14  -7   4 7.21443 1.36094   1
  14   7   4 5.27497 1.60585   1
 -14   7  -4 9.62261 1.73509   1
  14   7   4 3.42939 1.55624   2
  15  -7   4 2.05850 1.18761   1
 -15   7  -4 2.87041 1.23866   1
  15   7   4 1.34682 1.48503   1
  16  -7   4 61.5282 3.65956   1
  16   7   4 70.5104 4.60163   1
  17   7   4 33.4541 4.10328   1
  18   7   4 3.72636 2.35188   1
  19   7   4 8.44094 2.80129   1
  20   8  -4 1.95659 2.66017   1
  19   8  -4 24.1750 4.21211   1
  18   8  -4 51.2524 4.54797   1
  17  -8  -4 6.23134 1.59826   1
  17   8  -4 5.74854 2.58171   2
  17   8  -4 5.18411 1.62645   1
  16  -8  -4 -1.3578 1.12958   1
  16   8  -4 -1.6388 2.13559   2
 -16   8   4 0.16977 1.39828   1
  16   8  -4 3.20903 1.48171   1
  15  -8  -4 21.6229 2.15033   1
  15   8  -4 20.1231 2.60129   1
 -15   8   4 16.2365 2.17084   1
  14  -8  -4 2.55494 0.89445   1
 -14   8   4 2.01016 1.00909   1
  13  -8  -4 8.21544 1.33426   1
  13   8  -4 6.77007 1.54828   1
 -13   8   4 5.21188 0.89364   1
  12  -8  -4 6.62948 1.12439   1
 -12  -8   4 3.71549 0.99691   1
 -12   8   4 5.18755 0.73351   1
  12   8  -4 2.87896 0.91976   1
  11  -8  -4 11.8839 1.27942   1
  11   8  -4 8.84891 1.54367   1
 -11   8   4 12.1679 1.18180   1
 -10  -8   4 8.02668 1.20623   1
  10  -8  -4 7.27229 0.82178   1
 -10   8   4 7.84900 1.00676   1
  10   8  -4 7.33640 1.39532   1
   9  -8  -4 -0.3758 0.32009   1
  -9  -8   4 0.92434 0.59901   1
  -9   8   4 -0.0502 0.44781   1
   9   8  -4 0.22858 0.53229   1
  -8  -8   4 235.070 6.31879   1
   8  -8  -4 229.082 5.38880   1
  -8   8   4 232.652 5.85469   1
   8   8  -4 227.591 6.55401   1
  -7  -8   4 31.4844 1.68257   1
   7  -8  -4 30.1976 1.28632   1
   7   8  -4 32.7193 1.97412   1
  -7   8   4 33.5917 1.53934   1
   6  -8  -4 63.0503 1.95867   1
  -6  -8   4 63.3118 2.43401   1
  -6   8   4 59.0007 2.11452   1
   6   8  -4 59.5677 2.60171   1
   5  -8  -4 114.670 2.97738   1
   5   8  -4 115.979 3.68440   1
  -5   8   4 114.599 3.18331   1
   4  -8  -4 182.084 4.22166   1
  -4  -8   4 185.107 4.60127   1
   4  -8  -4 184.091 4.27264   2
   4   8  -4 171.814 4.69393   1
  -4   8   4 183.793 4.41362   1
   3  -8  -4 15.5753 0.78683   1
  -3  -8   4 13.1686 0.80053   1
   3  -8  -4 14.9033 0.75960   2
   3   8  -4 12.5256 0.96071   1
  -3   8   4 13.8262 0.79563   1
   2  -8  -4 79.1948 2.34103   1
   2  -8  -4 82.2637 2.38353   2
  -2  -8   4 81.5876 2.22825   1
   2   8  -4 81.9348 2.40487   1
  -2   8   4 81.3510 2.38227   1
   1  -8  -4 65.4466 2.10856   2
   1  -8  -4 66.2912 2.08929   1
  -1  -8   4 65.0976 1.70304   1
   1   8  -4 66.2306 1.90708   1
  -1   8   4 65.3875 2.08810   1
[truncated: 1,024,977 more chars]
