# Supplementary material for: Crystal structure of di-μ-chloro­acetato-hexa­kis­(di­methyl­formamide)­tetra­kis­(μ-N,2-dioxido­benzene-1-carboximidato)tetra­manganese(III)disodium dimethyl­formamide disolvate
Source: Acta Crystallogr Sect E Struct Rep Online. 2014 Nov 15;70(Pt 12):494–8. doi: 10.1107/S1600536814024441 (PMC4257439; doi:10.1107/S1600536814024441)
Supplement: Supplementary file 2 [file e-70-00494-Isup2.hkl]

#
# h,k,l, Fc-squared, Fo-squared, sigma(Fo-squared), status flag
#
data_I
_shelx_title ' Quest14mz147_0m in P2(1)/n'
_shelx_refln_list_code          4
_shelx_F_calc_maximum      461.72
_exptl_crystal_F_000      1688.00
_reflns_d_resolution_high  0.6601

loop_
 _space_group_symop_operation_xyz
 'x, y, z'
 '-x+1/2, y+1/2, -z+1/2'
 '-x, -y, -z'
 'x-1/2, -y-1/2, z-1/2'

_cell_length_a    14.4457
_cell_length_b    14.7091
_cell_length_c    16.5663
_cell_angle_alpha  90.000
_cell_angle_beta  101.858
_cell_angle_gamma  90.000

_shelx_F_squared_multiplier     1.000

loop_
 _refln_index_h
 _refln_index_k
 _refln_index_l
 _refln_F_squared_calc
 _refln_F_squared_meas
 _refln_F_squared_sigma
 _refln_observed_status
   2   0   0        690.89        565.67        13.15 o
   4   0   0      11263.17      12214.51       169.85 o
   6   0   0      24855.71      26738.62       361.58 o
   8   0   0         17.80         14.51         5.17 o
  10   0   0       5046.35       4962.04        85.14 o
  12   0   0       2540.03       2420.86        52.13 o
  14   0   0       1797.41       1790.10        45.95 o
  16   0   0        618.87        643.99        41.23 o
  18   0   0       1706.80       1927.95       105.33 o
  20   0   0       1388.09       1574.04       114.67 o
   2   1   0        266.37        225.79         6.01 o
   3   1   0        481.60        487.81        10.94 o
   4   1   0       2050.60       2065.11        31.61 o
   5   1   0      10894.21      12023.15       121.00 o
   6   1   0          7.88         10.41         3.98 o
   7   1   0       3342.40       3256.78        45.48 o
   8   1   0        177.72        194.45         9.47 o
   9   1   0        163.17        122.48         9.21 o
  10   1   0       9959.59      10087.72        96.31 o
  11   1   0       1884.43       1921.41        30.76 o
  12   1   0        457.16        470.52        15.03 o
  13   1   0         85.61         77.59         7.37 o
  14   1   0          2.85          7.04         7.73 o
  15   1   0          0.48         -5.88         9.51 o
  16   1   0        121.63        133.12        17.93 o
  17   1   0        793.53        770.77        35.41 o
  18   1   0         67.52         81.65        30.62 o
  19   1   0         63.26        100.30        27.40 o
  20   1   0        397.48        569.13        64.82 o
  21   1   0          3.65         -5.82        39.94 o
   0   2   0       3514.87       3577.18        49.32 o
   1   2   0       4432.10       3960.48        49.50 o
   2   2   0       1926.68       1658.27        43.91 o
   3   2   0        300.27        362.80         8.91 o
   4   2   0        237.53        175.06         6.17 o
   5   2   0       1219.82       1049.84        18.80 o
   6   2   0        340.37        382.55        14.93 o
   7   2   0       2506.44       2341.42        36.16 o
   8   2   0        130.92         97.32         7.48 o
   9   2   0       2142.07       2010.06        32.03 o
  10   2   0        669.57        582.41        16.31 o
  11   2   0       3188.14       3418.61        44.49 o
  12   2   0       3476.19       3521.16        76.21 o
  13   2   0          8.67          8.67         6.40 o
  14   2   0        501.09        511.44        18.39 o
  15   2   0         82.01         59.72        15.45 o
  16   2   0         59.18         60.63        15.85 o
  17   2   0         97.41        111.03        19.74 o
  18   2   0        303.71        337.40        29.94 o
  19   2   0        313.01        294.92        40.99 o
  20   2   0         42.67         38.29        48.13 o
  21   2   0        363.66        340.61        64.31 o
   1   3   0       3013.75       3099.85        36.66 o
   2   3   0      28429.26      30828.31       822.75 o
   3   3   0      37117.91      39562.68       509.95 o
   4   3   0        833.82        757.56        29.10 o
   5   3   0        892.84        936.35        17.46 o
   6   3   0         52.24         38.38         4.08 o
   7   3   0        113.77        143.04        10.73 o
   8   3   0       2243.20       2215.68        32.27 o
   9   3   0         50.82         56.32         5.30 o
  10   3   0       1217.08       1167.80        21.96 o
  11   3   0         98.10         91.82         8.06 o
  12   3   0       1439.55       1402.94        26.27 o
  13   3   0        581.97        553.53        20.97 o
  14   3   0          6.51         11.18         7.81 o
  15   3   0        148.69        165.94        12.43 o
  16   3   0        387.60        362.17        29.66 o
  17   3   0        210.46        234.65        32.92 o
  18   3   0         40.51         57.33        30.13 o
  19   3   0        190.31        270.40        64.84 o
  20   3   0         50.29         79.51        33.73 o
  21   3   0        588.48        696.62       118.59 o
   0   4   0      12618.86      14211.76       170.21 o
   1   4   0      68758.37      69462.73       749.71 o
   2   4   0      12534.45      12367.43       117.41 o
   3   4   0        146.48        175.88         8.53 o
   4   4   0      11020.40      11975.32       137.57 o
   5   4   0       6193.86       7164.27        77.00 o
   6   4   0        632.36        652.51        21.80 o
   7   4   0       1094.92       1221.24        20.38 o
   8   4   0       5046.84       4830.32        73.04 o
   9   4   0       1291.89       1331.10        22.32 o
  10   4   0         15.53          4.59         4.21 o
  11   4   0      10467.92      10430.28       100.54 o
  12   4   0       4048.86       4024.50        50.85 o
  13   4   0        603.62        590.66        17.39 o
  14   4   0        167.81        207.71        13.76 o
  15   4   0         57.57         75.03        11.16 o
  16   4   0         84.52        127.23        16.02 o
  17   4   0         19.15         30.54        17.72 o
  18   4   0          9.43          3.21        20.40 o
  19   4   0        269.39        261.37        36.26 o
  20   4   0        734.20        898.79       100.89 o
  21   4   0          6.76         32.56        62.61 o
   1   5   0       8745.52       9202.50        98.84 o
   2   5   0       2972.94       2759.17        32.05 o
   3   5   0       3902.61       4357.24        68.81 o
   4   5   0       5842.67       6028.73        71.10 o
   5   5   0      12133.92      13636.71       189.59 o
   6   5   0         25.43         78.34         6.13 o
   7   5   0       2368.54       2396.17        31.45 o
   8   5   0         89.15         89.29         8.09 o
   9   5   0      10473.66      10539.86       107.32 o
  10   5   0        868.42        836.16        17.70 o
  11   5   0       1482.14       1566.34        26.74 o
  12   5   0          1.87         -6.03         6.03 o
  13   5   0        110.13        138.02        10.19 o
  14   5   0         94.60         91.61        10.03 o
  15   5   0        397.31        448.37        24.10 o
  16   5   0          0.12          9.84        16.04 o
  17   5   0        363.07        400.21        27.75 o
  18   5   0         98.79        104.53        25.20 o
  19   5   0        136.93        142.65        35.54 o
  20   5   0        110.51         99.36        51.94 o
   0   6   0       4952.10       5208.93        61.38 o
   1   6   0       3818.11       3521.71        30.78 o
   2   6   0      15077.15      15851.15       152.76 o
   3   6   0          5.16         16.45         2.13 o
   4   6   0        415.37        447.07        17.22 o
   5   6   0      13757.57      14692.05       119.34 o
   6   6   0        221.63        216.65         7.02 o
   7   6   0         38.82         25.78         3.62 o
   8   6   0       7615.11       7707.92       124.42 o
   9   6   0        455.41        524.06        12.41 o
  10   6   0        843.53        849.34        19.43 o
  11   6   0        131.09         96.67         7.51 o
  12   6   0        541.61        508.16        19.66 o
  13   6   0        333.99        358.89        16.90 o
  14   6   0        292.09        235.88        13.73 o
  15   6   0       2239.76       2231.86        57.39 o
  16   6   0        730.96        748.42        31.15 o
  17   6   0        242.76        189.86        20.96 o
  18   6   0        247.58        197.65        29.14 o
  19   6   0        304.06        274.63        55.11 o
  20   6   0         42.52         18.13        54.27 o
   1   7   0        507.19        582.99        18.60 o
   2   7   0       6811.79       6995.23        72.36 o
   3   7   0      13256.53      13812.91       136.36 o
   4   7   0       7415.15       7790.15        83.89 o
   5   7   0       1545.60       1656.60        21.80 o
   6   7   0       1329.06       1250.33        17.55 o
   7   7   0         16.76         15.03         3.83 o
   8   7   0        162.52        157.04         8.45 o
   9   7   0       2591.80       2588.45        32.79 o
  10   7   0        426.43        356.16        10.86 o
  11   7   0        345.17        289.52        12.24 o
  12   7   0       2055.42       2065.28        32.47 o
  13   7   0         64.43         60.66         8.30 o
  14   7   0        100.70         86.36        14.08 o
  15   7   0          0.12         -4.24        12.02 o
  16   7   0        691.66        655.09        30.79 o
  17   7   0         43.56         61.03        22.28 o
  18   7   0        641.20        498.24        78.72 o
  19   7   0        262.10        272.30        53.52 o
  20   7   0          5.34        107.12        58.00 o
   0   8   0       9523.16       9543.07       109.11 o
   1   8   0       2553.68       2748.12        26.39 o
   2   8   0        307.16        389.12         6.84 o
   3   8   0       3250.86       3325.36        40.18 o
   4   8   0       3155.96       3158.85        40.36 o
   5   8   0       1691.99       1635.49        30.02 o
   6   8   0       3435.14       3469.96        39.44 o
   7   8   0        786.27        704.59        15.59 o
   8   8   0       2550.39       2487.07        33.56 o
   9   8   0        813.57        739.06        16.27 o
  10   8   0        335.01        278.76        14.26 o
  11   8   0        166.46        180.27         9.77 o
  12   8   0       2628.77       2627.51        36.34 o
  13   8   0       1950.00       1908.22        52.16 o
  14   8   0          1.62         -2.75         9.79 o
  15   8   0         77.65         77.10        13.05 o
  16   8   0        208.79        160.29        18.77 o
  17   8   0         99.37         26.87        38.79 o
  18   8   0         33.47        -26.20        39.34 o
  19   8   0        185.98        202.78        57.79 o
   1   9   0        690.51        692.50        15.54 o
   2   9   0       3994.04       4000.69        40.07 o
   3   9   0       1358.27       1406.95        24.14 o
   4   9   0       1388.32       1374.46        37.40 o
   5   9   0       1902.10       1834.71        29.17 o
   6   9   0        342.08        349.35        14.20 o
   7   9   0       2784.64       2833.71        34.63 o
   8   9   0       2351.50       2351.64        27.63 o
   9   9   0        253.71        215.33         7.13 o
  10   9   0        348.92        385.96        12.72 o
  11   9   0        661.35        651.30        16.01 o
  12   9   0       1149.88       1060.93        20.25 o
  13   9   0          4.55          2.53         6.92 o
  14   9   0        426.74        346.73        17.10 o
  15   9   0         60.16         38.82        32.54 o
  16   9   0        735.92        378.00        77.44 o
  17   9   0        894.92        932.82        85.67 o
  18   9   0          0.14        -41.48        41.48 o
  19   9   0        109.66         18.13        54.94 o
   0  10   0      17070.54      17228.83       191.81 o
   1  10   0       1411.76       1483.31        17.30 o
   2  10   0          1.25         19.72         7.37 o
   3  10   0        437.70        416.94        18.84 o
   4  10   0       2467.83       2566.49        38.45 o
   5  10   0          5.46          1.19         3.03 o
   6  10   0       5172.54       5470.19        66.86 o
   7  10   0          4.01          2.34         6.58 o
   8  10   0        200.42        163.74        10.95 o
   9  10   0        904.99        859.72        13.84 o
  10  10   0       1325.00       1343.13        20.12 o
  11  10   0       1122.02       1032.52        20.76 o
  12  10   0         34.08         40.42         5.24 o
  13  10   0        122.51        109.90         7.90 o
  14  10   0       1344.99       1331.17        32.69 o
  15  10   0        738.20        494.42        50.23 o
  16  10   0       1240.37       1351.25        91.65 o
  17  10   0         82.21         52.92        38.97 o
  18  10   0         74.19          8.08        48.10 o
  19  10   0         88.30         55.17        55.62 o
   1  11   0       3855.04       3928.83        44.63 o
   2  11   0        252.43        262.51         6.67 o
   3  11   0       4817.74       4770.62        69.30 o
   4  11   0       3232.26       3221.58        53.60 o
   5  11   0         44.17         30.28         5.79 o
   6  11   0       1370.00       1355.36        27.99 o
   7  11   0        676.85        723.53        15.53 o
   8  11   0         50.38         31.56         5.48 o
   9  11   0         82.59         51.01         8.54 o
  10  11   0       2367.38       2324.83        41.38 o
  11  11   0        293.56        284.45         9.83 o
  12  11   0        101.95        121.77        13.61 o
  13  11   0       1001.19       1017.09        38.90 o
  14  11   0         22.76         17.58        12.24 o
  15  11   0         32.17         21.83        31.85 o
  16  11   0        648.48        781.43        77.33 o
  17  11   0        861.33        912.35        93.02 o
  18  11   0         36.07        -50.32        50.32 o
   0  12   0       1779.65       1753.45        29.11 o
   1  12   0        138.54        138.28         5.70 o
   2  12   0         74.58         64.78         6.48 o
   3  12   0       2492.99       2433.14        43.00 o
   4  12   0        291.42        238.11        12.53 o
   5  12   0          6.69         -3.86         5.77 o
   6  12   0          8.69         -2.39         6.11 o
   7  12   0       3823.18       3795.53        57.37 o
   8  12   0          1.11         -7.21         8.71 o
   9  12   0        479.98        462.47        14.65 o
  10  12   0        366.13        370.55        16.14 o
  11  12   0       1782.12       1728.12        50.14 o
  12  12   0          3.97         13.49        10.98 o
  13  12   0        251.33        219.56        17.52 o
  14  12   0        267.71        310.22        57.68 o
  15  12   0        148.56        152.86        38.12 o
  16  12   0         32.07         22.58        38.52 o
  17  12   0        276.58        338.66        53.10 o
   1  13   0       2989.95       2962.27        39.08 o
   2  13   0        908.32        890.78        49.97 o
   3  13   0       1021.88        949.20        23.88 o
   4  13   0         18.07          5.75         9.44 o
   5  13   0          3.13         -3.71         6.50 o
   6  13   0       1012.96       1071.09        33.23 o
   7  13   0         15.77         24.26         7.36 o
   8  13   0       1600.67       1548.06        33.57 o
   9  13   0         31.75         11.07        10.95 o
  10  13   0        149.68        129.13        18.73 o
  11  13   0         50.26         20.37        14.69 o
  12  13   0        269.50        239.13        17.79 o
  13  13   0        904.07        768.09        30.52 o
  14  13   0        116.85        169.02        32.90 o
  15  13   0         16.88         53.79        37.70 o
  16  13   0         54.39        -13.73        44.01 o
  17  13   0        878.49        698.04        79.51 o
   0  14   0       1347.91       1374.63        39.11 o
   1  14   0       3708.37       3684.57        39.91 o
   2  14   0         15.28         44.69         6.19 o
   3  14   0          6.35         11.12         6.03 o
   4  14   0         60.33        100.29         9.83 o
   5  14   0         32.71         46.14         8.00 o
   6  14   0        523.78        554.68        21.84 o
   7  14   0         26.45         26.71        10.06 o
   8  14   0        374.05        336.81        24.75 o
   9  14   0        176.16        173.51        19.93 o
  10  14   0         20.29         -8.14        13.87 o
  11  14   0        669.44        581.72        32.92 o
  12  14   0         52.51         52.15        14.99 o
  13  14   0        152.70        162.64        32.37 o
  14  14   0         10.79         13.58        34.62 o
  15  14   0          5.99         12.50        39.69 o
  16  14   0        198.84        181.32        50.10 o
   1  15   0         12.17         12.48         3.82 o
   2  15   0        184.53        184.88        21.72 o
   3  15   0         25.75         26.54        11.74 o
   4  15   0        210.36        160.35        14.26 o
   5  15   0       1418.11       1315.28        33.04 o
   6  15   0        847.65        838.67        27.68 o
   7  15   0        224.54        219.64        19.89 o
   8  15   0        330.50        283.15        29.25 o
   9  15   0       1849.80       1802.28        47.24 o
  10  15   0       1468.88       1446.24        44.87 o
  11  15   0        109.02        109.34        22.08 o
  12  15   0        100.01        110.89        33.54 o
  13  15   0         76.30         39.04        35.66 o
  14  15   0        173.40        152.20        42.77 o
  15  15   0        902.53        956.57        94.02 o
   0  16   0        473.07        396.82        25.67 o
   1  16   0        747.71        710.73        19.45 o
   2  16   0         53.34         59.92        10.42 o
   3  16   0         20.63          9.69        10.53 o
   4  16   0       1306.81       1271.86        38.69 o
   5  16   0       1289.25       1224.72        32.74 o
   6  16   0         48.51         20.13        11.05 o
   7  16   0        650.25        701.20        47.06 o
   8  16   0        658.32        642.53        38.17 o
   9  16   0        838.50        987.87        37.02 o
  10  16   0        716.58        728.44        63.21 o
  11  16   0         46.19         65.07        31.72 o
  12  16   0        214.01        185.17        41.89 o
  13  16   0        748.89        812.17        81.53 o
  14  16   0         13.17          3.23        44.06 o
   1  17   0         24.70         38.25         8.42 o
   2  17   0       3112.18       3160.36        51.74 o
   3  17   0         25.63         31.84         8.99 o
   4  17   0        627.89        626.18        24.15 o
   5  17   0         63.05         84.79        19.08 o
   6  17   0         62.24         77.28        13.27 o
   7  17   0         34.13         32.50        16.77 o
   8  17   0         37.65         71.34        25.95 o
   9  17   0         13.00         76.10        27.77 o
  10  17   0         20.87         37.65        31.07 o
  11  17   0        114.35        125.95        36.75 o
  12  17   0        423.72        545.37        74.36 o
  13  17   0         14.37        -29.18        44.21 o
   1  18   0        808.34        742.50        37.42 o
   2  18   0         19.93         36.76        13.99 o
   3  18   0        285.39        260.52        19.03 o
   4  18   0         23.53          5.60        29.83 o
   5  18   0        126.06        135.86        19.91 o
   6  18   0          5.44         -2.10        16.64 o
   7  18   0        512.77        575.23        55.37 o
   8  18   0        259.85        215.63        36.81 o
   9  18   0         44.04        110.73        31.90 o
  10  18   0        176.01        248.10        41.74 o
  11  18   0         74.47        123.07        40.13 o
  12  18   0       1091.17       1063.55        92.81 o
   1  19   0        138.17        120.10        12.41 o
   2  19   0        552.86        487.07        38.17 o
   3  19   0        812.11        817.85        97.28 o
   4  19   0         38.83         20.28        17.55 o
   5  19   0         64.21         82.79        24.47 o
   6  19   0         98.51         87.88        26.75 o
   7  19   0         97.41        110.15        32.51 o
   8  19   0        136.43        111.89        34.57 o
   9  19   0        296.74        413.80        66.20 o
  10  19   0          0.56        -32.96        39.54 o
  11  19   0        419.40        302.37        52.01 o
   2  20   0        339.71        396.08        36.94 o
   3  20   0         79.24        120.20        25.57 o
   4  20   0        739.87        757.06        56.78 o
   5  20   0        308.23        300.46        51.22 o
   6  20   0         21.05        -21.01        30.59 o
   7  20   0         68.91         52.48        33.94 o
   8  20   0         14.93        -36.48        36.48 o
   9  20   0          3.75        -12.99        41.47 o
   3  21   0        560.69        582.73        49.06 o
   4  21   0        381.92        523.91        55.79 o
   5  21   0        357.96        510.59        62.57 o
   6  21   0         18.62         95.75        35.99 o
   7  21   0         60.33         75.33        41.00 o
 -21   0   1        606.87        599.72       106.79 o
 -17   0   1       1305.79       1238.36        55.67 o
 -15   0   1       1994.60       1998.52        61.74 o
 -13   0   1      20656.49      21774.41       270.84 o
 -11   0   1        758.12        671.19        44.24 o
  -9   0   1       5986.02       5760.31       170.17 o
  -7   0   1        287.88        282.87        14.96 o
  -5   0   1       5470.03       5181.28        83.77 o
  -3   0   1      80828.51      79083.42      2195.55 o
   3   0   1         40.46         45.45         3.80 o
   5   0   1        936.42       1087.57        22.74 o
   7   0   1        277.84        211.44        10.63 o
   9   0   1        843.20        814.31        29.53 o
  11   0   1        906.83        770.27        47.13 o
  13   0   1       3754.87       3802.98        71.74 o
  15   0   1        947.21        923.50        61.73 o
  17   0   1       2334.39       2438.32       128.70 o
  19   0   1        218.94        248.30        55.91 o
  21   0   1       1452.18       1813.51       133.93 o
 -21   1   1          6.95         89.44        44.45 o
 -20   1   1        846.78       1008.28        68.30 o
 -19   1   1        173.43        215.78        33.96 o
 -18   1   1         25.47         59.89        19.94 o
 -17   1   1          0.72         26.37        14.73 o
 -16   1   1         34.59         12.02        13.44 o
 -15   1   1          1.02         -8.88         8.88 o
 -14   1   1       3807.04       3730.25        51.33 o
 -13   1   1         13.46         24.31         8.23 o
 -12   1   1        104.47        107.01        11.14 o
 -11   1   1       5439.49       5313.30        82.02 o
 -10   1   1         27.32         26.31         5.12 o
  -9   1   1       4444.81       4449.16        60.88 o
  -8   1   1        904.73        997.42        21.99 o
  -7   1   1        425.50        263.12        13.80 o
  -6   1   1       3436.58       4026.31        50.66 o
  -5   1   1       1578.00       1443.03        26.91 o
  -4   1   1        198.92        143.56         7.96 o
  -3   1   1      72817.70      76073.50      1024.90 o
  -2   1   1       3283.55       3342.02        59.94 o
  -1   1   1        564.71        623.24        16.58 o
   1   1   1       3213.99       3000.65        24.25 o
   2   1   1       1650.82       1316.68        12.12 o
   3   1   1       1868.25       1758.11        20.56 o
   4   1   1        505.66        490.78         9.87 o
   5   1   1       2288.40       2300.47        26.59 o
   6   1   1        194.36        131.34         5.52 o
   7   1   1          8.90         79.16         5.28 o
   8   1   1       6591.44       7092.80        69.62 o
   9   1   1        498.23        508.69        13.05 o
  10   1   1         89.50        102.35         7.66 o
  11   1   1       7234.93       7658.19        79.20 o
  12   1   1         13.71         19.10         5.71 o
  13   1   1          4.19         -3.21         6.64 o
  14   1   1        304.22        286.37        14.97 o
  15   1   1          2.53         -2.20        10.47 o
  16   1   1        154.50        168.19        15.41 o
  17   1   1        280.37        249.90        24.05 o
  18   1   1        565.62        557.24        50.69 o
  19   1   1         64.79         46.29        28.03 o
  20   1   1        254.11        327.07        40.32 o
  21   1   1         43.01        109.03        42.48 o
 -21   2   1         66.46         94.81        38.74 o
 -20   2   1        377.27        590.22        89.73 o
 -19   2   1         23.57         17.34        32.87 o
 -18   2   1          2.30         24.90        20.86 o
 -17   2   1        535.27        603.44        36.52 o
 -16   2   1          7.93          4.55        12.46 o
 -15   2   1        142.58        141.14        12.48 o
 -14   2   1        424.09        393.69        21.59 o
 -13   2   1        940.91        957.22        22.28 o
 -12   2   1         18.30         13.85         6.30 o
 -11   2   1       3004.86       2983.56        61.64 o
 -10   2   1      10376.51      10207.71       118.77 o
  -9   2   1       2357.98       2256.64        38.42 o
  -8   2   1         27.66         40.63         4.75 o
  -7   2   1        983.61       1219.94        40.63 o
  -6   2   1      11146.93      12244.14       145.68 o
  -5   2   1       4462.70       4346.37        51.24 o
  -4   2   1      16714.82      17394.85       169.37 o
  -3   2   1       2465.36       2366.42        49.64 o
  -2   2   1       3901.95       3256.66        40.41 o
  -1   2   1       5761.64       4943.42       137.93 o
   0   2   1       1008.44        763.62        14.87 o
   1   2   1       1095.16       1140.69        10.11 o
   2   2   1        314.99        145.18         2.89 o
   3   2   1       1107.81       1187.71        17.55 o
   4   2   1         10.73         13.54         1.51 o
   5   2   1      13057.34      13360.56       110.17 o
   6   2   1       4737.39       5030.17        54.75 o
   7   2   1        467.08        620.13        13.04 o
   8   2   1       3550.83       3654.16        49.09 o
   9   2   1      10619.22      11287.75       143.16 o
  10   2   1       5090.48       5236.90        58.14 o
  11   2   1        216.13        211.43        10.55 o
  12   2   1       2377.18       2400.95        36.49 o
  13   2   1         62.77         58.00         7.32 o
  14   2   1        624.19        583.03        20.77 o
  15   2   1         11.26         14.16        13.36 o
  16   2   1        613.98        568.50        29.08 o
  17   2   1          6.15         34.72        18.75 o
  18   2   1        211.04        245.52        26.47 o
  19   2   1         56.38         62.15        34.38 o
  20   2   1        473.26        592.80        94.52 o
  21   2   1        234.89        268.64        71.35 o
 -21   3   1        598.59        763.51       110.14 o
 -20   3   1         28.73        104.54        33.25 o
 -19   3   1         26.65         77.17        40.50 o
 -18   3   1        333.66        383.06        37.98 o
 -17   3   1        132.23        120.76        19.09 o
 -16   3   1       3194.91       3050.33        64.65 o
 -15   3   1       1068.45       1087.50        38.71 o
 -14   3   1        832.75        832.31        22.01 o
 -13   3   1        390.92        389.63        18.63 o
 -12   3   1       4754.74       4863.81        58.43 o
 -11   3   1       6457.38       6462.47        84.61 o
 -10   3   1       1127.96       1157.60        26.59 o
  -9   3   1        173.01        113.87        12.53 o
  -8   3   1        770.59        637.12        17.20 o
  -7   3   1       6051.27       6200.90       111.20 o
  -6   3   1       1576.92       1342.98        23.43 o
  -5   3   1       1515.16       1596.82        32.50 o
  -4   3   1         95.37         62.24         3.82 o
  -3   3   1         88.17         62.66         3.81 o
  -2   3   1      19733.88      20086.94       284.01 o
  -1   3   1      35849.65      39129.54       428.34 o
   0   3   1      14134.01      13855.06       120.94 o
   1   3   1       2815.43       2946.78        32.67 o
   2   3   1       1715.12       1858.98        28.70 o
   3   3   1         55.05         38.18         2.69 o
   4   3   1         83.76         58.69         2.93 o
   5   3   1        841.63        648.00        11.36 o
   6   3   1       5224.12       5919.22        56.23 o
   7   3   1        653.61        580.01        14.69 o
   8   3   1       1489.00       1425.28        24.79 o
   9   3   1         65.94         60.42         5.62 o
  10   3   1       1998.60       2025.53        32.96 o
  11   3   1       1586.55       1627.60        27.77 o
  12   3   1       2347.26       2265.23        34.95 o
  13   3   1         71.63         53.86         9.70 o
  14   3   1        375.76        444.23        19.52 o
  15   3   1        150.36        130.04        12.72 o
  16   3   1       1228.67       1223.31        43.44 o
  17   3   1        349.85        333.73        30.97 o
  18   3   1         95.00         99.90        22.09 o
  19   3   1        134.36        102.93        35.39 o
  20   3   1        153.74        162.44        36.97 o
  21   3   1         71.03        188.77        63.96 o
 -21   4   1        206.32        276.70        61.79 o
 -20   4   1         69.03         96.75        35.25 o
 -19   4   1        245.20        413.97        50.04 o
 -18   4   1        432.31        505.85        39.80 o
 -17   4   1        506.23        485.40        34.63 o
 -16   4   1        701.32        650.82        29.21 o
 -15   4   1        435.17        444.31        21.15 o
 -14   4   1        993.69        987.60        23.59 o
 -13   4   1         11.43         17.05         6.97 o
 -12   4   1       3971.87       3806.12        49.19 o
 -11   4   1       9103.48       9570.71       102.04 o
 -10   4   1       2318.96       2496.95        42.34 o
  -9   4   1          9.07          8.61         4.24 o
  -8   4   1        978.46        963.39        31.02 o
  -7   4   1        980.64       1100.35        26.30 o
  -6   4   1       1581.86       1666.55        39.15 o
  -5   4   1       8685.45       8729.97        91.21 o
  -4   4   1        298.15        291.57         9.66 o
  -3   4   1          2.31         44.16         5.07 o
  -2   4   1      45901.48      48156.11       537.21 o
  -1   4   1        247.28        216.01         5.36 o
   0   4   1      15669.19      16430.19       143.06 o
   1   4   1       2148.27       1914.24        35.97 o
   2   4   1        695.67        706.02        16.66 o
   3   4   1        122.59         66.99         2.00 o
   4   4   1          1.66         -1.38         1.38 o
   5   4   1        437.68        378.48         9.24 o
   6   4   1       1062.06       1036.06        17.09 o
   7   4   1       4300.49       4709.02        48.39 o
   8   4   1        577.27        560.98        15.78 o
   9   4   1        557.82        438.07        11.99 o
  10   4   1       4056.90       3966.65        47.40 o
  11   4   1       1760.91       1905.40        30.51 o
  12   4   1         47.21         32.96         6.25 o
  13   4   1        101.67         93.37         8.08 o
  14   4   1        677.75        682.93        22.94 o
  15   4   1         16.70         13.41        10.90 o
  16   4   1        443.22        468.15        31.40 o
  17   4   1         89.80         99.52        31.02 o
  18   4   1        318.87        400.63        48.32 o
  19   4   1        267.60        346.92        73.54 o
  20   4   1        235.13        281.72        61.44 o
 -21   5   1         55.28        182.29        63.02 o
 -20   5   1        236.55        322.12        58.12 o
 -19   5   1          5.44        -23.07        27.82 o
 -18   5   1         17.14         12.47        22.33 o
 -17   5   1         47.37         59.05        17.41 o
 -16   5   1         96.61        103.18        22.96 o
 -15   5   1          0.14         17.30        14.48 o
 -14   5   1        111.50         90.42         9.10 o
 -13   5   1        307.18        312.18        13.97 o
 -12   5   1       6917.73       6943.35        74.92 o
 -11   5   1        150.26        155.73        10.36 o
 -10   5   1         51.40         25.25         4.90 o
  -9   5   1       1715.54       1859.20        39.45 o
  -8   5   1       9858.91      10136.24       111.38 o
  -7   5   1        153.61        133.19         6.89 o
  -6   5   1      12601.83      13312.13       135.01 o
  -5   5   1         55.85         49.44         7.61 o
  -4   5   1       4143.95       4198.65        56.59 o
  -3   5   1        101.96        125.90         6.73 o
  -2   5   1      14357.25      14506.89       139.36 o
  -1   5   1       1510.58       1472.69        18.10 o
   0   5   1        797.29        758.55        25.77 o
   1   5   1       1878.24       1622.98        25.38 o
   2   5   1       4662.74       4469.97        50.48 o
   3   5   1       1479.78       1659.41        23.11 o
   4   5   1         85.84         38.91         4.59 o
   5   5   1       3173.02       3076.36        35.55 o
   6   5   1      14540.34      15869.11       144.31 o
   7   5   1        130.33        156.39         6.02 o
   8   5   1       3913.47       3817.53        42.64 o
   9   5   1          1.00         43.70         7.31 o
  10   5   1        614.05        651.46        16.83 o
  11   5   1        344.79        345.55        13.89 o
  12   5   1       4306.65       4465.05        54.41 o
  13   5   1        178.68        215.43        14.04 o
  14   5   1        102.62        128.64        11.15 o
  15   5   1         31.06         16.73        15.75 o
  16   5   1        338.20        347.91        37.49 o
  17   5   1          2.61          0.87        18.13 o
  18   5   1        328.69        432.21        48.28 o
  19   5   1         14.57          9.99        46.34 o
  20   5   1        821.79        621.77       107.56 o
 -20   6   1        245.76        625.03        97.90 o
 -19   6   1        370.84        414.48        62.67 o
 -18   6   1        840.11        904.28        54.67 o
 -17   6   1         13.26         14.46        18.26 o
 -16   6   1        609.29        617.92        29.70 o
 -15   6   1          2.64          3.66        19.74 o
 -14   6   1       1355.67       1190.98        28.86 o
 -13   6   1        711.64        744.71        19.10 o
 -12   6   1        332.13        332.46        13.08 o
 -11   6   1       6190.96       6204.81        66.87 o
 -10   6   1       1202.67       1170.52        26.93 o
  -9   6   1       1027.90       1022.53        21.26 o
  -8   6   1         15.96         37.16         4.37 o
  -7   6   1          4.78         19.79         4.70 o
  -6   6   1       1494.79       1527.90        30.08 o
  -5   6   1      20826.05      21580.36       241.01 o
  -4   6   1       3255.62       3389.25        52.52 o
  -3   6   1       1209.49       1304.27        15.39 o
  -2   6   1      23215.24      24781.78       211.02 o
  -1   6   1          7.39         20.94         3.18 o
   0   6   1          4.38          2.59         1.36 o
   1   6   1        703.28        698.42        15.15 o
   2   6   1       5527.19       5929.12        64.70 o
   3   6   1         15.63         -0.52         3.16 o
   4   6   1       7172.75       7676.23        82.74 o
   5   6   1       3269.31       3670.91        32.28 o
   6   6   1       2796.67       3030.64        36.40 o
   7   6   1        265.56        319.86         9.35 o
   8   6   1        701.84        820.94        15.05 o
   9   6   1       1409.57       1410.76        22.31 o
  10   6   1        140.54        134.17         8.62 o
  11   6   1        451.84        438.08        13.41 o
  12   6   1       1333.93       1364.60        25.29 o
  13   6   1       1154.61       1147.69        23.87 o
  14   6   1        176.65        200.27        12.42 o
  15   6   1        429.52        375.14        29.89 o
  16   6   1        442.48        467.01        55.14 o
  17   6   1          3.95         24.53        20.99 o
  18   6   1         61.31         85.23        29.64 o
  19   6   1         23.19         13.31        45.74 o
  20   6   1        660.93        650.70        85.34 o
 -20   7   1          8.73         84.62        59.09 o
 -19   7   1        271.94        242.96        50.52 o
 -18   7   1         26.59        -10.00        24.85 o
 -17   7   1         90.33         66.42        21.29 o
 -16   7   1        883.33        961.06        34.66 o
 -15   7   1       4256.84       4417.07        75.73 o
 -14   7   1        141.05        148.81        12.67 o
 -13   7   1       1404.51       1366.28        26.11 o
 -12   7   1       1208.48       1178.28        23.15 o
 -11   7   1        155.94        149.50        10.27 o
 -10   7   1        948.89        972.99        18.43 o
  -9   7   1        440.61        498.33        12.80 o
  -8   7   1        238.45        245.08         8.99 o
  -7   7   1         11.77         11.14         4.14 o
  -6   7   1        702.98        725.68        18.56 o
  -5   7   1       4585.69       4460.11        57.54 o
  -4   7   1         19.37         24.71         3.37 o
  -3   7   1       3628.63       3498.93        39.15 o
  -2   7   1       2004.72       2588.37        69.79 o
  -1   7   1        298.14        298.83         7.92 o
   0   7   1        999.04        805.42        11.51 o
   1   7   1        663.34        463.91        17.39 o
   2   7   1       2525.82       2811.99        42.68 o
   3   7   1         13.15         24.51         3.29 o
   4   7   1         33.04         82.54         4.57 o
   5   7   1      15305.92      15981.79       161.35 o
   6   7   1         21.93         26.30         1.90 o
   7   7   1        730.25        715.55        14.39 o
   8   7   1         16.22         24.28         3.66 o
   9   7   1         38.75         27.45         3.73 o
  10   7   1          0.59         -4.09         4.14 o
  11   7   1        137.14        105.35         8.19 o
  12   7   1        181.47        159.76        10.17 o
  13   7   1       1345.25       1291.34        22.72 o
  14   7   1          4.21         -7.12         8.94 o
  15   7   1       1223.06       1241.56        45.68 o
  16   7   1        433.57        399.70        26.28 o
  17   7   1          1.27          3.27        20.74 o
  18   7   1          1.07         17.72        39.66 o
  19   7   1        549.45        370.69        56.45 o
  20   7   1          9.50        -33.20        56.05 o
 -20   8   1         86.74        152.96        57.40 o
 -19   8   1         67.94         65.83        48.27 o
 -18   8   1        113.74         88.26        42.96 o
 -17   8   1         14.38         15.94        20.39 o
 -16   8   1         19.45          7.82        17.91 o
 -15   8   1         45.58         39.32        15.99 o
 -14   8   1        240.57        242.47        19.42 o
 -13   8   1       1680.67       1609.61        55.30 o
 -12   8   1        448.35        412.53        19.13 o
 -11   8   1         37.21         28.03         6.13 o
 -10   8   1       3793.24       3848.12        44.64 o
  -9   8   1         84.56         71.67         9.45 o
  -8   8   1          2.95         14.86         3.70 o
  -7   8   1       1600.97       1561.78        25.60 o
  -6   8   1       1594.53       1727.37        35.21 o
  -5   8   1       4779.72       4843.18        68.14 o
  -4   8   1       4858.70       5167.02        67.79 o
  -3   8   1       2899.70       3347.33        46.13 o
  -2   8   1        147.09        141.56         8.68 o
  -1   8   1      16652.19      17374.62       148.92 o
   0   8   1       2965.54       3172.62        32.40 o
   1   8   1        259.64        221.32         4.57 o
   2   8   1          5.19         84.12         7.01 o
   3   8   1       1246.86       1130.20        20.98 o
   4   8   1       6832.39       7110.76        81.67 o
   5   8   1        244.18        186.05         7.20 o
   6   8   1       1319.58       1259.29        23.56 o
   7   8   1         92.57         80.05         5.67 o
   8   8   1         41.71         47.91         3.19 o
   9   8   1       3603.67       3545.72        39.91 o
  10   8   1        261.68        203.96         9.97 o
  11   8   1        573.69        537.74        12.99 o
  12   8   1        211.93        180.31        10.07 o
  13   8   1        313.33        308.02        14.86 o
  14   8   1        505.07        465.48        30.91 o
  15   8   1        391.81        372.85        22.74 o
  16   8   1         41.26         21.89        32.13 o
  17   8   1         25.67          6.57        33.79 o
  18   8   1        286.48        530.71        82.19 o
  19   8   1         41.42         35.30        50.43 o
 -19   9   1         35.64         45.17        54.24 o
 -18   9   1        101.70         56.53        44.39 o
 -17   9   1         38.21         45.53        37.98 o
 -16   9   1        408.65        453.47        30.73 o
 -15   9   1        613.91        638.37        34.02 o
 -14   9   1        547.61        484.02        21.56 o
 -13   9   1        151.44        154.66        10.41 o
 -12   9   1        305.89        341.59        12.94 o
 -11   9   1       4091.32       4109.31        53.68 o
 -10   9   1        186.43        200.50        11.95 o
  -9   9   1        805.19        850.30        14.99 o
  -8   9   1       1696.66       1679.97        21.66 o
  -7   9   1        127.78        126.26         9.26 o
  -6   9   1       1225.15       1284.53        19.01 o
  -5   9   1        135.80        150.32        13.67 o
  -4   9   1         41.18         46.79         5.79 o
  -3   9   1       5732.02       5560.97        62.38 o
  -2   9   1       2759.47       2731.10        37.61 o
  -1   9   1          0.75         33.50         2.86 o
   0   9   1        854.02        912.32        12.13 o
   1   9   1       2910.77       3062.43        28.73 o
   2   9   1       4441.65       4418.93        62.20 o
   3   9   1        104.34         73.46         7.35 o
   4   9   1       3685.34       3682.85        50.00 o
   5   9   1         62.53         80.10         8.32 o
   6   9   1         33.89         30.51         4.75 o
   7   9   1        967.65        896.68        19.94 o
   8   9   1        166.52        155.21         6.00 o
   9   9   1        716.34        639.39        14.59 o
  10   9   1          3.47          6.40         3.54 o
  11   9   1        500.05        527.39        14.24 o
  12   9   1        700.53        661.30        16.60 o
  13   9   1        170.80        159.39         9.25 o
  14   9   1        549.42        507.20        25.16 o
  15   9   1        645.78        590.77        33.05 o
  16   9   1          9.82         48.17        33.35 o
  17   9   1          5.99         48.76        37.84 o
  18   9   1          3.96         53.18        44.41 o
  19   9   1        160.31        135.36        56.11 o
 -19  10   1        561.64        548.08        69.84 o
 -18  10   1        152.30        142.01        52.09 o
 -17  10   1       1498.48       1618.41       105.14 o
 -16  10   1        879.28        992.50        83.39 o
 -15  10   1        661.87        626.08        38.64 o
 -14  10   1         60.83         38.78        11.49 o
 -13  10   1       2279.39       2256.55        71.60 o
 -12  10   1        217.41        177.85        23.09 o
 -11  10   1         53.43         60.57         5.06 o
 -10  10   1        652.86        618.60        15.27 o
  -9  10   1        224.39        264.45         9.55 o
  -8  10   1         69.45         61.32         4.72 o
  -7  10   1          0.10         30.69         4.54 o
  -6  10   1        104.60         97.74         6.98 o
  -5  10   1        164.00        133.54         7.10 o
  -4  10   1         26.47         45.35         7.04 o
  -3  10   1       8669.10       8730.60        91.86 o
  -2  10   1       2641.74       2450.73        28.19 o
  -1  10   1       4092.38       4228.20        47.35 o
   0  10   1        137.75        113.89         4.49 o
   1  10   1       1315.58       1305.36        15.24 o
   2  10   1       4163.75       4188.99        60.58 o
   3  10   1       7420.11       7331.37        97.20 o
   4  10   1       1935.85       1937.33        43.58 o
   5  10   1        148.73        113.35         8.37 o
   6  10   1          3.13         -0.11         5.52 o
   7  10   1        519.99        523.56        13.09 o
   8  10   1         91.30         96.26         6.81 o
   9  10   1        636.11        589.43        16.26 o
  10  10   1         33.03         24.77         4.01 o
  11  10   1        549.57        587.67        16.26 o
  12  10   1        562.88        501.57        27.84 o
  13  10   1        418.56        391.36        16.40 o
  14  10   1         32.96         50.04        27.79 o
  15  10   1       1232.98       1086.90       105.22 o
  16  10   1        580.27        536.13        72.75 o
  17  10   1        935.84        875.41        89.54 o
  18  10   1         74.27         30.55        50.19 o
 -18  11   1        327.44        210.47        51.91 o
 -17  11   1        122.39        116.17        44.96 o
 -16  11   1        471.72        447.03        69.34 o
 -15  11   1          9.98         12.79        39.12 o
 -14  11   1        349.43        331.27        16.14 o
 -13  11   1        210.72        219.03        13.35 o
 -12  11   1        425.20        427.00        13.61 o
 -11  11   1        158.23        174.41        11.16 o
 -10  11   1         48.91         65.31         7.39 o
  -9  11   1       1226.83       1222.94        26.90 o
  -8  11   1        808.21        767.12        19.65 o
  -7  11   1       2566.06       2614.66        40.34 o
  -6  11   1        292.59        281.54        19.28 o
  -5  11   1        213.12        215.44         9.86 o
  -4  11   1       3622.52       3769.14        52.99 o
  -3  11   1      13061.39      13479.64       120.19 o
  -2  11   1        160.09        137.38         7.92 o
  -1  11   1       2185.28       2178.43        26.12 o
   0  11   1       4825.55       4891.62        48.23 o
   1  11   1       2203.08       2335.47        26.78 o
   2  11   1         53.04         34.57         4.71 o
   3  11   1       1818.59       1819.79        35.71 o
   4  11   1       1572.93       1619.12        34.52 o
   5  11   1          3.37          0.16         5.41 o
   6  11   1         72.11         64.23         6.09 o
   7  11   1       2553.21       2490.31        42.99 o
   8  11   1       1284.08       1134.48        23.39 o
   9  11   1        117.23        142.89        12.49 o
  10  11   1        372.37        373.01        29.89 o
  11  11   1        902.54        846.23        25.00 o
  12  11   1        171.30        175.79        10.80 o
  13  11   1        370.16        379.47        22.19 o
  14  11   1         93.06         63.13         9.49 o
  15  11   1         11.62         23.57        34.37 o
  16  11   1        216.74        299.98        46.64 o
  17  11   1        411.09        388.64        57.18 o
  18  11   1        468.80        545.91        97.87 o
 -18  12   1         26.99         20.89        52.66 o
 -17  12   1         59.88         -9.98        46.35 o
 -15  12   1        108.06         64.41        33.96 o
 -14  12   1        245.98        265.87        29.03 o
 -13  12   1         16.91         10.78         9.18 o
 -12  12   1          1.27          7.40        12.73 o
 -11  12   1         34.25         25.70         9.80 o
 -10  12   1       1597.73       1616.77        37.59 o
  -9  12   1         78.30         74.32         9.26 o
  -8  12   1       1705.94       1632.36        30.29 o
  -7  12   1        889.25        925.21        20.31 o
  -6  12   1       4157.84       4087.26        67.61 o
  -5  12   1        215.40        211.26        12.59 o
  -4  12   1        217.71        188.60        11.36 o
  -3  12   1       3909.25       3650.00        39.60 o
  -2  12   1       4957.27       4967.87        57.21 o
  -1  12   1         98.50        122.97         6.18 o
   0  12   1        443.22        375.23         8.09 o
   1  12   1        111.62        130.19        11.89 o
   2  12   1       2730.35       2751.63        45.92 o
   3  12   1       1799.00       1794.57        35.77 o
   4  12   1        515.22        481.19        17.62 o
   5  12   1        788.24        840.27        24.53 o
   6  12   1        724.60        748.25        24.72 o
   7  12   1         58.63         69.84         8.16 o
   8  12   1       3995.70       3838.82        69.90 o
   9  12   1        158.84        131.96        16.69 o
  10  12   1       4450.04       4432.78        64.35 o
  11  12   1          0.17         16.99         8.67 o
  12  12   1         43.58         57.38        10.41 o
  13  12   1         22.75         11.91        12.33 o
  14  12   1        184.50        227.97        43.84 o
  15  12   1         32.09          5.39        33.92 o
  16  12   1        116.45         43.91        39.48 o
  17  12   1        153.31        232.43        53.97 o
 -17  13   1         79.08         -7.79        48.71 o
 -16  13   1        201.42        156.00        44.34 o
 -15  13   1        545.75        695.11        74.10 o
 -14  13   1        600.52        552.53        65.77 o
 -13  13   1        133.47        128.52        18.94 o
 -12  13   1        294.55        264.13        32.30 o
 -11  13   1          1.37         28.45         9.34 o
 -10  13   1        697.35        728.58        21.13 o
  -9  13   1        164.91        147.46        16.06 o
  -8  13   1         21.20         27.45         6.18 o
  -7  13   1       2929.02       2877.34        47.29 o
  -6  13   1        201.33        193.58        12.19 o
  -5  13   1         52.04         78.20         7.52 o
  -4  13   1        901.81        905.57        24.14 o
  -3  13   1        283.15        242.77         9.17 o
  -2  13   1       2061.14       2010.17        25.55 o
  -1  13   1        735.62        708.42        13.14 o
   0  13   1       6799.86       6897.60        60.42 o
   1  13   1       2543.84       2655.43        43.68 o
   2  13   1        212.48        195.61        10.83 o
   3  13   1        500.26        478.70        17.21 o
   4  13   1        228.39        249.75        13.77 o
   5  13   1         84.99        106.28        10.31 o
   6  13   1        551.55        535.87        21.49 o
   7  13   1       1710.63       1742.67        41.67 o
   8  13   1          2.14         -8.81         9.94 o
   9  13   1        122.66         98.95        12.55 o
  10  13   1         68.25         67.49        13.44 o
  11  13   1          2.43         12.34        22.23 o
  12  13   1         26.23         19.94        16.89 o
  13  13   1        102.85         79.15        14.90 o
  14  13   1        459.82        421.06        66.11 o
  15  13   1        420.60        434.94        74.73 o
  16  13   1         97.12         -2.71        45.09 o
  17  13   1         10.04         76.70        56.73 o
 -16  14   1          6.13         17.37        46.86 o
 -14  14   1        326.88        383.15        66.45 o
 -13  14   1        408.78        408.39        37.91 o
 -12  14   1        260.63        187.75        25.04 o
 -11  14   1         14.03         11.09        13.72 o
 -10  14   1         90.19         83.77        14.43 o
  -9  14   1         27.72         26.44        12.11 o
  -8  14   1         18.11         13.39         9.32 o
  -7  14   1         12.82         12.97         7.94 o
  -6  14   1        377.91        347.13        19.75 o
  -5  14   1        830.15        788.92        24.21 o
  -4  14   1          9.68          6.43         7.28 o
  -3  14   1        662.65        645.27        26.82 o
  -2  14   1        471.79        506.22        11.29 o
  -1  14   1        491.50        466.84        10.57 o
   0  14   1        192.44        193.37         9.61 o
   1  14   1       1285.09       1212.62        26.53 o
   2  14   1        713.77        755.58        25.47 o
   3  14   1       1796.90       1882.86        37.73 o
   4  14   1         38.30         51.08         7.51 o
   5  14   1        130.47        118.12         9.83 o
   6  14   1        258.37        251.57        22.06 o
   7  14   1         19.44         34.07        12.60 o
   8  14   1        373.00        407.57        23.45 o
   9  14   1        497.75        485.37        26.58 o
  10  14   1        770.90        701.83        32.77 o
  11  14   1         38.99         15.91        17.36 o
  12  14   1        350.07        269.26        28.82 o
  13  14   1        233.64        173.69        40.80 o
  14  14   1        265.26        190.74        41.02 o
  15  14   1         18.72        -15.09        43.29 o
  16  14   1        159.09        231.33        51.92 o
 -15  15   1          7.08         28.25        45.67 o
 -14  15   1         72.91        127.24        40.48 o
 -13  15   1          4.86         22.30        33.08 o
 -12  15   1         38.66         11.40        29.54 o
 -11  15   1        343.94        325.23        49.69 o
 -10  15   1        355.91        296.92        28.89 o
  -9  15   1        350.01        390.59        31.08 o
  -8  15   1       2571.96       2484.97        54.62 o
  -7  15   1       1119.60       1136.50        33.21 o
  -6  15   1        610.51        624.79        23.28 o
  -5  15   1         18.64         21.21         8.41 o
  -4  15   1       1814.35       1693.10        44.07 o
  -3  15   1         19.57         26.31         7.32 o
  -2  15   1        341.20        355.32        14.42 o
  -1  15   1          0.53          5.04         3.75 o
   0  15   1        348.61        360.12        13.14 o
   1  15   1       1873.97       1859.44        34.95 o
   2  15   1          2.03         -0.94         6.65 o
   3  15   1         23.44         18.58         8.88 o
   4  15   1         16.52         14.48         7.73 o
   5  15   1         89.20         75.25         9.89 o
   6  15   1        281.07        300.63        19.49 o
   7  15   1       1754.54       1881.05        53.31 o
   8  15   1       1827.72       1853.08        46.72 o
   9  15   1         29.52         36.62        14.78 o
  10  15   1         72.64         74.98        24.64 o
  11  15   1       1186.14       1087.09        53.84 o
  12  15   1        140.16         85.33        32.79 o
  13  15   1          4.47         30.71        36.24 o
  14  15   1        137.68        235.45        45.71 o
  15  15   1         75.74         61.20        48.33 o
 -14  16   1         17.73        -15.60        43.07 o
 -13  16   1        446.55        440.44        72.43 o
 -12  16   1        247.20        266.81        41.81 o
 -11  16   1          1.39         41.61        29.74 o
 -10  16   1        215.28        344.59        50.88 o
  -9  16   1       1194.57       1323.77        43.95 o
  -8  16   1        503.12        565.78        52.08 o
  -7  16   1        141.83        132.20        28.96 o
  -6  16   1          2.96         13.00        10.32 o
  -5  16   1       1575.46       1492.64        35.77 o
  -4  16   1        987.25        887.30        26.80 o
  -3  16   1        930.68        868.63        24.70 o
  -2  16   1       1205.40       1192.43        26.71 o
  -1  16   1       1160.71       1153.89        36.22 o
   0  16   1        180.62        222.77        32.62 o
   1  16   1         13.71         13.91         8.17 o
   2  16   1       1270.05       1283.78        29.90 o
   3  16   1        122.82        143.81        11.45 o
   4  16   1       1832.80       1821.89        39.49 o
   5  16   1        357.84        362.57        19.88 o
   6  16   1          0.50        -11.38        20.39 o
   7  16   1        136.48        103.48        16.46 o
   8  16   1         32.15         20.32        14.25 o
   9  16   1       1569.52       1637.09        52.21 o
  10  16   1       1137.62       1059.33        76.72 o
  11  16   1         31.61         -1.97        31.95 o
  12  16   1         12.35         35.98        35.40 o
  13  16   1        202.82        203.39        41.43 o
  14  16   1          1.53        -42.79        46.07 o
 -13  17   1        659.65        651.94        88.95 o
 -12  17   1         72.10        -36.84        36.84 o
 -11  17   1        126.17        125.82        35.18 o
 -10  17   1        153.99        135.07        31.36 o
  -9  17   1          8.77         12.52        26.68 o
  -8  17   1         79.11         95.36        19.21 o
  -7  17   1          0.56         -0.22        13.29 o
  -6  17   1        111.69        129.40        12.99 o
  -5  17   1        754.01        760.52        48.43 o
  -4  17   1        305.16        311.33        22.11 o
  -3  17   1        106.45        119.16        12.99 o
  -2  17   1         49.67         83.63        12.20 o
  -1  17   1       1502.06       1499.80        26.54 o
   0  17   1        135.24        125.95        12.42 o
   1  17   1       1125.59       1085.80        30.73 o
   2  17   1        535.97        530.20        23.09 o
   3  17   1          1.88         -3.86         9.15 o
   4  17   1          0.83         14.70        12.90 o
   5  17   1       1021.56        975.91        36.67 o
   6  17   1        193.59        208.18        26.12 o
   7  17   1         18.71         16.73        14.22 o
   8  17   1         39.12         72.50        27.77 o
   9  17   1         61.69         75.72        29.36 o
  10  17   1         54.52         28.93        32.26 o
  11  17   1         71.43         50.71        37.61 o
  12  17   1        336.17        530.45        77.89 o
  13  17   1        250.98        229.07        47.26 o
 -12  18   1        551.45        390.79        53.79 o
 -11  18   1        249.65        306.47        48.35 o
 -10  18   1         14.45        -34.06        34.06 o
  -9  18   1        416.96        386.99        58.65 o
  -8  18   1        228.93        149.80        31.03 o
  -7  18   1          9.77         -9.74        23.47 o
  -6  18   1         85.63         55.44        24.01 o
  -5  18   1        328.02        331.66        31.03 o
  -4  18   1          2.58          2.58        21.75 o
  -3  18   1         23.57         33.14        11.37 o
  -2  18   1        686.60        663.40        20.57 o
  -1  18   1        838.96        815.83        33.10 o
   0  18   1        222.10        195.61        16.88 o
   1  18   1          1.53          2.88        10.11 o
   2  18   1        545.77        492.55        35.36 o
   3  18   1          1.90          0.57        10.43 o
   4  18   1         33.03         32.26        12.20 o
   5  18   1        382.74        307.67        43.24 o
   6  18   1          2.02         -6.62        23.19 o
   7  18   1        240.92        250.58        37.79 o
   8  18   1        332.15        328.23        43.89 o
   9  18   1        825.37        947.94        74.68 o
  10  18   1          3.13          9.24        35.53 o
  11  18   1        217.80        241.58        47.90 o
  12  18   1        243.76        185.54        49.00 o
 -11  19   1          0.58         25.21        43.64 o
 -10  19   1         11.79        -36.24        39.17 o
  -9  19   1          0.53         14.84        34.76 o
  -8  19   1        246.44        243.21        40.39 o
  -7  19   1        549.13        413.07        58.33 o
  -6  19   1          9.21          7.18        25.30 o
  -5  19   1        336.39        358.05        46.28 o
  -4  19   1         50.29         79.08        17.33 o
  -3  19   1        357.15        417.96        59.40 o
  -2  19   1        789.44        760.06        27.64 o
   1  19   1        124.60        155.91        21.94 o
   2  19   1         29.19         32.48        20.16 o
   3  19   1        112.22        117.80        24.19 o
   4  19   1         10.79         30.09        16.81 o
   5  19   1        197.40        259.22        45.72 o
   6  19   1         62.72         29.94        27.50 o
   7  19   1         75.53        109.84        31.99 o
   8  19   1        178.45        235.12        37.87 o
   9  19   1          2.28        -16.25        36.52 o
  10  19   1        126.22        111.90        42.17 o
  -9  20   1         64.51        106.84        42.18 o
  -8  20   1         43.04         55.24        37.29 o
  -7  20   1          5.32         19.79        32.63 o
  -6  20   1        167.35        196.70        35.61 o
  -5  20   1        116.43        143.24        30.41 o
  -4  20   1         40.43         72.76        24.21 o
   1  20   1        115.82        118.51        20.37 o
   3  20   1        558.67        546.97        48.76 o
   4  20   1          0.52         19.81        26.12 o
   5  20   1        433.50        417.40        53.99 o
   6  20   1         72.87         94.79        33.04 o
   7  20   1          3.79         45.53        34.50 o
   8  20   1          8.52         64.43        38.61 o
   9  20   1          0.33         20.65        41.42 o
  -7  21   1        606.20        742.81        74.83 o
  -6  21   1          1.07         -9.47        34.32 o
  -5  21   1        348.49        409.74        56.32 o
  -4  21   1       2014.01       2285.24        82.94 o
   2  21   1          0.26         22.69        24.21 o
   3  21   1          0.08        -26.43        26.43 o
   4  21   1        920.62        891.09        65.97 o
   5  21   1        639.42        594.95        66.36 o
   6  21   1          0.71        -13.91        35.99 o
   3  22   1        143.81        169.11        35.47 o
 -20   0   2       2799.89       2841.44       139.56 o
 -18   0   2        444.25        609.04        68.40 o
 -16   0   2       2129.37       2157.81        68.04 o
 -14   0   2       7722.77       7724.93       146.65 o
 -12   0   2         40.94         69.43        10.80 o
 -10   0   2       2243.32       2247.83        56.54 o
  -8   0   2        296.45        369.46        24.77 o
  -6   0   2        207.38        452.20        26.68 o
  -4   0   2        636.72        886.60        31.85 o
  -2   0   2       2938.79       3320.39        70.41 o
   0   0   2      61409.33      64775.96      2605.47 o
   2   0   2       2497.06       2514.13        35.02 o
   4   0   2       3746.95       3365.58        76.39 o
   6   0   2       1184.96       1493.72        29.78 o
   8   0   2       1356.78       1363.38        31.01 o
  10   0   2        579.89        614.06        21.97 o
  12   0   2       1704.04       1789.69        43.39 o
  14   0   2       2701.90       2640.31        58.57 o
  16   0   2        256.47        291.03        28.48 o
  18   0   2       3445.22       3397.95       144.17 o
  20   0   2       1541.35       1580.43       116.58 o
 -21   1   2         95.64        153.11        43.70 o
 -20   1   2        463.16        559.48        61.33 o
 -19   1   2        445.07        482.65        52.53 o
 -18   1   2        390.28        442.41        43.52 o
 -17   1   2        697.58        678.11        39.22 o
 -16   1   2        208.15        209.83        17.16 o
 -15   1   2        203.82        172.21        15.86 o
 -14   1   2          0.44         26.28         8.56 o
 -13   1   2       3283.56       3337.98        56.97 o
 -12   1   2          5.21          3.12         6.84 o
 -11   1   2        367.54        309.73        14.89 o
 -10   1   2       4042.47       4115.67        59.66 o
  -9   1   2         17.25         85.86         8.05 o
  -8   1   2        656.82        640.64        17.22 o
  -7   1   2        335.47        348.48        13.88 o
  -6   1   2       5803.48       5439.26        99.16 o
  -5   1   2       5779.57       5855.14        93.00 o
  -4   1   2       1280.97       1277.77        20.09 o
  -3   1   2       2162.26       1758.72        28.20 o
  -2   1   2          8.67         10.90         1.57 o
  -1   1   2        148.64        211.69         5.88 o
   0   1   2       1154.49       1251.11        15.09 o
   1   1   2       8287.29       7413.60        72.48 o
   2   1   2       5223.21       5753.89        34.02 o
   3   1   2       5100.84       5064.93        61.72 o
   4   1   2          2.80          9.11         2.22 o
   5   1   2       3648.21       3913.45        43.35 o
   6   1   2       5601.30       5540.90        53.97 o
   7   1   2         33.54        134.79         6.15 o
   8   1   2        697.81        731.39        15.10 o
   9   1   2        551.75        563.08        15.38 o
  10   1   2       3143.62       3141.16        41.11 o
  11   1   2        461.66        415.84        13.71 o
  12   1   2        586.44        518.49        16.17 o
  13   1   2        843.88        802.55        20.45 o
  14   1   2        645.51        656.11        21.91 o
  15   1   2        535.41        523.50        25.44 o
  16   1   2         24.83          8.59        13.75 o
  17   1   2       1003.65       1020.52        44.70 o
  18   1   2          0.56         29.45        35.36 o
  19   1   2         23.43         40.58        29.41 o
  20   1   2        111.38         73.99        34.78 o
 -21   2   2        263.92        301.78        40.41 o
 -20   2   2          2.67         28.14        46.25 o
 -19   2   2        648.91        695.14        70.86 o
 -18   2   2         74.66         80.45        20.81 o
 -17   2   2        485.75        495.05        50.07 o
 -16   2   2         78.53         97.87        13.16 o
 -15   2   2        266.82        276.88        14.84 o
 -14   2   2          1.62         31.26         9.03 o
 -13   2   2       1518.45       1503.57        35.19 o
 -12   2   2        624.43        528.02        19.86 o
 -11   2   2        539.51        486.83        17.83 o
 -10   2   2        747.95        822.93        22.54 o
  -9   2   2       2561.12       2678.70        43.02 o
  -8   2   2       1562.21       1548.13        32.64 o
  -7   2   2       7299.59       7188.79        86.11 o
  -6   2   2       6486.98       6987.41       115.43 o
  -5   2   2        686.09        773.41        21.27 o
  -4   2   2       8193.25       8391.54        86.12 o
  -3   2   2      20963.57      21412.87       219.12 o
  -2   2   2       1412.76       1741.38        33.15 o
  -1   2   2        154.70        230.06         9.29 o
   0   2   2       4824.57       4956.43        66.55 o
   1   2   2       4575.21       4899.77        46.59 o
   2   2   2       5378.62       5764.10        44.16 o
   3   2   2          2.63         -0.84         0.84 o
   4   2   2       2743.65       2809.08        24.96 o
   5   2   2       4202.55       3796.48        38.44 o
   6   2   2        204.14        301.60         9.23 o
   7   2   2       7683.65       7581.39        71.23 o
   8   2   2       4177.35       4130.23        50.79 o
   9   2   2          2.58         -3.88         3.88 o
  10   2   2       1627.44       1515.64        25.57 o
  11   2   2       4605.53       4646.79        55.01 o
  12   2   2       1780.68       1768.27        30.21 o
  13   2   2         11.12          0.39         6.98 o
  14   2   2        157.09        141.75        15.27 o
  15   2   2         84.03        118.83        13.50 o
  16   2   2         94.34         75.59        20.72 o
  17   2   2        466.21        490.36        36.90 o
  18   2   2          0.29         13.88        35.42 o
  19   2   2        229.39        266.40        38.22 o
  20   2   2         11.47         54.66        48.86 o
 -21   3   2        221.49        210.87        62.31 o
 -20   3   2         32.64         58.46        31.46 o
 -19   3   2          7.46         78.92        26.75 o
 -18   3   2        532.91        531.41        34.35 o
 -17   3   2        763.77        739.98        38.12 o
 -16   3   2       1095.21        983.65        30.17 o
 -15   3   2          1.41          4.40         9.65 o
 -14   3   2         49.18         56.66         9.57 o
 -13   3   2       2828.63       2725.60        58.70 o
 -12   3   2       2540.41       2497.50        45.54 o
 -11   3   2        421.23        391.38        16.37 o
 -10   3   2        451.35        607.60        18.99 o
  -9   3   2        298.43        343.82        15.78 o
  -8   3   2         83.74         76.49         7.02 o
  -7   3   2       2954.30       2965.18        42.55 o
  -6   3   2       1356.74       1265.60        22.70 o
  -5   3   2       5609.38       6127.59        88.48 o
  -4   3   2        907.11        900.65        15.88 o
  -3   3   2       1023.89       1101.26        16.64 o
  -2   3   2        410.10        371.74         8.60 o
  -1   3   2       3776.78       3694.92        72.43 o
   0   3   2        897.19        796.32         9.86 o
   1   3   2       6944.98       6851.68        54.42 o
   2   3   2       1289.88       1212.64        10.98 o
   3   3   2        415.22        282.86         4.72 o
   4   3   2         11.76          9.22         1.49 o
   5   3   2          3.48         10.95         2.07 o
   6   3   2       5849.38       6355.24        59.90 o
   7   3   2       3386.88       3562.19        57.07 o
   8   3   2       1643.29       1741.73        25.74 o
   9   3   2       1333.92       1333.41        22.55 o
  10   3   2        615.15        643.71        15.56 o
  11   3   2          0.23          3.07         5.00 o
  12   3   2          0.33          0.77         6.21 o
  13   3   2         25.98         11.50         7.77 o
  14   3   2        173.43        171.65        13.31 o
  15   3   2         31.93         22.06        11.50 o
  16   3   2       1783.54       1842.26        52.82 o
  17   3   2        979.16       1058.99        52.84 o
  18   3   2          3.73        -24.36        24.36 o
  19   3   2         67.49         72.31        30.65 o
  20   3   2        249.80        243.71        62.12 o
 -21   4   2         47.01         89.94        55.63 o
 -20   4   2         56.33         99.57        39.44 o
 -19   4   2        258.60        274.32        35.49 o
 -18   4   2          8.28         35.31        21.57 o
 -17   4   2          9.88         12.58        15.40 o
 -16   4   2       1097.79       1073.61        40.32 o
 -15   4   2       1227.50       1193.11        30.36 o
 -14   4   2        179.85        192.29        14.98 o
 -13   4   2        776.34        807.85        25.19 o
 -12   4   2       2533.43       2364.59        44.08 o
 -11   4   2       3200.25       3387.14        53.81 o
 -10   4   2        592.34        653.83        19.18 o
  -9   4   2        914.04        946.06        22.40 o
  -8   4   2       4561.56       4440.01        58.58 o
  -7   4   2       1695.53       1806.62        29.92 o
  -6   4   2        824.95        883.22        18.22 o
  -5   4   2        430.46        514.67        15.45 o
  -4   4   2       2373.59       2366.56        30.78 o
  -3   4   2       6058.93       6292.25        76.18 o
  -2   4   2        400.50        386.52         9.54 o
  -1   4   2       7307.44       7797.88       177.70 o
   0   4   2        339.71        311.06         5.36 o
   1   4   2      16340.82      16293.13       141.26 o
   2   4   2      15264.38      14992.27       124.86 o
   3   4   2         60.84         39.39         2.05 o
   4   4   2        430.42        414.86         7.62 o
   5   4   2      10550.81      10609.24       114.54 o
   6   4   2       6726.24       7100.60        59.78 o
   7   4   2       4688.67       4813.85        49.52 o
   8   4   2        490.85        483.80        15.99 o
   9   4   2          1.81          4.37         3.44 o
  10   4   2          4.27         17.16         4.79 o
  11   4   2       1554.83       1653.10        27.82 o
  12   4   2       5338.83       5244.92        61.27 o
  13   4   2       1148.17       1096.52        21.78 o
  14   4   2         29.01         15.76         8.43 o
  15   4   2        639.09        585.67        24.65 o
  16   4   2         17.04         45.58        15.78 o
  17   4   2        147.33        161.45        21.09 o
  18   4   2         69.35         61.33        26.30 o
  19   4   2        807.27        737.00        63.15 o
  20   4   2        476.68        376.35        67.09 o
 -21   5   2        825.27       1200.58       123.41 o
 -20   5   2          0.85         55.19        50.51 o
 -19   5   2        149.18        139.74        28.78 o
 -18   5   2          2.02          5.96        22.31 o
 -17   5   2         34.14         -4.54        16.19 o
 -16   5   2         21.92         33.61        14.78 o
 -15   5   2        273.32        269.30        23.74 o
 -14   5   2          3.88         -8.58         8.58 o
 -13   5   2        397.29        386.84        16.34 o
 -12   5   2       1748.90       1661.78        35.29 o
 -11   5   2       7205.80       7478.23        94.06 o
 -10   5   2       2611.11       2598.83        43.17 o
  -9   5   2       2791.58       2780.30        43.53 o
  -8   5   2       1196.13       1318.17        25.78 o
  -7   5   2       3025.34       3127.02        43.49 o
  -6   5   2        139.20        101.86         5.91 o
  -5   5   2      56718.21      61731.41       602.86 o
  -4   5   2       2405.38       2751.31        41.25 o
  -3   5   2       3221.81       3383.79        45.88 o
  -2   5   2         56.01         59.40         3.39 o
  -1   5   2       5059.42       5082.80        52.27 o
   0   5   2         73.74         40.08         2.76 o
   1   5   2         10.93          6.07         1.91 o
   2   5   2       1384.72       1266.89        18.27 o
   3   5   2        260.71        204.55         4.92 o
   4   5   2         58.45         91.03         3.23 o
   5   5   2      15040.77      16608.48       133.94 o
   6   5   2         97.73        115.04         4.67 o
   7   5   2        664.91        703.49        12.76 o
   8   5   2        740.88        637.05        12.16 o
   9   5   2       4235.75       4191.57        58.62 o
  10   5   2        439.25        422.06        12.37 o
  11   5   2       2341.48       2509.99        32.49 o
  12   5   2          0.22         -1.80         6.08 o
  13   5   2       2228.05       2174.55        31.78 o
  14   5   2       1111.99       1003.93        22.02 o
  15   5   2        650.81        669.03        32.22 o
  16   5   2        329.66        404.87        30.62 o
  17   5   2        319.34        328.51        39.09 o
  18   5   2         93.63        129.20        44.01 o
  19   5   2          4.59         55.78        43.89 o
  20   5   2         55.69         29.94        54.98 o
 -20   6   2          2.40        -12.09        53.14 o
 -19   6   2        333.95        470.83        85.01 o
 -18   6   2        209.82        189.05        27.86 o
 -17   6   2         12.98         -5.70        16.43 o
 -16   6   2          4.97         26.74        13.81 o
 -15   6   2       4251.69       4163.92        70.28 o
 -14   6   2        825.73        730.47        21.02 o
 -13   6   2          1.87         -1.12         6.73 o
 -12   6   2       1499.80       1463.17        28.91 o
 -11   6   2          4.92          1.15         5.89 o
 -10   6   2         26.93         48.35         5.95 o
  -9   6   2       4675.59       4569.07        61.17 o
  -8   6   2       7472.35       7617.89       109.36 o
  -7   6   2       1042.85       1069.01        23.63 o
  -6   6   2        685.89        647.41        14.41 o
  -5   6   2       2577.19       2396.52        56.57 o
  -4   6   2       9014.33       9371.97       122.07 o
  -3   6   2        176.41        171.45         7.23 o
  -2   6   2       1864.38       1915.95        24.33 o
  -1   6   2       6032.10       6534.54        65.97 o
   0   6   2         80.38        157.91         4.18 o
   1   6   2         85.00        114.80         5.47 o
   2   6   2          0.06         10.00         2.49 o
   3   6   2         17.97         20.26         2.67 o
   4   6   2        223.80        248.02         7.11 o
   5   6   2       3435.75       3451.14        32.07 o
   6   6   2       2856.94       2943.44        31.62 o
   7   6   2        349.60        324.75         9.56 o
   8   6   2       2201.58       2170.80        25.56 o
   9   6   2        225.28        189.45         7.26 o
  10   6   2        450.48        422.22        10.76 o
  11   6   2        349.46        301.59        12.28 o
  12   6   2       1665.14       1573.78        25.06 o
  13   6   2       1691.30       1752.55        25.98 o
  14   6   2        172.00        159.46        12.17 o
  15   6   2        464.94        306.49        40.43 o
  16   6   2        606.09        569.73        33.12 o
  17   6   2         10.00         23.73        23.23 o
  18   6   2        224.45        200.99        46.08 o
  19   6   2        659.66        823.01        97.07 o
  20   6   2          7.08        -58.31        58.31 o
 -20   7   2        112.42        123.40        58.24 o
 -19   7   2         30.88        126.33        45.74 o
 -18   7   2        230.90        147.26        27.24 o
 -17   7   2        218.32        185.84        21.35 o
 -16   7   2       2377.72       2386.51        51.47 o
 -15   7   2        214.51        195.24        24.66 o
 -14   7   2       2714.81       2717.94        53.28 o
 -13   7   2        701.65        696.03        18.91 o
 -12   7   2       1373.43       1323.48        26.71 o
 -11   7   2          7.14          2.77         6.22 o
 -10   7   2       2086.44       2120.75        36.83 o
  -9   7   2        308.69        362.62        23.00 o
  -8   7   2       1151.42       1164.40        23.12 o
  -7   7   2        123.94         80.91         5.99 o
  -6   7   2        120.79        131.84        11.54 o
  -5   7   2        650.87        678.24        17.54 o
  -4   7   2         11.90         44.96         3.45 o
  -3   7   2       1123.63       1097.11        16.88 o
  -2   7   2       8077.06       8030.32        86.50 o
  -1   7   2        171.92        211.78        15.70 o
   0   7   2        528.68        497.57         9.16 o
   1   7   2        170.78        152.47        11.95 o
   2   7   2       2274.41       2094.19        35.42 o
   3   7   2         30.95         49.55         7.09 o
   4   7   2        219.44        256.42         7.33 o
   5   7   2          4.50          6.61         2.54 o
   6   7   2       3309.83       3263.43        31.59 o
   7   7   2        785.64        820.30        13.72 o
   8   7   2        647.90        660.10        12.52 o
   9   7   2        985.21        928.32        17.63 o
  10   7   2        248.17        216.80        13.32 o
  11   7   2        104.76        121.78         9.03 o
  12   7   2       1137.68       1091.67        20.05 o
  13   7   2         86.01        109.91         7.93 o
  14   7   2        222.60        176.42        14.08 o
  15   7   2         42.58         28.93        16.43 o
  16   7   2        554.17        510.53        33.41 o
  17   7   2        771.28        368.65        53.58 o
  18   7   2        458.79        539.07        83.39 o
  19   7   2         27.21         76.27        51.57 o
 -20   8   2         35.00          6.94        56.05 o
 -19   8   2          6.87         38.96        46.17 o
 -18   8   2        160.33        175.72        45.71 o
 -17   8   2        240.29        197.85        27.61 o
 -16   8   2        165.54        193.49        22.00 o
 -15   8   2       2061.69       2129.26        45.48 o
 -14   8   2       1238.46       1226.51        35.91 o
 -13   8   2        367.27        305.90        14.58 o
 -12   8   2         41.20         28.15         8.09 o
 -11   8   2       1098.45       1199.56        23.03 o
 -10   8   2        875.50        822.97        17.67 o
  -9   8   2       1019.55       1029.16        21.97 o
  -8   8   2       3241.47       3268.47        55.66 o
  -7   8   2         31.48         23.78         5.20 o
  -6   8   2       3549.59       3554.17        56.48 o
  -5   8   2        742.50        640.62        13.06 o
  -4   8   2       4968.87       4899.05        47.93 o
  -3   8   2       2790.25       2592.50        27.79 o
  -2   8   2       3626.79       3589.16        49.19 o
  -1   8   2        142.02        160.72         7.46 o
   0   8   2       4621.07       4626.78        51.01 o
   1   8   2          1.71         12.32         2.77 o
   2   8   2        160.86        156.47         8.26 o
   3   8   2        704.31        796.88        20.52 o
   4   8   2        115.73         81.01         8.86 o
   5   8   2       1078.21       1124.04        18.42 o
   6   8   2       1055.69        969.25        18.02 o
   7   8   2        179.98        201.90         6.89 o
   8   8   2       6485.73       6511.47        61.96 o
   9   8   2       1381.14       1460.61        19.92 o
  10   8   2        207.13        236.56         8.59 o
  11   8   2        121.73        133.02         8.05 o
  12   8   2        602.44        618.71        13.57 o
  13   8   2       2777.14       2651.22        45.19 o
  14   8   2          1.72          9.92        11.44 o
  15   8   2         33.14         11.73        12.98 o
  16   8   2       2106.16       2010.68       246.89 o
  17   8   2        235.62        185.38        42.66 o
  18   8   2         59.51         81.66        43.22 o
  19   8   2        380.25        550.84        99.52 o
 -19   9   2        355.03        635.96        97.17 o
 -18   9   2         15.27          4.93        41.67 o
 -17   9   2        434.44        437.96        71.37 o
 -16   9   2        575.98        576.30        37.91 o
 -15   9   2         18.69         11.15        12.50 o
 -14   9   2          0.52         29.95        14.46 o
 -13   9   2        158.27        135.07        15.00 o
 -12   9   2       1209.85       1122.70        23.57 o
 -11   9   2       1232.41       1288.78        22.14 o
 -10   9   2       2242.92       2377.86        39.39 o
  -9   9   2        168.41        152.05         9.08 o
  -8   9   2       2993.96       2978.09        45.06 o
  -7   9   2        657.75        585.92        11.62 o
  -6   9   2        970.82        940.79        17.37 o
  -5   9   2       2626.19       2543.38        33.51 o
  -4   9   2       8461.97       8664.86        95.80 o
  -3   9   2        106.30        146.22         7.03 o
  -2   9   2        706.16        763.15        21.29 o
  -1   9   2          9.25         21.97         3.35 o
   0   9   2        618.90        593.36        10.17 o
   1   9   2       3975.93       4418.41        50.84 o
   2   9   2        288.09        311.43        11.88 o
   3   9   2        239.65        218.29        10.50 o
   4   9   2         17.46          4.73         4.20 o
   5   9   2         23.21         34.13         4.41 o
   6   9   2       4008.15       4091.74        47.99 o
   7   9   2        869.89        825.30        17.15 o
   8   9   2         41.49         59.13         5.27 o
   9   9   2        280.95        306.23        17.28 o
  10   9   2        481.29        422.53        16.22 o
  11   9   2          2.98         -1.83         5.15 o
  12   9   2          2.44         23.59         6.38 o
  13   9   2        101.71        125.43        17.92 o
  14   9   2       2499.44       2464.18        39.47 o
  15   9   2       1274.13       1268.69        34.09 o
  16   9   2       1143.32       1095.64        92.57 o
  17   9   2        181.77        202.75        40.64 o
  18   9   2          0.40         37.95        47.51 o
  19   9   2        176.69        129.47        58.05 o
 -19  10   2        100.07        183.82        53.95 o
 -18  10   2        130.92         82.31        44.23 o
 -17  10   2          3.30         10.34        36.76 o
 -16  10   2       2329.74       2296.87       147.74 o
 -15  10   2        167.89        188.58        18.00 o
 -14  10   2       1815.26       1756.20        37.41 o
 -13  10   2         73.06         79.56        12.08 o
 -12  10   2          4.12          1.20         6.25 o
 -11  10   2       3549.91       3480.27        47.12 o
 -10  10   2       1449.16       1591.57        23.28 o
  -9  10   2       1308.04       1220.64        18.12 o
  -8  10   2         35.77         44.65         6.12 o
  -7  10   2         14.76          0.87         3.68 o
  -6  10   2        100.99         83.88         4.99 o
  -5  10   2         43.55         49.89         5.12 o
  -4  10   2       1692.53       1611.39        29.41 o
  -3  10   2         94.27        129.08         8.46 o
  -2  10   2        377.73        365.86         9.09 o
  -1  10   2       6976.13       7000.98        74.38 o
   0  10   2       6062.27       6203.68        53.79 o
   1  10   2       1639.63       1739.50        25.29 o
   2  10   2        236.41        206.46        10.70 o
   3  10   2        127.71        141.00         9.87 o
   4  10   2       8628.38       8808.62       116.84 o
   5  10   2       3602.50       3394.28        61.64 o
   6  10   2          8.43         16.92         5.68 o
   7  10   2       3303.72       3307.51        42.44 o
   8  10   2        211.56        200.00         9.68 o
   9  10   2        124.05        142.90         8.70 o
  10  10   2        221.81        266.40         9.64 o
  11  10   2         33.61         41.35         5.24 o
  12  10   2          5.04          9.48         6.13 o
  13  10   2        231.69        200.36        13.14 o
  14  10   2        385.23        324.82        21.12 o
  15  10   2        473.68        467.87        50.41 o
  16  10   2         96.39        147.76        39.06 o
  17  10   2        383.46        552.37        85.72 o
  18  10   2        535.26        552.55        97.16 o
 -18  11   2        223.69        237.52        53.98 o
 -17  11   2       1516.46       1535.88       108.10 o
 -16  11   2         29.45         36.20        35.86 o
 -15  11   2          0.61         -1.89        24.62 o
 -14  11   2        170.84        221.92        21.98 o
 -13  11   2        832.81        761.37        26.22 o
 -12  11   2        655.95        625.68        23.07 o
 -11  11   2        474.41        452.55        15.35 o
 -10  11   2       1252.01       1112.91        21.24 o
  -9  11   2          2.16          7.85         4.57 o
  -8  11   2        498.27        455.70        24.60 o
  -7  11   2       1198.04       1177.32        24.43 o
  -6  11   2       4179.00       4250.38        56.26 o
  -5  11   2       2260.05       2231.05        34.21 o
  -4  11   2       1176.68       1198.60        21.63 o
  -3  11   2       3833.54       3730.93        45.75 o
  -2  11   2        168.43        169.60         8.22 o
  -1  11   2         89.59        114.17         5.38 o
   0  11   2       2861.73       2822.37        28.53 o
   1  11   2        577.21        609.84        12.98 o
   2  11   2        987.31       1002.77        23.89 o
   3  11   2        304.66        248.63        12.52 o
   4  11   2       8573.48       8387.86       113.32 o
   5  11   2        425.78        456.04        17.96 o
   6  11   2         37.76         43.47         6.99 o
   7  11   2        187.79        189.08        12.55 o
   8  11   2        333.39        293.61        16.07 o
   9  11   2        205.39        201.70        10.00 o
  10  11   2       6942.35       6995.69        82.31 o
  11  11   2        161.26        161.79        13.04 o
  12  11   2        766.87        769.87        43.78 o
  13  11   2        394.26        382.45        14.13 o
  14  11   2        104.03        118.48        26.06 o
  15  11   2          2.61        -35.32        35.32 o
  16  11   2         81.38         72.41        42.99 o
  17  11   2        778.42        837.77        96.89 o
  18  11   2          3.49        125.78        57.40 o
 -18  12   2         84.85        165.22        55.44 o
 -17  12   2        127.48        106.86        47.52 o
 -16  12   2        234.29        242.16        47.47 o
 -15  12   2        133.50        132.24        36.31 o
 -14  12   2         29.78         16.73        12.15 o
 -13  12   2         85.81         90.74         7.89 o
 -12  12   2        141.70        135.33        10.15 o
 -11  12   2        372.68        370.38        21.01 o
 -10  12   2          1.55         25.41         8.19 o
  -9  12   2       1061.89        978.80        23.84 o
  -8  12   2        331.12        335.77        13.48 o
  -7  12   2       9385.50       9396.31       107.39 o
  -6  12   2         29.97         36.99         4.80 o
  -5  12   2       1212.72       1222.70        22.68 o
  -4  12   2       1746.44       1705.43        23.46 o
  -3  12   2       3154.55       3199.43        36.87 o
  -2  12   2         41.35         69.72         4.90 o
  -1  12   2       2603.74       2523.64        29.72 o
   0  12   2          2.06          9.80         2.64 o
   1  12   2        478.89        446.41        17.63 o
   2  12   2       2664.85       2656.58        62.67 o
   3  12   2        187.95        179.03        11.43 o
   4  12   2        127.11        117.68        10.96 o
   5  12   2         43.60         61.68         7.33 o
   6  12   2        222.40        200.21        15.07 o
   7  12   2       2285.57       2189.07        48.05 o
   8  12   2          0.55          0.40         8.16 o
   9  12   2       1019.66        937.10        27.24 o
  10  12   2        701.31        678.83        36.00 o
  11  12   2       2767.94       2806.12        47.75 o
  12  12   2         47.48         38.12        10.42 o
  13  12   2         21.93          7.47        13.11 o
  14  12   2         14.05        -20.75        32.39 o
  15  12   2          2.13        -36.46        36.46 o
  16  12   2         42.21         43.43        46.22 o
  17  12   2        776.52        919.66       100.03 o
 -17  13   2        628.12        513.33        95.63 o
 -16  13   2        199.95        269.65        47.45 o
 -15  13   2         56.96         -8.05        35.62 o
 -14  13   2         29.08         -1.29        30.35 o
 -13  13   2       1271.30       1289.55        43.39 o
 -12  13   2       1428.97       1452.54        38.99 o
 -11  13   2         33.22         36.31        10.42 o
 -10  13   2        184.62        195.92        20.99 o
  -9  13   2        531.57        554.94        18.23 o
  -8  13   2        620.64        592.05        17.72 o
  -7  13   2         20.59         66.43         8.36 o
  -6  13   2       1603.48       1611.05        28.98 o
  -5  13   2        148.14        145.04         6.63 o
  -4  13   2         26.22         24.42         3.66 o
  -3  13   2        899.27        887.19        16.91 o
  -2  13   2        220.34        225.44         7.79 o
  -1  13   2        328.23        331.99         9.27 o
   0  13   2        179.59        170.86        11.13 o
   1  13   2        632.84        638.73        18.51 o
   2  13   2        368.56        423.12        15.69 o
   3  13   2       1257.19       1226.53        29.16 o
   4  13   2        650.96        578.46        20.43 o
   5  13   2        295.64        279.09        15.99 o
   6  13   2         59.44         86.26        10.80 o
   7  13   2       1145.84       1159.93        33.60 o
   8  13   2        576.84        550.27        24.97 o
   9  13   2         18.63         16.38        16.99 o
  10  13   2       1100.56       1113.32        37.95 o
  11  13   2         31.43         60.88        16.14 o
  12  13   2         74.95         73.48        27.71 o
  13  13   2        263.19        228.24        38.99 o
  14  13   2         13.29         -0.77        36.97 o
  15  13   2         22.36         20.79        41.88 o
  16  13   2        356.92        333.75        50.24 o
 -16  14   2        131.04         81.71        48.39 o
 -15  14   2         26.18         13.97        37.66 o
 -14  14   2          5.79        -10.24        35.48 o
 -13  14   2         86.62        116.61        26.22 o
 -12  14   2        310.62        312.15        18.32 o
 -11  14   2        881.27        860.59        35.58 o
 -10  14   2        453.51        403.31        33.62 o
  -9  14   2        108.17        104.66        12.35 o
  -8  14   2        862.71        914.02        20.08 o
  -7  14   2        360.72        345.90        16.45 o
  -6  14   2          7.33          6.88         6.88 o
  -5  14   2        427.09        386.86        12.60 o
  -4  14   2        152.33        157.46        12.10 o
  -3  14   2        388.95        457.42        15.72 o
  -2  14   2        245.05        329.10         9.51 o
  -1  14   2        815.81        819.30        14.41 o
   0  14   2       2302.30       2288.45        37.48 o
   1  14   2        245.73        221.87        12.67 o
   2  14   2          4.16         16.46         6.17 o
   3  14   2        184.70        154.49        12.14 o
   4  14   2        649.96        679.92        22.37 o
   5  14   2        124.00         74.14        10.28 o
   6  14   2         67.66         72.85         9.91 o
   7  14   2       2209.83       2225.40        49.54 o
   8  14   2          9.69         33.53        15.25 o
   9  14   2         63.29         61.34        13.85 o
  10  14   2         59.83        103.14        15.86 o
  11  14   2         75.91         95.64        18.83 o
  12  14   2        113.33        101.52        25.33 o
  13  14   2        418.06        380.43        66.41 o
  14  14   2         26.15         18.57        40.59 o
  15  14   2         52.45         37.94        44.52 o
  16  14   2        141.01        263.53        57.45 o
 -15  15   2        976.11        937.22        92.44 o
 -14  15   2         13.02        -14.79        37.81 o
 -13  15   2         20.33         46.72        35.41 o
 -12  15   2        134.94        150.74        35.50 o
 -11  15   2        237.91        166.91        22.35 o
 -10  15   2       1545.85       1460.71        44.32 o
  -9  15   2       1006.83        937.65        33.49 o
  -8  15   2         50.65          8.67        21.56 o
  -7  15   2        442.02        372.29        43.33 o
  -6  15   2        334.15        302.13        30.53 o
  -5  15   2       2523.89       2337.42        56.05 o
  -4  15   2        893.56        940.57        26.38 o
  -3  15   2        252.60        243.33        10.96 o
  -2  15   2        907.00        846.87        15.26 o
  -1  15   2        682.39        670.04        12.95 o
   0  15   2          1.55         -1.79         6.34 o
   1  15   2         27.74         21.76         8.16 o
   2  15   2         61.97         53.31         8.79 o
   3  15   2        101.88        122.03        12.55 o
   4  15   2         30.70         31.98         8.28 o
   5  15   2        294.41        236.29        30.04 o
   6  15   2        591.09        577.48        24.77 o
   7  15   2          4.59         12.56        11.92 o
   8  15   2       2584.75       2674.18        58.58 o
   9  15   2       4190.08       4131.96        79.44 o
  10  15   2        549.15        624.46        41.09 o
  11  15   2        145.74         94.01        31.75 o
  12  15   2          7.94        -33.37        33.37 o
  13  15   2        317.19        338.41        53.78 o
  14  15   2        270.82        225.70        48.52 o
  15  15   2        339.24        224.48        53.25 o
 -15  16   2        380.38        241.62        59.13 o
 -14  16   2         13.02          9.80        43.49 o
 -13  16   2         81.21         48.46        37.07 o
 -12  16   2         70.69         28.97        32.20 o
 -11  16   2         19.55        -28.56        28.56 o
  -9  16   2       1083.86        970.28        36.03 o
  -8  16   2        889.32        830.59        31.19 o
  -7  16   2        110.92         76.69        17.11 o
  -6  16   2        236.56        262.59        22.82 o
  -5  16   2        685.09        666.11        29.16 o
  -4  16   2       1494.73       1473.88        34.07 o
  -3  16   2        876.94        832.65        23.36 o
  -2  16   2        511.33        478.09        18.52 o
  -1  16   2        344.09        351.12        12.36 o
   0  16   2        178.35        195.31        14.99 o
   1  16   2        684.36        681.59        27.47 o
   2  16   2        130.27        146.42        13.41 o
   3  16   2        249.75        211.87        36.23 o
   4  16   2         82.96        105.75        13.86 o
   5  16   2       1084.41       1052.33        30.84 o
   6  16   2         23.72          5.96        11.18 o
   7  16   2        867.78        708.52        54.21 o
   8  16   2       1323.26       1265.61        46.27 o
   9  16   2          0.70         14.31        42.60 o
  10  16   2        190.18        163.48        36.10 o
  11  16   2         77.58         59.41        32.97 o
  12  16   2        198.51         98.48        40.01 o
  13  16   2        421.13        484.10        81.49 o
  14  16   2         48.58         84.82        48.99 o
 -14  17   2        855.34        844.37       106.03 o
 -13  17   2         22.40         79.28        43.66 o
 -12  17   2        810.16        944.38        82.84 o
 -11  17   2         31.26        -32.24        32.24 o
 -10  17   2         13.74         -0.27        29.29 o
  -9  17   2         84.56         86.43        29.28 o
  -8  17   2        369.72        303.08        32.92 o
  -7  17   2          3.89        -11.51        13.15 o
  -6  17   2         51.13         66.08        15.09 o
  -5  17   2          5.35          6.32        10.77 o
  -4  17   2        315.45        306.30        18.83 o
  -3  17   2        135.00        140.78        14.79 o
  -2  17   2        321.56        333.99        14.15 o
  -1  17   2          6.50         12.58         4.82 o
   0  17   2          9.95         -0.62         8.72 o
   1  17   2        233.63        196.31        18.27 o
   2  17   2       2792.36       2700.53        59.26 o
   3  17   2         11.50         -4.84         9.50 o
   4  17   2         96.63         84.48        11.46 o
   5  17   2        179.39        156.77        17.71 o
   6  17   2        116.92         91.31        13.98 o
   7  17   2        323.87        295.02        32.36 o
   8  17   2        104.71         55.67        27.99 o
   9  17   2          2.16        -27.19        28.51 o
  10  17   2        382.58        334.47        46.88 o
  11  17   2         34.53          8.75        37.82 o
  12  17   2         97.46         34.78        43.40 o
  13  17   2         32.40         -5.78        48.19 o
 -12  18   2        341.17        267.05        47.26 o
 -11  18   2        267.59        276.22        45.32 o
 -10  18   2         19.06         41.09        34.53 o
  -9  18   2         67.73         63.81        30.40 o
  -8  18   2        563.28        541.76        58.30 o
  -7  18   2         50.19         44.25        25.57 o
  -6  18   2        173.89        206.90        36.47 o
  -5  18   2        516.03        613.47        71.16 o
  -4  18   2        516.69        525.43        29.65 o
  -3  18   2         51.03         49.11         9.48 o
  -2  18   2        236.86        269.71        15.81 o
  -1  18   2        714.00        757.69        37.41 o
   0  18   2         30.33         44.79        17.35 o
   1  18   2       1174.51       1172.59        34.36 o
   2  18   2        221.34        193.54        21.79 o
   3  18   2        430.07        496.17        35.62 o
   4  18   2         47.88         45.77        16.24 o
   5  18   2        173.90        175.94        29.08 o
   6  18   2        984.29        964.38        64.37 o
   7  18   2        107.42         70.71        28.41 o
   8  18   2         25.27         10.34        29.69 o
   9  18   2        343.75        291.31        44.75 o
  10  18   2        209.06        236.31        43.57 o
  11  18   2        113.50        133.94        42.25 o
  12  18   2       1186.33       1029.18        98.78 o
 -11  19   2        275.15        269.07        48.74 o
 -10  19   2        134.52        200.49        42.58 o
  -9  19   2        237.65        479.34        67.97 o
  -8  19   2        114.53        195.55        35.65 o
  -7  19   2          7.46        -11.26        27.93 o
  -6  19   2         67.69         85.02        27.43 o
  -5  19   2        360.78        346.18        50.32 o
  -4  19   2          7.91        -15.83        22.13 o
  -3  19   2        453.01        483.21        27.36 o
  -2  19   2       1349.94       1359.30        44.53 o
   0  19   2         80.89        101.13        14.20 o
   1  19   2        240.43        171.89        25.61 o
   3  19   2        334.31        272.49        41.44 o
   4  19   2         37.77         28.44        23.67 o
   5  19   2        331.23        292.95        48.20 o
   6  19   2        122.67         89.49        31.62 o
   7  19   2        277.27        247.87        41.64 o
   8  19   2        114.69        146.44        37.86 o
   9  19   2        204.60        238.11        44.98 o
  10  19   2         80.26         21.86        43.56 o
  -9  20   2          0.77        102.47        42.45 o
  -8  20   2          6.69         46.47        37.25 o
  -7  20   2        158.69        156.99        35.08 o
  -6  20   2         80.34        131.20        32.42 o
  -5  20   2         31.91         63.58        25.11 o
  -4  20   2          3.74         33.11        21.90 o
  -3  20   2        369.02        318.80        34.16 o
   1  20   2        160.05        174.03        28.88 o
   2  20   2         52.63         62.71        23.92 o
   3  20   2         40.62         44.33        25.24 o
   4  20   2        229.63        251.14        34.21 o
   5  20   2        724.31        656.13        62.11 o
   6  20   2        117.77        116.57        32.95 o
   7  20   2        179.05        192.76        41.41 o
   8  20   2        101.79         98.39        41.89 o
  -7  21   2         93.55        171.61        38.83 o
  -6  21   2        564.74        593.38        65.10 o
  -5  21   2        186.23        191.06        31.50 o
  -4  21   2        382.67        387.20        44.66 o
   2  21   2         75.12         76.72        27.42 o
   3  21   2         71.98         94.44        30.59 o
   4  21   2        789.51        868.42        67.14 o
   5  21   2        431.25        636.42        67.89 o
   6  21   2        162.84        165.37        41.15 o
 -21   0   3        776.04        948.83       103.60 o
 -17   0   3       2258.81       2382.39        75.09 o
 -15   0   3        694.75        660.22        36.84 o
 -13   0   3       4099.22       4220.65        94.14 o
 -11   0   3        473.35        529.76        39.72 o
  -9   0   3      10532.77      11474.56       179.55 o
  -7   0   3       1792.46       1922.93        44.93 o
  -5   0   3        782.26       1031.55        39.17 o
  -3   0   3       7403.31       8096.31       164.22 o
  -1   0   3       4233.77       4486.29        65.16 o
   1   0   3      63430.99      61813.35      1158.56 o
   3   0   3      44300.64      43688.89       542.11 o
   5   0   3       8021.44       9778.23        92.84 o
   7   0   3        805.13        886.08        19.64 o
   9   0   3        369.70        320.73        15.35 o
  11   0   3         13.38         25.98         6.29 o
  13   0   3       1124.69       1081.93        28.52 o
  15   0   3        760.71        687.63        44.36 o
  17   0   3       2296.48       2036.86        74.35 o
  19   0   3        943.44        795.05        93.91 o
 -21   1   3         17.48         16.46        36.16 o
 -20   1   3        353.37        336.01        41.52 o
 -19   1   3        538.60        581.57        53.23 o
 -18   1   3         16.07         52.77        21.53 o
 -17   1   3        492.23        494.73        29.82 o
 -16   1   3       1397.01       1368.91        47.97 o
 -15   1   3          4.77          5.42        10.17 o
 -14   1   3        724.88        706.39        25.09 o
 -13   1   3          1.26          1.86         6.91 o
 -12   1   3          1.93          3.43         6.69 o
 -11   1   3       2710.50       2895.97        48.66 o
 -10   1   3       5623.29       6149.13        79.78 o
  -9   1   3       2072.50       2254.03        38.45 o
  -8   1   3        903.20        939.15        25.04 o
  -7   1   3        365.32        267.00        14.90 o
  -6   1   3        198.11        202.53         8.40 o
  -5   1   3       6221.21       6189.16       140.35 o
  -4   1   3        487.40        511.41        17.26 o
  -3   1   3       1195.40       1320.82        26.99 o
  -2   1   3         17.56         15.66         1.80 o
  -1   1   3        431.36        252.25        10.81 o
   0   1   3      13314.89      11654.74       112.63 o
   1   1   3      13555.17      14347.18       116.71 o
   2   1   3        141.74         83.66         2.68 o
   3   1   3       2257.68       2229.24        17.63 o
   4   1   3       6780.45       6674.89        46.12 o
   5   1   3        582.22        692.21        10.24 o
   6   1   3        901.46       1052.94        14.74 o
   7   1   3        168.04        130.30         5.02 o
   8   1   3        892.41        784.25        17.72 o
   9   1   3        381.24        350.35        10.16 o
  10   1   3          0.37         -2.48         4.21 o
  11   1   3       4197.44       4221.27        44.32 o
  12   1   3        715.49        683.33        15.52 o
  13   1   3        641.18        584.73        18.72 o
  14   1   3         11.57         -0.31         7.30 o
  15   1   3        334.94        337.86        25.91 o
  16   1   3         83.27         91.44        15.36 o
  17   1   3        592.59        606.69        38.98 o
  18   1   3       1568.02       1588.72       104.13 o
  19   1   3         16.60        -20.42        44.96 o
  20   1   3        263.98        310.33        46.45 o
 -21   2   3        197.13        231.92        52.47 o
 -20   2   3       1302.27       1315.83       107.29 o
 -19   2   3        628.13        649.34        53.18 o
 -18   2   3        221.14        222.30        23.31 o
 -17   2   3         75.61         70.31        17.95 o
 -16   2   3        233.13        270.97        31.09 o
 -15   2   3         62.91         78.21        11.69 o
 -14   2   3        120.23         91.14        14.98 o
 -13   2   3          6.30          4.37         7.44 o
 -12   2   3         54.61         41.81         9.09 o
 -11   2   3       1413.63       1381.09        30.91 o
 -10   2   3       3230.59       3087.00        60.17 o
  -9   2   3        453.42        453.78        15.22 o
  -8   2   3        862.79        890.64        20.89 o
  -7   2   3       1627.12       1984.17        32.65 o
  -6   2   3      21297.35      22768.06       220.82 o
  -5   2   3       7403.49       7876.68       158.82 o
  -4   2   3       6691.03       6630.13        85.32 o
  -3   2   3        438.19        565.53        11.27 o
  -2   2   3      16766.42      16226.43       301.72 o
  -1   2   3         44.07        108.50         3.71 o
   0   2   3       2716.13       2191.81        24.73 o
   1   2   3       1007.93        868.55        10.99 o
   2   2   3         22.61          5.92         0.96 o
   3   2   3         78.60         88.12         2.71 o
   4   2   3        311.42        244.50         5.15 o
   5   2   3        411.95        252.75         5.43 o
   6   2   3       5613.17       5761.41        51.45 o
   7   2   3        172.54        225.24         7.34 o
   8   2   3        506.23        488.29        12.30 o
   9   2   3        942.59        881.42        17.55 o
  10   2   3       2664.62       2602.09        30.88 o
  11   2   3       6347.70       6609.63        61.18 o
  12   2   3        995.82        924.29        19.12 o
  13   2   3        887.69        797.90        17.90 o
  14   2   3       3798.19       3609.26        67.02 o
  15   2   3         38.52         81.86        14.87 o
  16   2   3        161.14        134.71        17.95 o
  17   2   3         40.10         84.52        20.17 o
  18   2   3         31.74         60.50        28.56 o
  19   2   3        185.34        178.90        34.85 o
  20   2   3          0.65        -12.59        55.57 o
 -21   3   3        252.95        156.29        56.78 o
 -20   3   3         39.57         79.66        62.85 o
 -19   3   3          2.10          9.21        33.47 o
 -18   3   3        490.21        597.19        55.37 o
 -17   3   3         22.85         36.63        15.89 o
 -16   3   3       2855.38       2811.98        50.73 o
 -15   3   3       1243.41       1236.48        34.24 o
 -14   3   3        832.31        830.32        27.68 o
 -13   3   3          0.71         -3.71         7.68 o
 -12   3   3        146.66        120.07        10.83 o
 -11   3   3      11499.40      12259.50       139.08 o
 -10   3   3        413.83        408.27        15.43 o
  -9   3   3       1830.38       1821.92        38.74 o
  -8   3   3       2676.54       2870.13        43.29 o
  -7   3   3          5.79          2.35         4.21 o
  -6   3   3       5872.75       5944.51        80.42 o
  -5   3   3       1918.06       1747.24        26.66 o
  -4   3   3       7115.25       7033.00        74.50 o
  -3   3   3         92.37        127.63         4.80 o
  -2   3   3       3594.57       3726.00        63.70 o
  -1   3   3         21.75         15.11         4.19 o
   0   3   3       2051.79       2107.08        61.25 o
   1   3   3      20935.82      21617.68       194.08 o
   2   3   3       2769.66       3039.52        30.12 o
   3   3   3       6699.37       6855.00        54.99 o
   4   3   3       1576.36       1339.81        14.16 o
   5   3   3         10.40          7.08         1.56 o
   6   3   3       2953.21       3288.03        31.18 o
   7   3   3       1557.36       1761.68        22.64 o
   8   3   3        293.23        265.33         9.11 o
   9   3   3        374.82        321.42         9.04 o
  10   3   3        889.14        899.28        17.15 o
  11   3   3        154.81        149.31         7.85 o
  12   3   3          6.14         -0.89         5.17 o
  13   3   3         21.97          7.06         6.12 o
  14   3   3        687.18        686.40        27.71 o
  15   3   3        116.65        105.27        12.67 o
  16   3   3        197.40        231.06        21.71 o
  17   3   3        914.02        892.27        43.35 o
  18   3   3         20.13         38.96        26.84 o
  19   3   3        417.11        373.74        63.27 o
  20   3   3        271.95        261.23        64.44 o
 -21   4   3        719.14        708.83       112.63 o
 -20   4   3          4.48        -10.51        31.35 o
 -19   4   3        350.53        394.58        87.48 o
 -18   4   3        443.08        448.41        44.14 o
 -17   4   3        253.74        310.08        29.17 o
 -16   4   3       2430.95       2418.73        54.64 o
 -15   4   3        272.73        255.07        19.95 o
 -14   4   3        197.54        222.09        17.83 o
 -13   4   3        850.92        802.34        25.30 o
 -12   4   3        263.00        214.38        14.05 o
 -11   4   3       2378.99       2396.23        43.10 o
 -10   4   3       3815.11       3716.37        55.44 o
  -9   4   3        341.48        335.53        13.54 o
  -8   4   3       7436.39       7803.01        91.01 o
  -7   4   3       2327.74       2264.65        41.60 o
  -6   4   3       1171.90       1218.48        22.36 o
  -5   4   3       1109.56       1161.45        20.59 o
  -4   4   3         62.17        119.19         5.34 o
  -3   4   3       4930.16       4539.00        52.77 o
  -2   4   3       2480.80       2603.46        30.94 o
  -1   4   3       2196.62       2092.70        25.27 o
   0   4   3        574.87        549.90        10.01 o
   1   4   3       1017.93        991.91        12.59 o
   2   4   3       7558.63       7402.27        53.27 o
   3   4   3       1857.64       2126.27        21.82 o
   4   4   3        325.13        413.66         7.81 o
   5   4   3        127.63        137.57         5.50 o
   6   4   3      16638.64      18459.74       130.05 o
   7   4   3       3100.34       3189.75        34.09 o
   8   4   3        117.59        130.62         6.80 o
   9   4   3        807.79        837.46        14.56 o
  10   4   3        265.59        267.76        10.62 o
  11   4   3        230.27        288.22        11.81 o
  12   4   3         11.32         -2.04         5.58 o
  13   4   3         13.72          5.18         6.40 o
  14   4   3        783.55        732.08        22.25 o
  15   4   3        773.24        737.89        29.34 o
  16   4   3        228.49        202.80        24.17 o
  17   4   3         34.37         39.43        19.53 o
  18   4   3        371.75        473.21        52.18 o
  19   4   3         90.26        108.27        51.42 o
  20   4   3        107.54         43.36        52.35 o
 -21   5   3        184.30        214.26        64.02 o
 -20   5   3        310.89        408.46        63.34 o
 -19   5   3          0.86          3.67        26.62 o
 -18   5   3        705.83        706.20        41.92 o
 -17   5   3        212.01        200.31        20.74 o
 -16   5   3        131.32        108.13        17.71 o
 -15   5   3        247.46        242.92        21.72 o
 -14   5   3         71.77         53.96        12.05 o
 -13   5   3         83.44         79.57         9.64 o
 -12   5   3       1168.83       1161.80        28.71 o
 -11   5   3        158.64        147.69        11.96 o
 -10   5   3        127.35         94.60         8.57 o
  -9   5   3        310.02        323.11        12.99 o
  -8   5   3       8927.19       9156.96       120.60 o
  -7   5   3       2411.18       2108.40        38.51 o
  -6   5   3       2999.15       2934.00        40.26 o
  -5   5   3       1811.24       1997.89        30.52 o
  -4   5   3      20569.83      20996.03       200.16 o
  -3   5   3        749.00        636.37        12.33 o
  -2   5   3        395.88        360.81         7.34 o
  -1   5   3       9992.03      11100.97       148.32 o
   0   5   3         75.22        130.43         7.49 o
   1   5   3       2812.53       2599.20        42.48 o
   2   5   3       1936.57       2060.30        22.03 o
   3   5   3        878.62        802.60        10.16 o
   4   5   3        556.88        551.62         8.98 o
   5   5   3          3.01          3.03         5.05 o
   6   5   3       4874.00       5182.43        63.82 o
   7   5   3       2197.15       2225.38        26.29 o
   8   5   3       4914.58       5054.42        49.39 o
   9   5   3        103.38        110.06         7.90 o
  10   5   3       4709.64       4746.42        46.22 o
  11   5   3        341.96        337.08        13.02 o
  12   5   3       3673.38       3489.70        39.54 o
  13   5   3         86.79         88.41         7.49 o
  14   5   3        602.62        480.40        25.72 o
  15   5   3         12.16         15.33        12.77 o
  16   5   3       1560.91       1523.75        48.15 o
  17   5   3          8.32         69.13        23.44 o
  18   5   3        124.40        125.34        30.33 o
  19   5   3        105.17        148.65        53.11 o
  20   5   3        445.89        489.87        73.57 o
 -20   6   3        141.47        197.72        53.44 o
 -19   6   3          3.45          8.48        53.12 o
 -18   6   3        284.48        296.06        33.94 o
 -17   6   3         42.01         75.64        20.88 o
 -16   6   3        675.71        674.28        30.06 o
 -15   6   3         15.23         14.32        11.68 o
 -14   6   3       2941.89       2887.78        61.33 o
 -13   6   3         95.17         99.41        10.14 o
 -12   6   3       2299.36       2344.15        43.53 o
 -11   6   3        821.33        775.80        22.23 o
 -10   6   3        120.48        134.58        11.38 o
  -9   6   3        648.65        741.53        22.97 o
  -8   6   3       1235.55       1263.67        28.87 o
  -7   6   3       3061.86       2965.77        42.20 o
  -6   6   3        283.59        307.82         9.95 o
  -5   6   3       7556.81       7831.18        84.09 o
  -4   6   3       1174.61       1116.20        18.93 o
  -3   6   3        902.80        978.58        16.38 o
  -2   6   3      16241.89      17957.04       172.48 o
  -1   6   3       3042.49       2695.62        28.63 o
   0   6   3       7282.92       7786.43        64.25 o
   1   6   3         35.44         34.21         2.59 o
   2   6   3        890.91        738.50        18.09 o
   3   6   3          9.39          5.93         3.03 o
   4   6   3       3143.59       3451.35        31.37 o
   5   6   3       5847.62       6408.66        53.69 o
   6   6   3      15337.07      15459.02       128.83 o
   7   6   3        464.21        461.31         9.49 o
   8   6   3        916.91        910.30        15.78 o
   9   6   3       2057.67       1979.54        23.91 o
  10   6   3         48.60         68.07         5.41 o
  11   6   3        221.37        195.47         9.29 o
  12   6   3        127.90        146.81         8.23 o
  13   6   3       1028.01        988.00        19.02 o
  14   6   3        103.59         95.57        10.57 o
  15   6   3       1782.28       1724.83        51.38 o
  16   6   3       1127.64       1244.98        44.22 o
  17   6   3        454.93        426.25        48.01 o
  18   6   3        122.92        171.83        43.99 o
  19   6   3         31.32         85.35        53.63 o
 -20   7   3         84.72        169.06        53.61 o
 -19   7   3         32.37        116.28        45.99 o
 -18   7   3         14.11         27.20        23.15 o
 -17   7   3         74.95         67.06        17.64 o
 -16   7   3        743.69        777.14        31.42 o
 -15   7   3       6030.67       6073.72       106.68 o
 -14   7   3        851.30        794.60        30.66 o
 -13   7   3        108.59        106.65        10.19 o
 -12   7   3         14.13         17.20         9.37 o
 -11   7   3       1687.39       1680.52        34.00 o
 -10   7   3         41.36         35.42         6.90 o
  -9   7   3       1083.63       1130.91        24.01 o
  -8   7   3        854.11        832.82        19.02 o
  -7   7   3         17.80         14.61         3.28 o
  -6   7   3        565.11        557.89        15.37 o
  -5   7   3        116.19        119.48         7.54 o
  -4   7   3       1841.84       1763.90        30.91 o
  -3   7   3       3225.22       3368.52        40.30 o
  -2   7   3       1360.36       1494.43        24.53 o
  -1   7   3       5633.41       5191.76        49.57 o
   0   7   3       1207.73       1302.89        16.13 o
   1   7   3      12035.03      13399.54       156.06 o
   2   7   3       3265.22       3480.96        52.35 o
   3   7   3         36.14         34.27         4.11 o
   4   7   3          3.53          4.50         3.95 o
   5   7   3      10388.54      10229.66        87.68 o
   6   7   3        184.13        135.84         4.53 o
   7   7   3       1391.48       1438.08        18.87 o
   8   7   3       1061.83       1076.50        16.21 o
   9   7   3       1537.46       1600.28        21.91 o
  10   7   3         46.92         60.90         4.81 o
  11   7   3         86.31         90.09         5.09 o
  12   7   3         20.51         20.11         6.18 o
  13   7   3        345.61        334.26        15.36 o
  14   7   3        249.64        285.71        18.45 o
  15   7   3        666.42        692.14        29.70 o
  16   7   3         33.31         43.73        20.57 o
  17   7   3        174.83        182.35        43.62 o
  18   7   3          0.49         89.59        48.55 o
  19   7   3        439.48        302.76        58.68 o
 -20   8   3        215.24        362.62        63.73 o
 -19   8   3        147.65        226.08        52.62 o
 -18   8   3        238.00        309.62        55.57 o
 -17   8   3          7.88         26.30        20.14 o
 -16   8   3        383.72        420.67        26.23 o
 -15   8   3        228.14        225.44        19.60 o
 -14   8   3        742.41        718.39        29.37 o
 -13   8   3        238.68        195.28        18.07 o
 -12   8   3       1229.81       1162.55        28.78 o
 -11   8   3        522.41        492.74        17.51 o
 -10   8   3        672.32        659.99        18.39 o
  -9   8   3         88.47         79.05         7.98 o
  -8   8   3        172.73        169.87        11.68 o
  -7   8   3          4.55          2.26         3.25 o
  -6   8   3       4473.84       4594.24        67.30 o
  -5   8   3      10730.76      11589.44       139.76 o
  -4   8   3         23.73         41.44         4.42 o
  -3   8   3          0.35          5.05         2.15 o
  -2   8   3        435.50        381.54         9.01 o
  -1   8   3        365.11        345.51         9.06 o
   0   8   3       5573.56       5643.45        55.33 o
   1   8   3          0.07          3.87         2.53 o
   2   8   3        425.29        412.30        13.90 o
   3   8   3       2615.26       2702.86        45.91 o
   4   8   3       1689.64       1679.80        34.79 o
   5   8   3       3777.95       3802.38        53.50 o
   6   8   3          5.34         16.01         3.21 o
   7   8   3        317.49        352.31         7.43 o
   8   8   3         59.00         57.22         3.82 o
   9   8   3        417.24        429.91        12.89 o
  10   8   3        404.67        385.42        10.25 o
  11   8   3        539.35        574.78        18.96 o
  12   8   3        144.42        153.73         8.59 o
  13   8   3       1378.39       1281.74        35.20 o
  14   8   3        551.67        453.46        23.64 o
  15   8   3        107.83         97.71        14.87 o
  16   8   3        210.34        135.13        73.82 o
  17   8   3        107.32         57.47        41.11 o
  18   8   3          0.38         74.98        49.71 o
  19   8   3         29.89        -16.39        53.43 o
 -19   9   3         54.86        120.42        52.23 o
 -18   9   3        462.71        709.33        87.52 o
 -17   9   3        268.74        369.95        53.57 o
 -16   9   3        836.71        903.30        34.37 o
 -15   9   3        535.36        602.14        27.44 o
 -14   9   3        165.86        147.49        24.17 o
 -13   9   3        432.46        401.60        24.56 o
 -12   9   3          6.53          2.85         6.50 o
 -11   9   3        584.27        634.66        16.59 o
 -10   9   3        270.66        282.38        12.32 o
  -9   9   3         19.34         12.60         8.38 o
  -8   9   3        114.92         95.47         9.23 o
  -7   9   3       1943.90       1917.98        37.93 o
  -6   9   3        711.88        775.88        15.73 o
  -5   9   3       2301.95       2426.25        35.76 o
  -4   9   3       1233.82       1143.88        20.38 o
  -3   9   3        203.23        152.49         5.90 o
  -2   9   3       3056.41       3369.31        39.90 o
  -1   9   3         26.95         30.68         2.62 o
   0   9   3        709.55        759.16        26.63 o
   1   9   3      11103.76      11539.42       138.88 o
   2   9   3       1606.15       1507.54        30.37 o
   3   9   3       2073.38       1880.04        36.60 o
   4   9   3        393.40        384.94        15.04 o
   5   9   3        152.41        124.76        10.68 o
   6   9   3       1566.65       1564.77        30.97 o
   7   9   3       1219.36       1287.38        22.88 o
   8   9   3          6.91         14.14         4.50 o
   9   9   3        711.00        701.99        14.51 o
  10   9   3          3.18          9.82         4.24 o
  11   9   3        458.69        521.79        20.01 o
  12   9   3       1153.12       1105.86        24.07 o
  13   9   3        618.12        494.21        19.74 o
  14   9   3         48.70         58.93        11.35 o
  15   9   3        437.53        392.45        26.13 o
  16   9   3        129.70        111.04        38.15 o
  17   9   3        129.35        162.18        49.01 o
  18   9   3        104.09        126.14        55.10 o
 -19  10   3        359.59        598.80       107.03 o
 -18  10   3          0.99        -43.14        46.96 o
 -17  10   3       1311.60       1355.87        96.08 o
 -16  10   3        477.27        405.52        42.94 o
 -15  10   3        170.39        235.74        19.40 o
 -14  10   3        628.77        652.42        23.61 o
 -13  10   3       2582.04       2560.16        45.84 o
 -12  10   3        526.73        477.17        15.38 o
 -11  10   3        475.83        501.67        17.15 o
 -10  10   3         90.25         90.60        12.81 o
  -9  10   3       1691.80       1703.82        43.14 o
  -8  10   3        568.70        552.03        14.62 o
  -7  10   3        218.74        210.80         6.64 o
  -6  10   3       1883.79       1808.99        25.37 o
  -5  10   3        342.98        294.74        11.36 o
  -4  10   3       4153.36       4191.91        47.36 o
  -3  10   3        209.03        205.68         7.05 o
  -2  10   3        109.96        123.79         6.66 o
  -1  10   3        252.90        224.31        13.96 o
   0  10   3        199.35        228.61         7.74 o
   1  10   3       7579.15       7719.63        99.54 o
   2  10   3       7896.89       8154.23       106.30 o
   3  10   3        893.09        976.51        27.34 o
   4  10   3        199.53        235.93        14.49 o
   5  10   3       1092.78       1096.85        29.78 o
   6  10   3       3431.17       3454.71        62.10 o
   7  10   3       2327.59       2292.15        41.47 o
   8  10   3        373.24        292.72        15.49 o
   9  10   3         32.52         39.40         6.56 o
  10  10   3        102.55         89.18         7.00 o
  11  10   3        360.30        328.64        10.59 o
  12  10   3         11.76          0.34         6.30 o
  13  10   3         37.28         40.70         8.17 o
  14  10   3         62.92         47.05         9.89 o
  15  10   3        960.84       1003.94        61.80 o
  16  10   3        272.51        287.91        55.18 o
  17  10   3       1629.00       1650.91       117.95 o
  18  10   3        246.58        302.82        54.93 o
 -17  11   3         20.16         78.15        43.13 o
 -16  11   3        726.25        753.05        78.73 o
 -15  11   3          0.21        -25.47        25.47 o
 -14  11   3        213.12        223.85        37.65 o
 -13  11   3         21.44         10.82        12.84 o
 -12  11   3        889.21        824.13        21.53 o
 -11  11   3         63.09         59.78         6.12 o
 -10  11   3       1072.56       1062.11        21.21 o
  -9  11   3       2124.03       2167.64        34.48 o
  -8  11   3          0.18         -4.15         4.93 o
  -7  11   3        607.96        614.70        18.57 o
  -6  11   3       1069.75       1072.64        25.95 o
  -5  11   3         30.26         33.50         3.42 o
  -4  11   3       2161.77       2141.50        36.31 o
  -3  11   3      20928.04      22268.73       246.22 o
  -2  11   3          1.88         14.10         3.83 o
  -1  11   3        478.61        486.67        13.75 o
   0  11   3       1228.24       1233.18        16.69 o
   1  11   3        958.51        970.38        17.43 o
   2  11   3        451.18        496.11        16.37 o
   3  11   3        849.72        824.34        29.65 o
   4  11   3        332.52        357.10        23.85 o
   5  11   3        917.41        809.56        24.61 o
   6  11   3        107.50         93.62        10.35 o
   7  11   3       1680.66       1673.78        54.80 o
   8  11   3       1297.87       1260.88        29.94 o
   9  11   3        171.54        160.57        13.50 o
  10  11   3         36.84         67.62        12.70 o
  11  11   3       2187.03       2185.78        41.54 o
  12  11   3         45.93         53.40        12.08 o
  13  11   3        376.54        365.59        13.67 o
  14  11   3         55.50         33.98        14.65 o
  15  11   3        549.43        470.24        71.70 o
  16  11   3        203.06        214.28        48.83 o
  17  11   3        298.66        209.72        52.50 o
 -18  12   3         41.15         79.43        52.70 o
 -16  12   3        161.41        148.07        40.67 o
 -15  12   3         20.70         38.75        33.16 o
 -14  12   3         80.62         73.44        20.68 o
 -13  12   3          5.78         11.35         9.95 o
 -12  12   3        140.66        127.51        10.99 o
 -11  12   3        502.36        500.77        17.24 o
 -10  12   3       2330.16       2375.65        34.08 o
  -9  12   3        176.72        217.32        13.41 o
  -8  12   3        120.19        109.20         8.90 o
  -7  12   3       1935.51       1797.71        32.53 o
  -6  12   3       1643.28       1584.86        32.12 o
  -5  12   3        471.14        475.17        15.21 o
  -4  12   3        789.75        797.59        17.36 o
  -3  12   3       5876.85       5503.49        62.31 o
  -2  12   3       1186.37       1226.84        21.79 o
  -1  12   3          0.44         10.33         2.83 o
   0  12   3          8.75         13.40         2.52 o
   1  12   3          3.73          1.11         4.56 o
   2  12   3        290.37        322.31        13.54 o
   3  12   3        644.82        672.72        20.86 o
   4  12   3       1646.51       1574.63        35.72 o
   5  12   3        217.93        203.73        19.59 o
   6  12   3       1347.46       1305.05        34.70 o
   7  12   3          0.23          2.13        13.56 o
   8  12   3       4305.67       4282.74        77.73 o
   9  12   3        393.66        352.63        23.85 o
  10  12   3       1853.05       1766.83        47.44 o
  11  12   3        337.23        361.69        49.30 o
  12  12   3         33.17         10.66        17.41 o
  13  12   3         77.86        141.46        27.37 o
  14  12   3        875.63        887.25        78.97 o
  15  12   3          6.56          7.41        39.61 o
  16  12   3          6.82         13.56        44.94 o
  17  12   3        306.68        337.27        60.19 o
 -17  13   3        264.05        387.52        59.35 o
 -16  13   3        297.12        498.22        80.73 o
 -15  13   3        206.24         86.10        37.18 o
 -14  13   3        214.33        246.33        44.15 o
 -13  13   3         71.87         55.73        23.78 o
 -12  13   3        108.49        113.06        13.31 o
 -11  13   3        214.42        191.47        34.92 o
 -10  13   3       1355.43       1287.93        38.08 o
  -9  13   3        391.34        425.34        16.42 o
  -8  13   3         98.73         86.10         9.50 o
  -7  13   3        236.82        207.54        11.66 o
  -6  13   3         19.41         18.19         6.25 o
  -5  13   3        369.10        350.39        12.41 o
  -4  13   3          6.01          8.58         4.09 o
  -3  13   3       2471.87       2477.62        35.52 o
  -2  13   3        270.81        252.90         8.50 o
  -1  13   3         21.12         31.86         4.46 o
   0  13   3       1364.79       1404.64        26.98 o
   1  13   3        555.79        560.88        17.62 o
   2  13   3          0.23          3.04         5.78 o
   3  13   3       3533.71       3502.18        59.31 o
   4  13   3       5321.12       5342.35        82.71 o
   5  13   3        329.35        345.17        17.75 o
   6  13   3         17.37          8.77        10.41 o
   7  13   3       1899.11       1923.53        57.81 o
   8  13   3        137.57        143.75        17.25 o
   9  13   3        767.42        830.20        38.34 o
  10  13   3        155.78        194.59        20.46 o
  11  13   3        290.16        245.54        64.61 o
  12  13   3        190.38        202.55        27.48 o
  13  13   3        167.26        205.74        38.21 o
  14  13   3         39.30         60.22        38.14 o
  15  13   3        288.41        208.66        45.80 o
  16  13   3          2.86         -4.85        49.87 o
 -16  14   3        202.62        298.91        55.56 o
 -15  14   3        175.80        258.66        46.47 o
 -14  14   3        110.51        122.45        35.86 o
 -13  14   3        568.34        550.05        65.35 o
 -12  14   3         50.14         28.67        15.54 o
 -11  14   3        180.16        160.09        18.22 o
 -10  14   3        200.04        210.28        16.01 o
  -9  14   3         66.40         91.64        22.01 o
  -8  14   3       2237.52       2292.96        38.65 o
  -7  14   3        842.70        838.04        24.94 o
  -6  14   3       3978.56       3878.05        52.71 o
  -5  14   3          6.37          2.77         6.53 o
  -4  14   3          3.97          2.05         4.64 o
  -3  14   3       1253.84       1352.63        21.34 o
  -2  14   3       1064.28        975.80        16.91 o
  -1  14   3         38.48         43.93         4.03 o
   0  14   3        448.65        443.05        16.88 o
   1  14   3        422.87        462.05        25.39 o
   2  14   3       1566.45       1616.06        34.38 o
   3  14   3       1897.15       1981.26        40.90 o
   4  14   3          3.98          8.37         7.62 o
   5  14   3        725.63        810.53        26.27 o
   6  14   3        185.97        198.17        18.09 o
   7  14   3        761.23        895.58        30.90 o
   8  14   3         18.98         16.98        12.13 o
   9  14   3        361.98        354.24        25.56 o
  10  14   3        520.70        446.22        37.27 o
  11  14   3         80.93         99.28        40.21 o
  12  14   3         63.62         45.49        31.88 o
  13  14   3          5.15        -14.82        34.80 o
  14  14   3        578.93        532.00        79.73 o
  15  14   3         14.74          1.06        47.36 o
 -15  15   3        147.16        214.07        47.76 o
 -14  15   3         21.63         66.85        39.05 o
 -13  15   3         23.79         50.27        35.09 o
 -12  15   3         40.02         44.10        30.31 o
 -11  15   3          0.36        -15.89        25.50 o
 -10  15   3        663.70        663.00        26.55 o
  -9  15   3          5.12          4.23         9.92 o
  -8  15   3       1419.28       1493.53        66.90 o
  -7  15   3       3025.89       2940.09        34.80 o
  -6  15   3        134.38        187.62        14.54 o
  -5  15   3         53.05         58.68         7.69 o
  -4  15   3       1867.50       1814.67        26.24 o
  -3  15   3         42.32         72.26         7.61 o
  -2  15   3        477.50        512.50        12.16 o
  -1  15   3         21.39         29.02         5.15 o
   0  15   3        137.52        106.05         9.09 o
   1  15   3        661.49        663.59        25.38 o
   2  15   3         52.16         44.29         7.36 o
   3  15   3          7.49          8.73         7.82 o
   4  15   3         22.68         18.18         8.58 o
   5  15   3        449.33        445.70        21.56 o
   6  15   3        214.74        170.45        19.33 o
   7  15   3        499.81        486.54        26.03 o
   8  15   3       1315.12       1214.28        39.66 o
   9  15   3         18.20         31.32        18.76 o
  10  15   3        129.99        132.97        26.05 o
  11  15   3        908.15        887.79        73.62 o
  12  15   3        718.96        862.46        74.93 o
  13  15   3         89.54        191.45        45.31 o
  14  15   3        578.83        431.35        63.33 o
 -15  16   3         51.92         76.56        51.82 o
 -14  16   3        139.46        219.50        45.56 o
 -13  16   3         13.96         79.31        37.32 o
 -12  16   3        722.95        808.24        74.43 o
 -11  16   3        367.26        379.78        57.60 o
 -10  16   3         90.45        127.68        28.87 o
  -9  16   3        427.91        395.52        77.67 o
  -8  16   3        848.24        760.53        60.97 o
  -7  16   3         60.82         26.98        23.06 o
  -6  16   3        998.70        995.21        32.16 o
  -5  16   3       1535.81       1484.32        35.49 o
  -4  16   3        365.58        372.06        12.09 o
  -3  16   3        516.34        538.58        13.25 o
  -2  16   3        758.13        794.71        15.16 o
  -1  16   3        654.42        622.17        12.61 o
   0  16   3        451.00        442.62        21.16 o
   1  16   3        716.89        663.69        25.89 o
   2  16   3       1528.89       1498.88        42.14 o
   3  16   3         64.45         77.48         9.69 o
   4  16   3        325.97        249.37        19.16 o
   5  16   3         62.65        102.67        24.32 o
   6  16   3       1210.04       1179.64        35.53 o
   7  16   3        478.82        500.45        56.82 o
   8  16   3         57.70         24.00        15.44 o
   9  16   3       1020.35        746.10        65.94 o
  10  16   3        393.45        343.31        57.75 o
  11  16   3         11.53         23.24        33.85 o
  12  16   3         31.64        -17.92        38.54 o
  13  16   3        839.75        636.11        88.89 o
 -14  17   3         20.58         56.67        52.01 o
 -13  17   3        229.66        217.75        45.96 o
 -12  17   3          0.02         77.49        37.94 o
 -11  17   3        407.93        541.82        65.36 o
 -10  17   3         60.01         93.92        29.01 o
  -9  17   3          1.98         40.14        26.28 o
  -8  17   3          0.57        -10.61        17.76 o
  -7  17   3        109.02        101.88        13.80 o
  -6  17   3         37.23         14.04        19.65 o
  -5  17   3         45.36         54.17        19.00 o
  -4  17   3         20.68         27.42         9.27 o
  -3  17   3         23.45         24.17         5.75 o
  -2  17   3          0.17          4.87         5.93 o
  -1  17   3       1773.14       1885.13        34.09 o
   0  17   3        803.97        817.65        28.11 o
   1  17   3        211.69        186.41        18.58 o
   2  17   3        140.56        140.52        13.99 o
   3  17   3        381.95        444.41        26.27 o
   4  17   3         33.01         44.12        11.40 o
   5  17   3       2283.99       2428.30        52.02 o
   6  17   3        217.64        187.00        24.34 o
   7  17   3         95.66         77.55        24.57 o
   8  17   3        278.22        175.04        35.77 o
   9  17   3        242.25        227.32        41.12 o
  10  17   3         43.98         40.69        34.41 o
  11  17   3         20.89         15.96        38.60 o
  12  17   3         27.28        -42.91        42.91 o
 -12  18   3       1067.15       1141.22        96.92 o
 -11  18   3        138.90        234.81        42.54 o
 -10  18   3         44.00         42.85        33.40 o
  -9  18   3       1281.87       1412.17        83.88 o
  -8  18   3         91.04        160.02        31.53 o
  -7  18   3         86.47         69.78        26.02 o
  -6  18   3        176.55        242.55        31.23 o
  -5  18   3        680.78        664.20        33.79 o
  -4  18   3          2.19         16.93        10.33 o
  -3  18   3         99.60        101.45         9.66 o
  -2  18   3         80.08        128.31         9.75 o
  -1  18   3        426.10        446.50        20.96 o
   0  18   3        188.54        209.93        19.47 o
   1  18   3         90.95        114.05        13.04 o
   2  18   3        474.10        572.49        28.00 o
   3  18   3        125.29        144.05        16.53 o
   4  18   3          5.28        -13.68        20.41 o
   5  18   3        138.00         67.93        25.27 o
   6  18   3        399.89        299.93        48.61 o
   7  18   3        240.16        275.84        40.50 o
   8  18   3        110.82        107.95        32.73 o
   9  18   3        450.70        408.60        66.17 o
  10  18   3          0.34          4.93        38.29 o
  11  18   3         39.18         -5.73        45.01 o
 -11  19   3         15.51         89.14        42.44 o
 -10  19   3         45.10         88.44        39.09 o
  -9  19   3         31.70         56.91        34.56 o
  -8  19   3        756.61        792.13        66.65 o
  -7  19   3        333.61        322.41        51.84 o
  -6  19   3         16.45         33.73        24.38 o
  -5  19   3        226.79        278.61        30.92 o
  -4  19   3        437.49        454.61        29.11 o
  -3  19   3        104.79         84.11        10.77 o
  -2  19   3        773.34        831.80        41.12 o
  -1  19   3        254.65        327.93        30.78 o
   0  19   3         28.63         22.16        17.74 o
   2  19   3        337.83        292.56        40.29 o
   3  19   3        336.68        277.59        42.72 o
   4  19   3          3.25        -23.56        23.56 o
   5  19   3        222.57        221.03        34.44 o
   6  19   3         28.86        -14.13        28.93 o
   7  19   3         79.85         64.62        32.63 o
   8  19   3          2.28        -27.67        35.40 o
   9  19   3        220.59        109.46        44.18 o
  10  19   3        103.46          7.43        46.06 o
  -9  20   3         14.49         14.45        38.36 o
  -8  20   3        153.15        167.32        36.56 o
  -7  20   3        166.83        154.39        33.54 o
  -6  20   3         43.32         57.32        28.68 o
  -5  20   3        233.86        191.72        28.44 o
  -4  20   3         98.61        112.14        24.12 o
  -3  20   3         88.71         96.04        22.08 o
   0  20   3        243.00        180.02        26.32 o
   1  20   3        135.02        118.23        25.55 o
   2  20   3       1479.93       1430.16        68.69 o
   3  20   3        328.33        302.33        37.67 o
   4  20   3         48.79          9.51        29.07 o
   5  20   3         24.17          1.08        31.74 o
   6  20   3        166.60        120.13        36.82 o
   7  20   3        316.66        242.86        45.14 o
   8  20   3        108.14         -9.47        41.98 o
  -7  21   3        449.53        563.76        65.46 o
  -6  21   3        134.30         92.20        32.76 o
  -5  21   3          0.16         -1.84        25.88 o
  -4  21   3        636.73        620.36        42.76 o
   1  21   3         32.27         76.33        26.45 o
   2  21   3         42.74         42.50        28.29 o
   3  21   3         71.57         83.57        32.04 o
   4  21   3       1149.12       1254.78        77.89 o
   5  21   3       1133.31       1177.90        82.65 o
   6  21   3         24.88         31.13        41.17 o
 -20   0   4       1893.35       2100.72       114.50 o
 -18   0   4        249.62        215.34        40.92 o
 -16   0   4       2110.29       2105.51        79.28 o
 -14   0   4        783.70        806.77        37.14 o
 -12   0   4       5245.32       5217.00       105.78 o
 -10   0   4      13793.82      14898.86       365.93 o
  -8   0   4       1430.05       1483.53        40.44 o
  -6   0   4        591.43        643.17        27.45 o
  -4   0   4         13.14         55.65         9.51 o
  -2   0   4      29975.74      30461.94       621.30 o
   0   0   4     213183.16     207136.53      3813.61 o
   2   0   4        229.42        305.74         7.38 o
   4   0   4      22465.01      23451.14       204.63 o
   6   0   4       4689.04       4753.64        53.74 o
   8   0   4         11.07        119.28        12.11 o
  10   0   4       4712.35       4844.09        90.87 o
  12   0   4        189.17        117.36         9.17 o
  14   0   4       1986.02       1924.33        48.87 o
  16   0   4        268.89        342.00        31.86 o
  18   0   4       1945.28       1867.29       114.21 o
  20   0   4       1114.49       1137.18       118.43 o
 -21   1   4          1.75          2.58        33.43 o
 -20   1   4       1258.04       1329.48        70.04 o
 -19   1   4        703.16        768.05        53.22 o
 -18   1   4        399.05        498.38        44.17 o
 -17   1   4        293.76        305.98        24.69 o
 -16   1   4        719.48        713.67        29.55 o
 -15   1   4         94.77         68.89        10.94 o
 -14   1   4        364.04        380.38        20.46 o
 -13   1   4       1154.35       1090.18        29.40 o
 -12   1   4        144.54        123.59        11.28 o
 -11   1   4       1501.81       1638.98        34.43 o
 -10   1   4       3459.26       3598.91        67.01 o
  -9   1   4       4848.01       5041.17        67.11 o
  -8   1   4        635.35        667.62        18.05 o
  -7   1   4        149.44        121.30         8.99 o
  -6   1   4        176.70         99.45         7.17 o
  -5   1   4       5320.50       5341.18       102.41 o
  -4   1   4       1471.60       1537.44        27.52 o
  -3   1   4          1.02          6.42         1.67 o
  -2   1   4         37.27         51.26         3.78 o
  -1   1   4       4584.68       5069.33        61.75 o
   0   1   4      33480.18      34397.66       486.28 o
   1   1   4       8944.23       8829.44        79.07 o
   2   1   4       6754.28       6766.41        50.23 o
   3   1   4       5605.19       5557.99        39.07 o
   4   1   4        646.99        586.60         9.38 o
   5   1   4      13485.50      14445.33       101.76 o
   6   1   4        415.09        449.15         8.46 o
   7   1   4        219.53        305.37         7.87 o
   8   1   4       2023.17       1954.69        24.36 o
   9   1   4       2004.81       1959.11        25.02 o
  10   1   4       3136.18       3102.77        35.05 o
  11   1   4       1093.08       1030.00        19.63 o
  12   1   4         30.94         29.10         5.94 o
  13   1   4        147.65        134.82         8.29 o
  14   1   4       1116.91       1035.89        27.87 o
  15   1   4        373.54        364.71        25.11 o
  16   1   4          0.08         11.34        15.62 o
  17   1   4        391.74        403.88        32.25 o
  18   1   4         10.11         37.61        25.91 o
  19   1   4          4.38         75.08        46.58 o
  20   1   4          0.99         11.09        40.70 o
 -21   2   4        208.74        139.82        37.07 o
 -20   2   4         28.77         68.91        31.71 o
 -19   2   4       1470.93       1603.19        69.83 o
 -18   2   4        428.99        510.86        37.20 o
 -17   2   4       1598.84       1536.30        70.73 o
 -16   2   4         37.27         31.44        11.85 o
 -15   2   4         16.73         17.26        10.60 o
 -14   2   4        757.35        837.52        26.98 o
 -13   2   4         16.68         16.92         7.79 o
 -12   2   4          3.51         11.23         7.71 o
 -11   2   4        478.05        419.18        16.96 o
 -10   2   4         24.85         23.97         4.95 o
  -9   2   4        418.27        424.16        14.76 o
  -8   2   4       4278.73       4188.19        56.85 o
  -7   2   4        623.35        446.56        13.97 o
  -6   2   4       2347.74       2328.86        35.06 o
  -5   2   4       4142.79       4402.43        65.52 o
  -4   2   4       4872.98       4921.92        65.13 o
  -3   2   4       2748.88       3036.36        50.78 o
  -2   2   4      24665.11      24966.82       392.11 o
  -1   2   4       6967.68       7168.74       160.56 o
   0   2   4      24328.34      25252.42       253.79 o
   1   2   4      23138.87      22698.23       226.28 o
   2   2   4       5998.52       6384.66        55.60 o
   3   2   4        602.19        595.42         8.60 o
   4   2   4        472.54        556.91         8.47 o
   5   2   4         89.61         93.31         3.70 o
   6   2   4       6961.79       7472.74        56.85 o
   7   2   4        836.63        896.22        14.29 o
   8   2   4        467.30        424.86         9.97 o
   9   2   4         12.94         28.66         4.08 o
  10   2   4        161.80        217.55         9.36 o
  11   2   4       4413.20       4482.73        46.46 o
  12   2   4       8188.67       8498.41        81.46 o
  13   2   4          4.23         -1.27         6.79 o
  14   2   4         24.63         25.11        10.11 o
  15   2   4        981.54       1085.80        34.37 o
  16   2   4        253.23        272.15        24.06 o
  17   2   4        772.16        788.37        58.01 o
  18   2   4         23.23          3.74        27.69 o
  19   2   4          1.42        -15.45        33.55 o
  20   2   4          1.10        -24.37        54.55 o
 -21   3   4         34.20        -11.98        40.78 o
 -20   3   4        153.32        135.07        34.12 o
 -19   3   4        345.02        367.54        65.94 o
 -18   3   4        628.17        653.08        39.94 o
 -17   3   4        529.71        554.42        35.24 o
 -16   3   4        275.65        278.20        23.67 o
 -15   3   4        522.26        545.30        24.52 o
 -14   3   4          5.11         11.78         8.80 o
 -13   3   4       1834.88       1724.85        37.89 o
 -12   3   4       1249.04       1275.04        30.84 o
 -11   3   4       1978.91       1947.24        38.25 o
 -10   3   4       1432.37       1583.96        42.04 o
  -9   3   4       1439.24       1428.20        29.28 o
  -8   3   4       2256.57       2147.21        35.97 o
  -7   3   4       2456.78       2939.91        48.58 o
  -6   3   4        140.77        208.37         9.13 o
  -5   3   4       1491.48       1456.03        28.40 o
  -4   3   4        468.77        520.76        12.01 o
  -3   3   4       1277.76       1289.87        20.94 o
  -2   3   4        846.28        922.33        15.27 o
  -1   3   4       3038.70       3190.81        65.14 o
   0   3   4        957.38        912.18        15.82 o
   1   3   4        376.76        309.38         7.33 o
   2   3   4       4847.10       4879.35        36.00 o
   3   3   4        619.18        550.09         9.00 o
   4   3   4       1211.42       1347.49        14.72 o
   5   3   4        190.27        252.09         5.64 o
   6   3   4       6903.41       7352.72        57.68 o
   7   3   4       4200.89       4518.70        44.64 o
   8   3   4        747.30        637.42        12.77 o
   9   3   4       1030.14        932.42        15.77 o
  10   3   4        793.80        737.76        14.53 o
  11   3   4       4092.15       4017.78        42.93 o
  12   3   4        602.14        563.83        21.14 o
  13   3   4        197.91        167.64         8.60 o
  14   3   4        581.90        605.66        23.04 o
  15   3   4        286.59        320.98        24.85 o
  16   3   4        268.93        245.74        26.92 o
  17   3   4        514.66        483.73        40.84 o
  18   3   4          8.20         38.90        27.48 o
  19   3   4          0.13         60.17        34.06 o
  20   3   4        565.39        751.25       110.22 o
 -21   4   4         81.72        208.58        60.19 o
 -20   4   4        137.18         99.00        42.10 o
 -19   4   4        304.22        254.95        39.13 o
 -18   4   4         30.60         55.80        19.96 o
 -17   4   4          0.16        -10.51        19.39 o
 -16   4   4       1403.88       1492.42        45.88 o
 -15   4   4        362.37        383.80        22.39 o
 -14   4   4         73.78         54.40         9.91 o
 -13   4   4        564.89        493.08        24.44 o
 -12   4   4        280.54        236.25        17.86 o
 -11   4   4       5833.37       5882.01        79.34 o
 -10   4   4       2374.15       2217.35        39.64 o
  -9   4   4       1458.49       1525.46        30.11 o
  -8   4   4       2082.67       2029.52        39.85 o
  -7   4   4       5749.00       5824.16        70.43 o
  -6   4   4        555.21        628.09        22.55 o
  -5   4   4       2794.52       2764.61        37.54 o
  -4   4   4       1662.86       1333.51        21.58 o
  -3   4   4        852.31       1055.79        27.49 o
  -2   4   4        841.28        896.60        15.86 o
  -1   4   4        121.04        199.27         5.89 o
   0   4   4        257.44        259.92         6.04 o
   1   4   4       3640.28       3572.78        80.20 o
   2   4   4       3347.95       3718.18        34.84 o
   3   4   4       3207.81       3126.66        31.40 o
   4   4   4         88.24        112.53         4.60 o
   5   4   4       1779.49       1939.83        19.66 o
   6   4   4       3495.24       3565.73        31.62 o
   7   4   4       2215.16       2164.34        25.79 o
   8   4   4       1539.06       1537.00        21.74 o
   9   4   4          3.42         14.81         3.60 o
  10   4   4        718.39        683.42        13.90 o
  11   4   4        452.24        392.54        12.54 o
  12   4   4       6664.47       6625.38        62.69 o
  13   4   4        163.13        150.54        11.77 o
  14   4   4         10.28         -3.65        10.01 o
  15   4   4         22.57         27.84        14.16 o
  16   4   4         69.87         69.93        17.67 o
  17   4   4          1.45          0.38        23.84 o
  18   4   4        282.96        410.08        53.27 o
  19   4   4       1174.60       1288.51       111.55 o
  20   4   4        213.05        178.56        58.63 o
 -21   5   4       2881.89       3129.96       163.36 o
 -20   5   4         75.43         41.96        33.28 o
 -19   5   4        645.24        694.33        56.76 o
 -18   5   4         25.95         43.78        19.39 o
 -17   5   4        308.62        368.22        43.89 o
 -16   5   4         81.96         50.13        17.39 o
 -15   5   4        875.16        839.96        37.19 o
 -14   5   4         27.89          8.83         8.87 o
 -13   5   4          6.56          1.35         7.85 o
 -12   5   4         49.47         65.76         8.21 o
 -11   5   4        569.55        601.23        19.49 o
 -10   5   4         71.52         59.36         7.10 o
  -9   5   4        627.21        586.51        17.39 o
  -8   5   4        212.13        245.63        11.24 o
  -7   5   4       3499.44       3763.94        60.03 o
  -6   5   4       6807.98       6864.41        78.02 o
  -5   5   4      28935.28      31295.81       422.97 o
  -4   5   4        927.13        869.04        16.65 o
  -3   5   4       5852.99       5952.11        64.38 o
  -2   5   4        700.89        926.34        19.63 o
  -1   5   4        113.58        116.45         5.21 o
   0   5   4       4489.00       4530.12        48.77 o
   1   5   4       8199.84       8260.83        69.08 o
   2   5   4         73.32         58.06         2.53 o
   3   5   4       7220.58       7222.99        59.94 o
   4   5   4        540.16        536.04        11.17 o
   5   5   4      10020.04      10881.53        81.90 o
   6   5   4       1361.85       1317.12        17.22 o
   7   5   4       4721.15       4680.07        42.12 o
   8   5   4        884.39        888.64        14.25 o
   9   5   4       3967.79       4163.07        44.29 o
  10   5   4        153.87        175.88         8.63 o
  11   5   4       1258.43       1262.05        21.92 o
  12   5   4        119.57        150.71        10.44 o
  13   5   4       2126.59       2071.81        29.81 o
  14   5   4          7.54        -10.75        12.95 o
  15   5   4       1235.33       1245.89        49.08 o
  16   5   4         29.22         17.19        17.03 o
  17   5   4        164.86        203.49        32.57 o
  18   5   4         94.66        155.95        51.94 o
  19   5   4        151.39        108.34        49.17 o
 -21   6   4        125.50        208.53        61.70 o
 -20   6   4         19.60         60.23        48.83 o
 -19   6   4         10.19          7.45        29.43 o
 -18   6   4        595.91        691.95       119.50 o
 -17   6   4         92.40         95.92        25.66 o
 -16   6   4         16.18         14.84        14.53 o
 -15   6   4       3845.67       3787.00        74.71 o
 -14   6   4          1.31         16.19        12.82 o
 -13   6   4        117.78        113.05        10.40 o
 -12   6   4         18.27         10.12         7.29 o
 -11   6   4       1005.61        996.19        25.51 o
 -10   6   4         15.95         15.34         5.13 o
  -9   6   4        617.71        638.84        18.21 o
  -8   6   4       1989.10       2029.78        41.07 o
  -7   6   4       1192.74       1161.78        22.91 o
  -6   6   4        129.05         80.39         5.72 o
  -5   6   4       1871.33       1846.78        28.35 o
  -4   6   4       8359.27       8766.55        91.85 o
  -3   6   4          0.66          4.84         2.40 o
  -2   6   4        684.31        736.25        25.62 o
  -1   6   4       6002.05       6097.89        63.89 o
   0   6   4        496.02        549.55        12.85 o
   1   6   4       1127.23       1363.92        20.67 o
   2   6   4       3031.98       2865.22        30.65 o
   3   6   4       1849.85       1575.00        16.89 o
   4   6   4       2940.55       3024.70        31.41 o
   5   6   4       9223.02       9782.55        84.86 o
   6   6   4       1769.42       1764.53        23.73 o
   7   6   4        569.42        529.76        12.73 o
   8   6   4        708.13        683.47        11.83 o
   9   6   4       2383.92       2370.34        27.22 o
  10   6   4        803.95        798.43        14.64 o
  11   6   4         60.24         63.20         5.67 o
  12   6   4       2568.21       2424.49        30.93 o
  13   6   4         68.12         75.82         8.50 o
  14   6   4          0.34          5.07        11.37 o
  15   6   4        919.86        878.58        36.70 o
  16   6   4       1314.19       1360.89        48.70 o
  17   6   4         37.19          3.33        31.14 o
  18   6   4         14.56         43.19        44.51 o
  19   6   4         15.55         72.14        54.88 o
 -20   7   4         52.44         94.37        52.13 o
 -19   7   4         11.60         48.13        44.75 o
 -18   7   4         43.42        100.70        23.54 o
 -17   7   4        252.88        331.56        30.46 o
 -16   7   4        864.28        775.69        44.12 o
 -15   7   4         31.37         33.86        20.50 o
 -14   7   4       4495.16       4568.51        81.28 o
 -13   7   4        529.66        569.47        21.87 o
 -12   7   4       2431.83       2421.76        44.28 o
 -11   7   4       1622.47       1574.58        32.98 o
 -10   7   4          1.90          2.58         7.08 o
  -9   7   4        153.42        136.59        11.68 o
  -8   7   4       2150.48       2009.47        33.76 o
  -7   7   4        629.06        549.69        14.82 o
  -6   7   4        935.14        998.18        22.49 o
  -5   7   4       1195.48       1313.35        22.65 o
  -4   7   4        575.99        627.34        13.69 o
  -3   7   4       1690.31       1750.05        22.68 o
  -2   7   4       2946.20       3297.10        35.52 o
  -1   7   4        360.72        377.47        14.72 o
   0   7   4         10.15         11.75         1.76 o
   1   7   4         92.01        127.57         5.42 o
   2   7   4        118.70        127.18         6.54 o
   3   7   4       2019.26       2119.75        28.33 o
   4   7   4          3.29          7.00         3.20 o
   5   7   4        220.81        249.67         7.80 o
   6   7   4       7611.72       7536.15        69.46 o
   7   7   4       3804.40       3789.79        45.42 o
   8   7   4        885.51        904.20        20.06 o
   9   7   4         18.37         23.26         4.51 o
  10   7   4        308.84        314.54        12.12 o
  11   7   4          9.66          3.89         4.78 o
  12   7   4        462.51        436.17        16.26 o
  13   7   4        606.58        619.93        20.44 o
  14   7   4        124.57        142.76        24.31 o
  15   7   4          6.85         44.21        15.38 o
  16   7   4       1419.81       1352.66        93.03 o
  17   7   4        618.33        692.96        84.99 o
  18   7   4         53.64         77.19        48.72 o
  19   7   4        115.02        174.84        58.03 o
 -20   8   4         30.57         40.53        55.10 o
 -19   8   4        328.88        500.75        87.25 o
 -18   8   4        890.70       1061.63        94.21 o
 -17   8   4        136.03        119.34        21.60 o
 -16   8   4          7.52          2.40        19.06 o
 -15   8   4        420.79        404.92        29.10 o
 -14   8   4         40.68         47.62        13.86 o
 -13   8   4        119.85        135.04        15.89 o
 -12   8   4         99.89        102.00        15.61 o
 -11   8   4        292.11        236.90        18.39 o
 -10   8   4        158.40        157.24        10.81 o
  -9   8   4          7.14          1.60         4.72 o
  -8   8   4       5018.80       4786.45        61.91 o
  -7   8   4        668.93        658.84        16.19 o
  -6   8   4       1245.98       1271.72        23.30 o
  -5   8   4       2151.86       2381.79        38.79 o
  -4   8   4       4022.67       3763.89        41.03 o
  -3   8   4        295.41        294.27        10.70 o
  -2   8   4       1905.00       1683.46        21.73 o
  -1   8   4       1439.89       1360.09        18.15 o
   0   8   4       3081.45       2976.01        35.89 o
   1   8   4        690.59        610.15        12.23 o
   2   8   4        323.41        429.21        34.76 o
   3   8   4        341.77        381.27        10.71 o
   4   8   4          5.67         20.12         3.83 o
   5   8   4        600.56        543.28        18.90 o
   6   8   4        335.02        346.74        16.56 o
   7   8   4        382.65        344.71         8.83 o
   8   8   4       2303.43       2281.63        26.88 o
   9   8   4       2535.64       2648.59        34.47 o
  10   8   4        613.16        557.92        18.55 o
  11   8   4       1253.99       1287.67        37.61 o
  12   8   4        481.49        490.02        15.60 o
  13   8   4        797.38        751.47        33.92 o
  14   8   4          4.40         -5.37        14.90 o
  15   8   4         52.43         38.50        21.00 o
  16   8   4       1962.41       1992.38       113.29 o
  17   8   4        577.52        626.92        85.74 o
  18   8   4          5.03         75.05        47.38 o
 -20   9   4        477.55        706.67       111.72 o
 -19   9   4        340.82        386.80        60.35 o
 -18   9   4        102.53        192.30        46.25 o
 -17   9   4          0.06         28.18        35.40 o
 -16   9   4        519.07        691.50        36.95 o
 -15   9   4        301.10        304.77        26.98 o
 -14   9   4        138.27        151.73        19.91 o
 -13   9   4        946.15        840.45        30.50 o
 -12   9   4       1156.43       1097.45        33.07 o
 -11   9   4          3.80         -3.96         7.71 o
 -10   9   4         79.78         71.06         6.67 o
  -9   9   4        278.45        235.21        23.24 o
  -8   9   4        140.09        135.87         8.39 o
  -7   9   4        136.57        152.71        13.16 o
  -6   9   4       1955.00       2015.98        38.01 o
  -5   9   4       1826.93       1640.72        26.19 o
  -4   9   4        297.88        356.24         9.98 o
  -3   9   4         49.46         37.01         3.65 o
  -2   9   4        651.50        635.09        11.56 o
  -1   9   4       4455.32       4485.44        45.08 o
   0   9   4        213.65        257.57         8.16 o
   1   9   4       2153.59       2036.66        31.88 o
   2   9   4       2641.99       2670.66        45.84 o
   3   9   4        537.11        586.99        18.48 o
   4   9   4          9.46          3.71         4.95 o
   5   9   4        877.73        858.32        29.43 o
   6   9   4       1400.77       1489.27        36.16 o
   7   9   4        864.04        946.04        29.35 o
   8   9   4         14.62         20.92         3.08 o
   9   9   4         33.47         46.15         4.08 o
  10   9   4         73.80         68.97         5.06 o
  11   9   4         48.10         47.10         5.79 o
  12   9   4        105.69        130.16        20.04 o
  13   9   4         97.48        139.51        18.00 o
  14   9   4       1081.38       1018.60        25.36 o
  15   9   4       1305.00       1325.85        69.77 o
  16   9   4         15.24         24.57        39.00 o
  17   9   4          8.11        -20.39        43.88 o
  18   9   4        162.93        172.59        56.76 o
 -19  10   4         91.28        170.00        52.82 o
 -18  10   4         13.96        100.93        45.72 o
 -17  10   4          3.33         -9.21        37.53 o
 -15  10   4        310.90        267.65        21.03 o
 -14  10   4       1936.56       1850.26        50.50 o
 -13  10   4        241.79        231.84        22.82 o
 -12  10   4        926.47        933.32        22.74 o
 -11  10   4       1792.42       1648.88        32.29 o
 -10  10   4       1986.06       1997.94        59.81 o
  -9  10   4        163.09        102.64         9.01 o
  -8  10   4        137.94        127.26        10.79 o
  -7  10   4       1243.15       1133.33        21.39 o
  -6  10   4       1759.14       1720.23        27.59 o
  -5  10   4         32.13         33.78         4.60 o
  -4  10   4        123.01        151.59         6.88 o
  -3  10   4       2369.71       2271.25        35.21 o
  -2  10   4          8.32          6.58         3.20 o
  -1  10   4         35.38         32.68         2.81 o
   0  10   4       1339.71       1251.33        20.55 o
   1  10   4       1911.65       1926.91        36.27 o
   2  10   4       1842.98       1895.14        37.29 o
   3  10   4       1821.70       1763.63        36.63 o
   4  10   4      11910.44      12364.32       157.95 o
   5  10   4       2109.19       2084.88        43.90 o
   6  10   4        807.96        808.10        25.91 o
   7  10   4       1742.74       1743.30        41.98 o
   8  10   4        464.42        484.36        21.93 o
   9  10   4          1.85          5.17         8.69 o
  10  10   4        617.76        619.11        24.78 o
  11  10   4        193.49        191.45         9.25 o
  12  10   4        494.36        506.37        17.75 o
  13  10   4        254.05        268.24        18.89 o
  14  10   4        371.55        360.91        21.80 o
  15  10   4          0.97         17.26        35.54 o
  16  10   4         29.44         -2.87        40.00 o
  17  10   4          3.74        -50.05        50.05 o
  18  10   4        459.91        618.81       108.62 o
 -18  11   4        123.16        133.57        49.35 o
 -17  11   4        897.01       1170.38        97.23 o
 -16  11   4         79.15         72.85        36.86 o
 -15  11   4          1.97         -1.13        15.21 o
 -14  11   4        126.61        139.95        15.82 o
 -13  11   4       1358.91       1301.10        46.76 o
 -12  11   4          0.43         14.58         8.52 o
 -11  11   4          4.01         15.81         8.60 o
 -10  11   4        412.84        369.29        17.09 o
  -9  11   4         24.64         30.99         5.57 o
  -8  11   4        451.62        453.96        10.91 o
  -7  11   4       1078.44       1007.10        18.30 o
  -6  11   4       2067.65       2092.13        26.79 o
  -5  11   4       1594.73       1623.46        22.07 o
  -4  11   4       2527.19       2597.72        30.89 o
  -3  11   4       2740.37       2773.21        36.24 o
  -2  11   4       3274.74       3212.31        39.82 o
  -1  11   4         15.32         20.83         4.01 o
   0  11   4       3956.46       3902.01        62.38 o
   1  11   4        464.79        444.88        15.39 o
   2  11   4       2215.24       2218.55        41.91 o
   3  11   4       2172.74       2104.00        41.76 o
   4  11   4       4871.28       4875.12        76.64 o
   5  11   4        657.61        688.26        23.43 o
   6  11   4        454.58        486.71        30.20 o
   7  11   4        693.65        723.66        28.29 o
   8  11   4         18.92         31.15         9.67 o
   9  11   4         27.66         26.72        11.10 o
  10  11   4       2816.46       2971.54        77.19 o
  11  11   4        327.09        348.84        27.54 o
  12  11   4        274.69        239.25        45.03 o
  13  11   4        397.14        347.84        42.39 o
  14  11   4        426.89        438.18        43.11 o
  15  11   4        232.07        278.04        49.83 o
  16  11   4         60.28         78.30        44.53 o
  17  11   4        322.75        289.65        59.85 o
 -18  12   4          8.35        108.32        53.08 o
 -17  12   4        784.52       1048.47        97.63 o
 -16  12   4         13.11         25.94        37.19 o
 -15  12   4         69.23         85.67        32.67 o
 -14  12   4        185.65        172.73        25.31 o
 -13  12   4          5.93         22.57        13.67 o
 -12  12   4        180.22        150.14        11.76 o
 -11  12   4         33.32         41.55         7.31 o
 -10  12   4        253.47        268.99        13.70 o
  -9  12   4       1896.06       1826.54        39.34 o
  -8  12   4        224.68        248.71        10.65 o
  -7  12   4       2045.66       1993.98        33.88 o
  -6  12   4        767.20        810.46        16.94 o
  -5  12   4         80.81         85.58         6.27 o
  -4  12   4       1504.78       1395.42        27.97 o
  -3  12   4       4352.16       4529.90       100.44 o
  -2  12   4        876.01        871.31        20.70 o
  -1  12   4        149.68        125.95         8.45 o
   0  12   4        881.89        924.46        19.05 o
   1  12   4       1247.85       1144.42        20.14 o
   2  12   4          9.67         19.62         6.39 o
   3  12   4        850.41        856.70        24.48 o
   4  12   4         89.65        127.73        14.41 o
   5  12   4          0.12         -7.39         7.39 o
   6  12   4          0.03         -8.10         8.10 o
   7  12   4        540.88        528.04        23.73 o
   8  12   4        117.16        126.92        15.91 o
   9  12   4        100.03        101.48        31.33 o
  10  12   4        349.26        346.91        26.96 o
  11  12   4       2441.71       2488.06        74.25 o
  12  12   4         30.78         13.82        18.51 o
  13  12   4        325.83        241.36        40.72 o
  14  12   4        123.09         83.82        37.28 o
  15  12   4        192.14        161.02        43.30 o
  16  12   4         10.02         77.44        47.14 o
 -17  13   4        800.22       1169.66       106.25 o
 -16  13   4        748.34        860.18        92.27 o
 -15  13   4        172.12        144.28        39.51 o
 -14  13   4          0.63         67.15        31.87 o
 -13  13   4        726.49        764.70        40.13 o
 -12  13   4        587.29        532.87        19.76 o
 -11  13   4        857.96        858.65        20.95 o
 -10  13   4        139.24        135.75        12.58 o
  -9  13   4       2824.67       2666.63        45.31 o
  -8  13   4          1.10         -2.38         7.94 o
  -7  13   4        123.79         99.15        16.47 o
  -6  13   4        897.79        882.81        22.96 o
  -5  13   4        314.69        314.96        13.42 o
  -4  13   4        156.46        181.19        14.43 o
  -3  13   4        191.53        163.56        10.22 o
  -2  13   4        884.17        842.01        18.01 o
  -1  13   4         85.16         87.98         6.39 o
   0  13   4        164.20        178.85        10.04 o
   1  13   4        545.00        515.06        22.13 o
   2  13   4        140.72        123.91        11.70 o
   3  13   4        701.43        653.30        22.23 o
   4  13   4       1527.91       1456.75        35.14 o
   5  13   4       1257.74       1398.59        35.67 o
   6  13   4          0.71          0.19         9.20 o
   7  13   4       1122.06       1155.96        35.15 o
   8  13   4       1957.12       1872.82        55.99 o
   9  13   4        208.64        210.30        17.62 o
  10  13   4         28.97         23.86        17.29 o
  11  13   4        194.31        179.93        20.11 o
  12  13   4         93.92         84.21        28.46 o
  13  13   4          8.00         -2.94        31.89 o
  14  13   4        324.39        324.26        50.25 o
  15  13   4         39.50         52.42        47.48 o
  16  13   4        110.79        -15.51        54.08 o
 -16  14   4        386.51        581.34        89.19 o
 -15  14   4         36.12         85.15        40.57 o
 -14  14   4        388.15        494.44        71.08 o
 -13  14   4         82.75        101.08        32.43 o
 -12  14   4          5.80         17.82        15.46 o
 -11  14   4        955.55        946.18        59.96 o
 -10  14   4       1498.45       1428.67        40.59 o
  -9  14   4         92.00         87.68        20.26 o
  -8  14   4        106.36        109.12        10.38 o
  -7  14   4       1284.32       1319.00        27.29 o
  -6  14   4        727.02        673.30        18.07 o
  -5  14   4          8.16         11.31         4.79 o
  -4  14   4        334.07        312.57        12.24 o
  -3  14   4          3.96         11.35         5.72 o
  -2  14   4       1047.10       1076.20        18.07 o
  -1  14   4         97.21        100.64         6.17 o
   0  14   4         11.64         15.56         5.28 o
   1  14   4       2318.47       2348.93        59.63 o
   2  14   4        230.87        167.01        13.99 o
   3  14   4        314.95        337.51        16.75 o
   4  14   4       1466.19       1525.27        36.75 o
   5  14   4         31.74         38.10         9.61 o
   6  14   4        166.91        182.23        21.13 o
   7  14   4        210.89        264.66        50.34 o
   8  14   4        423.64        437.98        26.74 o
   9  14   4        699.80        725.06        33.23 o
  10  14   4        152.08        163.34        20.03 o
  11  14   4        123.51         75.76        27.47 o
  12  14   4         87.15         60.86        33.35 o
  13  14   4          8.91        -10.05        36.94 o
  14  14   4        312.52        330.75        54.47 o
  15  14   4         40.68         -0.99        50.06 o
 -16  15   4        282.40        385.03        59.82 o
 -15  15   4        203.86        592.75        85.64 o
 -14  15   4          7.48         31.89        39.42 o
 -13  15   4         94.86         77.39        34.15 o
 -12  15   4         52.66         79.97        30.87 o
 -11  15   4          2.63         14.65        33.79 o
 -10  15   4        357.37        319.80        28.57 o
  -9  15   4         46.28         87.41        22.93 o
  -8  15   4        262.00        330.23        19.59 o
  -7  15   4        690.77        655.84        19.86 o
  -6  15   4       3049.28       3114.33        39.63 o
  -5  15   4       1706.70       1717.75        32.94 o
  -4  15   4        257.83        283.08        10.83 o
  -3  15   4        108.48        106.12         8.19 o
  -2  15   4        120.61        141.81        13.85 o
  -1  15   4       2533.57       2578.53        35.28 o
   0  15   4        220.84        249.33        13.34 o
   1  15   4         28.40         63.29        10.14 o
   2  15   4        188.57        178.01        18.12 o
   3  15   4        194.58        192.05        16.80 o
   4  15   4        746.45        726.99        25.83 o
   5  15   4         27.80         48.87        10.91 o
   6  15   4        108.31         93.44        18.80 o
   7  15   4          5.66         15.77        15.36 o
   8  15   4        647.82        610.94        50.85 o
   9  15   4       2202.72       2231.75        99.55 o
  10  15   4        504.09        446.07        43.41 o
  11  15   4        421.60        325.53        58.93 o
  12  15   4        109.13        101.85        35.75 o
  13  15   4        584.84        566.28        80.00 o
  14  15   4        207.34        245.78        50.05 o
 -15  16   4        488.41        841.48        97.46 o
 -14  16   4          1.38         61.65        45.12 o
 -13  16   4        331.06        493.90        74.75 o
 -12  16   4         29.91         61.22        33.37 o
 -11  16   4        278.08        331.55        59.02 o
 -10  16   4         17.24         39.42        14.32 o
  -9  16   4        807.98        907.58        52.60 o
  -8  16   4        157.52        194.66        15.16 o
  -7  16   4          0.02          0.58         7.02 o
  -6  16   4        222.19        245.18        15.86 o
  -5  16   4         57.90         64.20         6.51 o
  -4  16   4       1358.90       1349.28        23.95 o
  -3  16   4        550.96        516.07        14.13 o
  -2  16   4         11.91         18.33         4.96 o
  -1  16   4        965.61        991.21        24.02 o
   0  16   4       1241.65       1229.15        25.25 o
   1  16   4          4.62          4.61        10.10 o
   2  16   4         61.24         54.40        11.49 o
   3  16   4       1535.21       1569.81        45.76 o
   4  16   4        162.56        197.84        16.29 o
   5  16   4       1088.11       1074.66        48.88 o
   6  16   4          9.50          4.29        15.26 o
   7  16   4        472.79        481.46        29.79 o
   8  16   4        402.29        469.00        38.50 o
   9  16   4         67.44         -9.68        26.37 o
  10  16   4        132.79         89.50        34.25 o
  11  16   4        337.33        278.70        41.54 o
  12  16   4        548.65        497.34        76.73 o
  13  16   4         47.19         37.86        46.53 o
 -14  17   4       1375.97       1333.93       108.13 o
 -13  17   4        332.38        351.88        51.70 o
 -12  17   4        927.30       1083.85        84.04 o
 -11  17   4         39.35         85.01        32.97 o
 -10  17   4          5.32         35.01        28.27 o
  -9  17   4         11.14         39.77        26.88 o
  -8  17   4        812.57        696.52        61.54 o
  -7  17   4         71.02         32.61        17.97 o
  -6  17   4          1.25         42.22        14.99 o
  -5  17   4          0.54         26.67         8.43 o
  -4  17   4        100.62         88.97         8.30 o
  -3  17   4         44.62         47.77         6.27 o
  -2  17   4        169.99        170.99        15.06 o
  -1  17   4         10.73         11.86         7.29 o
   0  17   4        186.44        194.31        19.66 o
   1  17   4        192.71        205.31        23.45 o
   2  17   4       1960.15       2020.70        52.41 o
   3  17   4         67.70         44.22        19.28 o
   4  17   4          6.65         -1.99        14.28 o
   5  17   4        139.33        157.54        28.10 o
   6  17   4       1029.79       1075.33        45.14 o
   7  17   4          9.01         36.42        24.93 o
   8  17   4          1.45         -2.46        27.34 o
   9  17   4         26.46         31.14        30.44 o
  10  17   4        510.70        376.90        48.41 o
  11  17   4         49.15         -7.21        39.87 o
  12  17   4        169.95        106.34        48.66 o
 -12  18   4         29.00         86.88        41.72 o
 -11  18   4        240.24        128.70        38.06 o
 -10  18   4         70.89         47.92        33.20 o
  -9  18   4        143.50        164.92        33.01 o
  -8  18   4        849.88        876.42        62.38 o
  -7  18   4          4.94         16.70        22.38 o
  -6  18   4         33.77         42.78        16.51 o
  -5  18   4         44.91         59.42        23.33 o
  -4  18   4        778.31        776.39        17.91 o
  -3  18   4         51.92         53.29        13.97 o
  -2  18   4        246.48        242.05        21.36 o
  -1  18   4         86.35         94.78        12.15 o
   0  18   4          1.09          4.29        11.85 o
   1  18   4        292.97        321.06        49.28 o
   2  18   4       1218.06       1284.93        42.51 o
   3  18   4        623.47        585.87        50.53 o
   4  18   4         68.19         40.11        22.69 o
   5  18   4        665.64        711.65        56.14 o
   6  18   4          0.58         43.95        27.19 o
   7  18   4          6.64         -9.74        27.28 o
   8  18   4         78.58         17.45        31.45 o
   9  18   4        127.39        127.48        38.92 o
  10  18   4        324.72        371.25        51.39 o
  11  18   4         42.66         37.06        46.19 o
 -11  19   4         18.43         98.11        42.84 o
 -10  19   4         18.58         56.17        37.67 o
  -9  19   4        190.28        202.19        38.43 o
  -8  19   4         29.49         76.62        30.93 o
  -7  19   4        444.60        542.04        55.33 o
  -6  19   4          6.75         24.07        23.33 o
  -5  19   4        265.07        289.42        29.14 o
  -4  19   4          8.51         14.99        20.05 o
  -3  19   4         86.64         97.83         7.84 o
  -2  19   4        692.88        649.92        65.93 o
  -1  19   4        572.17        693.36        42.91 o
   1  19   4        769.41        776.06        51.82 o
   2  19   4        205.05        235.62        41.06 o
   3  19   4         14.13         11.21        23.22 o
   4  19   4          0.14        -12.34        26.23 o
   5  19   4         86.18         63.20        27.55 o
   6  19   4        167.53        115.11        32.96 o
   7  19   4         43.47         29.24        33.06 o
   8  19   4          1.63        -36.15        36.15 o
   9  19   4         82.23         87.34        42.33 o
  -9  20   4         88.66        131.18        38.91 o
  -8  20   4          5.77         58.48        32.75 o
  -7  20   4         43.99         64.53        29.87 o
  -6  20   4        507.13        395.09        48.99 o
  -5  20   4          6.85        -21.94        21.94 o
  -3  20   4        146.15        114.10        22.55 o
  -2  20   4         56.32         56.19        19.32 o
   0  20   4         49.41          3.70        21.83 o
   1  20   4         78.17         51.84        25.49 o
   2  20   4        136.72         98.44        27.57 o
   3  20   4        545.68        429.73        54.22 o
   4  20   4        780.59        757.60        63.48 o
   5  20   4        327.14        336.28        44.59 o
   6  20   4         82.85         10.93        35.39 o
   7  20   4         61.98         18.90        40.00 o
   8  20   4        229.62        200.31        46.93 o
  -6  21   4        885.41        787.76        59.81 o
  -5  21   4         63.64        155.04        27.65 o
   0  21   4        190.42        111.47        28.48 o
   1  21   4        147.21         87.66        29.13 o
   2  21   4        109.82         30.35        31.91 o
   3  21   4         17.55        -32.19        32.19 o
   4  21   4          0.02        -21.08        35.25 o
   5  21   4        453.88        384.18        49.05 o
 -21   0   5         32.40         15.43        46.71 o
 -19   0   5         76.80         76.81        35.21 o
 -17   0   5       2006.79       2054.73       121.94 o
 -15   0   5       2156.55       1973.66        67.63 o
 -13   0   5        224.31        200.23        22.49 o
 -11   0   5       2162.63       2148.23        57.54 o
  -9   0   5      20547.49      22121.16       316.78 o
  -7   0   5       4065.56       4200.08        78.64 o
  -5   0   5        656.62        605.55        28.87 o
  -3   0   5       5846.24       5379.86       119.61 o
  -1   0   5      47880.34      51329.65       710.84 o
   1   0   5     174883.25     172059.36      1881.14 o
   3   0   5       6372.72       6737.92       105.41 o
   5   0   5       4162.60       3936.54        45.68 o
   7   0   5      10722.65      10690.42       229.89 o
   9   0   5        358.62        374.32        14.02 o
  11   0   5         35.20         33.70         7.00 o
  13   0   5         23.62         14.13         9.35 o
  15   0   5        317.30        412.00        61.52 o
  17   0   5        551.61        524.97        69.83 o
  19   0   5       1449.04       1550.65       113.01 o
 -21   1   5         59.87         40.39        34.28 o
 -20   1   5          1.58         28.80        27.39 o
 -19   1   5       1389.16       1601.28        97.19 o
 -18   1   5         58.81         65.67        27.75 o
 -17   1   5       1349.40       1370.42        47.03 o
 -16   1   5       1600.79       1533.49        42.31 o
 -15   1   5         49.70         74.78        11.30 o
 -14   1   5       1672.86       1574.83        37.70 o
 -13   1   5       1715.76       1610.29        36.73 o
 -12   1   5       1897.90       1936.56        43.85 o
 -11   1   5        879.62        873.54        28.22 o
 -10   1   5       6801.00       7101.44        89.27 o
  -9   1   5       3089.79       3222.34        49.26 o
  -8   1   5       8971.43       9334.16       134.14 o
  -7   1   5        426.39        258.39        10.64 o
  -6   1   5        302.18        265.93         9.83 o
  -5   1   5       2244.75       2102.11        34.43 o
  -4   1   5       7981.69       8099.78       140.96 o
  -3   1   5       3897.47       3889.85        83.78 o
  -2   1   5        772.39        623.09        18.00 o
  -1   1   5       4767.90       5195.87        57.55 o
   0   1   5      14081.49      14521.08       139.72 o
   1   1   5      79474.47      79508.68       693.24 o
   2   1   5       1760.58       1472.63        17.32 o
   3   1   5       4285.87       4284.95        36.65 o
   4   1   5       2111.40       2145.61        20.18 o
   5   1   5        428.36        537.28         8.90 o
   6   1   5       6043.16       6644.31        49.84 o
   7   1   5          1.74         27.40         3.05 o
   8   1   5       2077.10       2226.06        26.62 o
   9   1   5        506.17        485.02        12.24 o
  10   1   5        315.74        283.54        11.90 o
  11   1   5       2330.02       2321.18        30.22 o
  12   1   5       1662.02       1569.42        24.63 o
  13   1   5        464.52        395.79        15.46 o
  14   1   5        260.15        229.37        29.81 o
  15   1   5        436.05        452.49        27.12 o
  16   1   5         13.03         -7.24        20.91 o
  17   1   5        419.10        429.14        48.93 o
  18   1   5        793.90        838.21        61.81 o
  19   1   5         90.48         74.89        43.67 o
  20   1   5        211.05        226.99        67.52 o
 -21   2   5        475.34        380.39        78.55 o
 -20   2   5       1060.59       1149.77        66.19 o
 -19   2   5        288.22        304.88        37.24 o
 -18   2   5          1.64         13.22        18.77 o
 -17   2   5        250.93        302.31        25.45 o
 -16   2   5       1803.68       1701.04        43.87 o
 -15   2   5       1732.75       1670.33        40.50 o
 -14   2   5        200.43        207.96        14.41 o
 -13   2   5        395.13        439.83        19.91 o
 -12   2   5          9.28          8.05         7.72 o
 -11   2   5       4303.05       4380.08        69.36 o
 -10   2   5        582.29        537.86        17.87 o
  -9   2   5       1022.61        985.90        27.72 o
  -8   2   5          8.06         18.13         4.06 o
  -7   2   5       6401.74       6684.79        79.11 o
  -6   2   5       3969.02       4326.44        55.03 o
  -5   2   5       7132.43       7582.05        83.26 o
  -4   2   5        628.79        519.69        12.53 o
  -3   2   5       3302.94       2625.10        34.06 o
  -2   2   5        565.62        449.87        12.11 o
  -1   2   5         10.43         18.12         2.13 o
   0   2   5        121.63        129.90         9.68 o
   1   2   5          9.41          1.11         1.73 o
   2   2   5       2396.45       2435.57        21.60 o
   3   2   5       1504.87       1599.75        16.80 o
   4   2   5         53.53         98.03         3.51 o
   5   2   5        206.44        212.23         5.41 o
   6   2   5        347.93        330.97         7.27 o
   7   2   5       1993.43       2013.87        23.41 o
   8   2   5       1340.88       1367.65        20.79 o
   9   2   5          7.15          1.29         3.54 o
  10   2   5       3026.29       3024.53        34.83 o
  11   2   5       6027.19       6184.08        59.07 o
  12   2   5       1536.41       1558.54        24.50 o
  13   2   5       1945.05       1888.94        33.30 o
  14   2   5       1933.95       1886.19        38.45 o
  15   2   5        282.06        301.33        25.53 o
  16   2   5         18.64         37.93        17.59 o
  17   2   5          3.33        -12.96        30.97 o
  18   2   5         21.72         39.28        29.45 o
  19   2   5         88.11         66.81        37.56 o
 -21   3   5          7.40         59.51        68.38 o
 -20   3   5         17.19         53.30        42.17 o
 -19   3   5         16.81         26.74        25.38 o
 -18   3   5        201.28        161.36        22.70 o
 -17   3   5        105.40         85.59        22.26 o
 -16   3   5         93.70        107.13        16.94 o
 -15   3   5         66.49         65.43        11.62 o
 -14   3   5       1995.10       2037.33        43.44 o
 -13   3   5         47.69         50.80        13.55 o
 -12   3   5         14.28          4.73         7.96 o
 -11   3   5      10479.87      10812.94       126.37 o
 -10   3   5        594.34        581.07        18.80 o
  -9   3   5          8.27          6.53         5.57 o
  -8   3   5        124.84        154.30         9.50 o
  -7   3   5       2229.68       2079.75        34.22 o
  -6   3   5       5933.13       5720.57        75.66 o
  -5   3   5       1926.99       1603.60        31.49 o
  -4   3   5       2636.98       2504.31        55.63 o
  -3   3   5       2409.66       2283.15        35.83 o
  -2   3   5        807.14        639.88        14.75 o
  -1   3   5          2.82         14.07         1.71 o
   0   3   5         53.69         59.76         4.22 o
   1   3   5        374.13        361.86         8.85 o
   2   3   5        108.63         83.84         3.18 o
   3   3   5       4591.26       4160.14        35.29 o
   4   3   5      13592.98      13930.17       104.10 o
   5   3   5       4446.37       4586.60        38.33 o
   6   3   5          3.00         58.47         5.48 o
   7   3   5        928.94        986.10        15.61 o
   8   3   5         54.10         40.39         3.61 o
   9   3   5       2930.82       2995.29        33.31 o
  10   3   5       4385.00       4296.03        44.10 o
  11   3   5       1322.84       1310.27        21.24 o
  12   3   5       1102.82       1043.73        19.58 o
  13   3   5        117.31        109.95         9.92 o
  14   3   5        531.03        488.58        22.28 o
  15   3   5          6.85          7.52        14.77 o
  16   3   5         31.37         21.50        27.87 o
  17   3   5        222.11        249.79        31.73 o
  18   3   5         98.63        139.65        32.95 o
  19   3   5        122.74        134.04        56.95 o
 -21   4   5       1022.64       1297.39       116.60 o
 -20   4   5        147.05         80.57        31.79 o
 -19   4   5        488.57        484.34        55.77 o
 -18   4   5        502.65        436.10        45.96 o
 -17   4   5        214.67        260.15        22.85 o
 -16   4   5        113.13        110.74        16.63 o
 -15   4   5        160.75        194.63        15.29 o
 -14   4   5         12.57         27.67         9.50 o
 -13   4   5       3656.06       3642.47        60.12 o
 -12   4   5         91.85         89.39         9.79 o
 -11   4   5         66.61         47.77         8.31 o
 -10   4   5       6695.20       6970.14        87.86 o
  -9   4   5         10.65         33.58         5.12 o
  -8   4   5       3889.63       4089.29        56.32 o
  -7   4   5       7157.96       6593.62        78.23 o
  -6   4   5       4050.88       3890.00        50.81 o
  -5   4   5        161.74        186.43         7.98 o
  -4   4   5        878.57        656.29        21.85 o
  -3   4   5         48.24         86.30         5.59 o
  -2   4   5       2249.19       2199.23        33.82 o
  -1   4   5       3006.29       2527.00        31.94 o
   0   4   5       2071.56       1875.29        25.52 o
   1   4   5       1093.69       1120.55        16.26 o
   2   4   5       6136.79       5680.29        82.58 o
   3   4   5        479.15        534.33         8.71 o
   4   4   5         30.42         37.68         2.69 o
   5   4   5       8151.70       8444.04        71.22 o
   6   4   5      20902.44      22266.16       179.50 o
   7   4   5        464.37        425.07        12.80 o
   8   4   5        357.51        339.23         8.72 o
   9   4   5       3088.84       3300.53        35.41 o
  10   4   5        133.66        122.50         6.93 o
  11   4   5       2008.62       2025.40        27.39 o
  12   4   5         61.05         59.17         9.27 o
  13   4   5        153.32        163.57        11.85 o
  14   4   5        583.42        557.42        47.14 o
  15   4   5        641.32        667.28        33.47 o
  16   4   5         78.34        100.64        26.82 o
  17   4   5        222.03        144.83        27.74 o
  18   4   5        200.72        167.47        34.11 o
  19   4   5         16.55         95.87        50.01 o
 -21   5   5        382.41        300.29        69.36 o
 -20   5   5        137.38        154.04        34.34 o
 -19   5   5        642.85        692.14        76.78 o
 -18   5   5       1958.12       1933.74        65.87 o
 -17   5   5         59.21         60.04        22.47 o
 -16   5   5         41.49         22.32        16.64 o
 -15   5   5         46.85         29.10        12.15 o
 -14   5   5         12.04         -1.04         9.25 o
 -13   5   5          8.68         19.47         8.02 o
 -12   5   5       1016.77       1048.03        31.36 o
 -11   5   5        677.27        597.34        19.82 o
 -10   5   5       2159.40       2111.55        38.60 o
  -9   5   5         22.56         44.70         5.81 o
  -8   5   5      10620.25      10909.05       120.26 o
  -7   5   5       2552.82       2713.96        46.62 o
  -6   5   5       2369.62       2402.96        38.06 o
  -5   5   5       1420.74       1410.42        29.02 o
  -4   5   5       9546.63      10561.56       126.60 o
  -3   5   5          5.02         41.80         3.94 o
  -2   5   5       8468.23       8488.97       100.88 o
  -1   5   5       3181.25       3084.53        37.53 o
   0   5   5       2152.50       1695.72        22.83 o
   1   5   5          4.30         19.22         1.92 o
   2   5   5         75.57         73.17         3.43 o
   3   5   5        180.69        178.81         5.23 o
   4   5   5       2188.84       2258.24        27.53 o
   5   5   5       2081.17       2268.27        25.98 o
   6   5   5       1892.81       1954.20        23.08 o
   7   5   5        428.15        399.69        10.99 o
   8   5   5       4530.95       4796.68        44.56 o
   9   5   5        453.13        388.93        10.66 o
  10   5   5       5171.18       5448.52        51.87 o
  11   5   5        134.25        123.23         7.32 o
  12   5   5       1833.78       1752.25        26.43 o
  13   5   5          0.33          0.27         8.54 o
  14   5   5        237.81        238.60        19.93 o
  15   5   5          4.00         -3.81        14.78 o
  16   5   5       1485.02       1460.32        50.25 o
  17   5   5        129.70        100.15        28.48 o
  18   5   5        346.90        338.39        55.95 o
  19   5   5        135.99        147.10        55.61 o
 -21   6   5        609.15        473.15        72.96 o
 -20   6   5         20.59         69.20        49.27 o
 -19   6   5         13.94         91.14        26.76 o
 -18   6   5         12.54         15.17        22.46 o
 -17   6   5        471.97        433.69        45.84 o
 -16   6   5        344.43        384.34        39.71 o
 -15   6   5         23.23         29.89        12.93 o
 -14   6   5       2422.92       2233.75        67.19 o
 -13   6   5        839.14        785.44        24.99 o
 -12   6   5        630.01        670.98        22.32 o
 -11   6   5        111.91        115.32         9.83 o
 -10   6   5        320.68        443.33        16.19 o
  -9   6   5       2561.78       2556.12        41.99 o
  -8   6   5        777.94        800.63        20.13 o
  -7   6   5       3020.47       3021.60        66.09 o
  -6   6   5        490.86        515.67        17.13 o
  -5   6   5        106.03        110.35        10.78 o
  -4   6   5        178.61        255.67         8.75 o
  -3   6   5         21.75         25.27         3.60 o
  -2   6   5       2809.61       3048.55        38.06 o
  -1   6   5       2464.15       2171.97        32.81 o
   0   6   5        607.70        483.10        15.97 o
   1   6   5         61.77         58.15         3.26 o
   2   6   5       7028.77       7607.79        63.99 o
   3   6   5         45.83         29.64         2.28 o
   4   6   5        969.71        993.01        14.19 o
   5   6   5        293.89        386.89         9.73 o
   6   6   5       4689.28       4795.91        57.91 o
   7   6   5        238.92        257.04         8.77 o
   8   6   5       2121.94       2135.15        27.07 o
   9   6   5       3305.80       3296.15        34.80 o
  10   6   5        565.95        541.95        16.34 o
  11   6   5          3.97         -5.17         5.17 o
  12   6   5         70.84         70.95         8.64 o
  13   6   5        725.13        786.81        22.95 o
  14   6   5         74.38         59.77        18.74 o
  15   6   5       1056.78       1080.14        40.56 o
  16   6   5        377.33        408.67        43.71 o
  17   6   5        322.94        258.60        49.35 o
  18   6   5         27.59          4.90        48.87 o
  19   6   5         37.78         93.36        58.41 o
 -20   7   5         10.22         49.78        50.28 o
 -19   7   5        200.11        155.59        46.49 o
 -18   7   5        117.40        133.42        26.43 o
 -17   7   5         17.51         17.80        17.02 o
 -16   7   5         63.37         63.81        15.55 o
 -15   7   5       3724.00       3704.24        73.58 o
 -14   7   5        541.32        528.86        26.93 o
 -13   7   5        145.84        168.95        27.56 o
 -12   7   5        224.97        220.60        15.47 o
 -11   7   5       3113.89       3088.24        50.41 o
 -10   7   5         28.45         24.05         6.42 o
  -9   7   5         75.00         64.18         6.21 o
  -8   7   5        799.75        786.90        23.47 o
  -7   7   5       2522.85       2315.61        36.78 o
  -6   7   5       2245.56       2088.12        32.82 o
  -5   7   5        470.38        505.24        13.15 o
  -4   7   5        426.70        327.00         9.92 o
  -3   7   5        291.59        332.38         8.45 o
  -2   7   5        229.54        244.59         7.67 o
  -1   7   5        504.32        650.60        20.84 o
   0   7   5       1630.44       1608.49        26.44 o
   1   7   5        121.02        116.53         3.52 o
   2   7   5        985.89       1225.43        18.07 o
   3   7   5      15374.81      15281.85       127.16 o
   4   7   5       5274.36       5127.24        47.81 o
   5   7   5       3144.02       3155.16        32.06 o
   6   7   5        180.70        173.10        12.98 o
   7   7   5        704.25        648.76        16.97 o
   8   7   5        203.04        209.15        11.38 o
   9   7   5       9140.43       9228.22        86.68 o
  10   7   5       1726.52       1736.30        26.81 o
  11   7   5        197.81        200.05        14.41 o
  12   7   5        275.41        284.50        12.33 o
  13   7   5        110.00         87.17        10.91 o
  14   7   5          0.72          6.01        12.55 o
  15   7   5         15.59         30.49        16.03 o
  16   7   5        200.98        297.13        53.58 o
  17   7   5        319.65        377.36        62.04 o
  18   7   5         22.87         53.79        48.74 o
 -20   8   5        849.97       1012.17       108.50 o
 -19   8   5         89.78        152.40        47.50 o
 -18   8   5        199.92        282.10        47.48 o
 -17   8   5         70.85         64.56        24.07 o
 -16   8   5        461.23        519.87        40.88 o
 -15   8   5        736.19        807.87        41.99 o
 -14   8   5       2813.81       2795.19        68.52 o
 -13   8   5        721.53        709.76        29.32 o
 -12   8   5        399.30        364.87        17.60 o
 -11   8   5          6.65          8.74         6.58 o
 -10   8   5        195.68        200.07        12.45 o
  -9   8   5        943.01        909.73        26.76 o
  -8   8   5         47.06         73.19         6.27 o
  -7   8   5       1493.95       1409.03        26.21 o
  -6   8   5       1843.41       1864.85        30.43 o
  -5   8   5      11037.15      10997.19       115.92 o
  -4   8   5         11.05         20.44         2.98 o
  -3   8   5       4252.29       4282.61        45.86 o
  -2   8   5       2939.56       2890.90        33.31 o
  -1   8   5       2252.74       2355.45        28.05 o
   0   8   5       1818.90       1836.54        26.96 o
   1   8   5        206.82        193.00         6.96 o
   2   8   5       1477.77       1664.08        23.72 o
   3   8   5       2551.16       2634.47        34.46 o
   4   8   5        266.93        229.26         8.61 o
   5   8   5       1315.44       1317.17        25.85 o
   6   8   5         14.46          9.79         4.56 o
   7   8   5        111.72        127.71        10.76 o
   8   8   5        473.06        470.52        12.26 o
   9   8   5          4.24         19.03         5.61 o
  10   8   5        207.12        186.86        11.10 o
  11   8   5        211.66        257.24        12.21 o
  12   8   5        435.41        456.02        15.35 o
  13   8   5       1539.98       1638.35        31.19 o
  14   8   5        918.73        867.39        51.97 o
  15   8   5         55.08         43.76        50.80 o
  16   8   5         66.52        120.64        39.48 o
  17   8   5        636.89        628.73        85.91 o
  18   8   5        166.76        140.70        54.00 o
 -19   9   5        578.43        689.46        95.26 o
 -18   9   5        718.40        724.72        87.02 o
 -17   9   5         21.43         27.99        21.07 o
 -16   9   5        904.85        925.30        64.60 o
 -15   9   5        213.25        232.54        36.14 o
 -14   9   5         85.07         64.97        13.35 o
 -13   9   5        382.62        422.58        33.60 o
 -12   9   5        621.26        586.27        21.00 o
 -11   9   5       1851.66       1736.53        44.30 o
 -10   9   5        794.92        828.70        21.34 o
  -9   9   5       1018.34        927.42        21.87 o
  -8   9   5        140.03        151.08        10.25 o
  -7   9   5        390.68        423.37        13.15 o
  -6   9   5       1426.50       1491.85        26.43 o
  -5   9   5       1329.41       1394.78        23.99 o
  -4   9   5       2650.08       2527.59        35.00 o
  -3   9   5       1613.60       1578.24        22.20 o
  -2   9   5        120.69        141.03        10.12 o
  -1   9   5         45.19         51.84         4.74 o
   0   9   5        287.61        279.47        11.86 o
   1   9   5        630.95        603.81        13.11 o
   2   9   5       2290.13       2204.97        41.24 o
   3   9   5        133.73        148.32         9.63 o
   4   9   5       1108.54       1155.10        22.34 o
   5   9   5       1112.48       1230.48        31.72 o
   6   9   5         87.31         86.08        11.34 o
   7   9   5       6447.92       6547.65       101.33 o
   8   9   5        380.95        386.11         9.86 o
   9   9   5       1064.33       1044.33        20.03 o
  10   9   5        216.67        209.86         8.99 o
  11   9   5         24.30         29.98         6.95 o
  12   9   5        641.80        621.80        28.70 o
  13   9   5        373.83        452.99        55.03 o
  14   9   5        105.44         19.56        23.33 o
  15   9   5        434.34        361.43        66.33 o
  16   9   5        537.65        505.52        79.80 o
  17   9   5        107.63        136.71        48.00 o
  18   9   5        153.43        148.52        59.71 o
 -19  10   5         59.34         84.84        52.87 o
 -18  10   5        135.28        136.45        44.76 o
 -17  10   5         84.15        130.07        37.93 o
 -16  10   5        103.26        154.18        34.85 o
 -15  10   5         27.43         22.43        14.56 o
 -14  10   5         71.03         79.96        13.49 o
 -13  10   5       1568.33       1472.76        50.57 o
 -12  10   5        394.55        424.38        19.27 o
 -11  10   5         59.96         64.36        14.77 o
 -10  10   5         71.42         54.17         6.42 o
  -9  10   5       3686.69       3766.16        53.89 o
  -8  10   5         79.54        109.91        10.18 o
  -7  10   5        142.36        110.98         7.38 o
  -6  10   5          0.34          6.79         3.52 o
  -5  10   5        430.45        417.26        14.10 o
  -4  10   5         89.65         87.92         7.19 o
  -3  10   5         11.91         18.32         2.82 o
  -2  10   5        211.88        193.95         9.39 o
  -1  10   5        392.61        414.75        10.16 o
   0  10   5        921.48        931.53        17.70 o
   1  10   5       7435.59       7393.30        99.64 o
   2  10   5        859.98        807.48        22.63 o
   3  10   5        159.44        132.72         7.03 o
   4  10   5       2944.04       2831.85        52.85 o
   5  10   5       1928.47       1995.70        43.41 o
   6  10   5       2912.59       2871.59        70.81 o
   7  10   5       4782.32       5037.80        84.89 o
   8  10   5       2190.52       2291.68        51.80 o
   9  10   5         74.00        103.80        15.23 o
  10  10   5        250.99        189.29        33.78 o
  11  10   5        270.69        296.54        16.16 o
  12  10   5         23.23         27.34        15.15 o
  13  10   5          0.08          6.03        10.44 o
  14  10   5         84.33         11.87        26.49 o
  15  10   5        991.35       1041.39        90.04 o
  16  10   5         30.57         15.49        44.41 o
  17  10   5        322.48        271.33        57.05 o
 -18  11   5        262.51        295.41        51.21 o
 -17  11   5        521.27        608.35        79.23 o
 -16  11   5        296.91        365.49        65.53 o
 -15  11   5         11.10         37.44        21.45 o
 -14  11   5          2.47         16.09        12.33 o
 -13  11   5         60.27         63.57        10.44 o
 -12  11   5       1072.75       1024.84        28.69 o
 -11  11   5        199.20        191.92        20.79 o
 -10  11   5       1223.69       1138.55        32.52 o
  -9  11   5       2154.89       2066.13        44.22 o
  -8  11   5        324.19        352.27        22.52 o
  -7  11   5        518.80        497.71        13.84 o
  -6  11   5        800.14        793.01        17.48 o
  -5  11   5        884.82        869.31        18.00 o
  -4  11   5         38.43         63.85        10.22 o
  -3  11   5      10030.47      10209.00       293.13 o
  -2  11   5        800.65        750.26        13.33 o
  -1  11   5        928.41        974.06        18.78 o
   0  11   5       2539.56       2588.47        35.66 o
   1  11   5        928.45        902.91        29.56 o
   2  11   5       2409.79       2309.62        44.08 o
   3  11   5       1421.53       1417.88        33.37 o
   4  11   5       2054.07       2064.62        43.39 o
   5  11   5       1627.28       1656.88        39.08 o
   6  11   5         75.03         68.19        14.80 o
   7  11   5        351.00        345.06        19.92 o
   8  11   5       2988.92       3029.82        62.45 o
   9  11   5        867.52        905.77        48.97 o
  10  11   5       1105.59       1071.73        59.93 o
  11  11   5       1032.36       1024.54        55.87 o
  12  11   5          6.66         48.11        23.90 o
  13  11   5          7.75        -20.39        28.42 o
  14  11   5        193.06        152.45        40.79 o
  15  11   5        622.71        625.36        80.84 o
  16  11   5          0.62        -47.17        47.17 o
  17  11   5        487.85        441.35        64.34 o
 -18  12   5        207.64        544.71        97.79 o
 -17  12   5         64.61         26.15        43.49 o
 -16  12   5        991.27       1169.65        90.38 o
 -15  12   5         11.96         53.01        31.69 o
 -14  12   5         10.63         20.31        23.77 o
 -13  12   5          0.95        -15.79        21.18 o
 -12  12   5          7.50         21.57        16.21 o
 -11  12   5        604.21        583.89        15.88 o
 -10  12   5         44.58         29.55        10.10 o
  -9  12   5         88.51         83.97         9.04 o
  -8  12   5        251.78        258.45        22.34 o
  -7  12   5        100.10        138.67         9.48 o
  -6  12   5       2719.38       2792.91        37.37 o
  -5  12   5         61.15         74.66         4.70 o
  -4  12   5          9.59         14.70         4.45 o
  -3  12   5       3532.49       3411.49        59.16 o
  -2  12   5       4628.44       4470.67        64.33 o
  -1  12   5       1396.89       1352.93        26.86 o
   0  12   5       3528.16       3584.83        70.28 o
   1  12   5         31.25         36.29         7.37 o
   2  12   5        606.51        600.79        19.92 o
   3  12   5          3.81         11.19         6.45 o
   4  12   5          2.49         23.63         7.10 o
   5  12   5          1.07          4.20         7.72 o
   6  12   5         70.10         61.40         9.09 o
   7  12   5          1.10         -3.89        10.03 o
   8  12   5        590.03        581.77        27.60 o
   9  12   5         68.92         46.50        14.09 o
  10  12   5       1605.16       1635.52        48.99 o
  11  12   5        244.18        258.03        40.79 o
  12  12   5        454.03        385.91        79.70 o
  14  12   5        650.12        624.55        74.42 o
  15  12   5        117.95         94.02        47.67 o
  16  12   5          2.98         40.15        51.22 o
 -17  13   5        591.94        658.28        94.52 o
 -16  13   5        466.31        441.02        78.96 o
 -15  13   5         28.04         45.40        34.66 o
 -14  13   5         15.35         47.10        31.47 o
 -13  13   5          1.25         44.49        24.84 o
 -12  13   5        189.28        180.28        21.21 o
 -11  13   5        937.93        947.61        35.29 o
 -10  13   5       1749.09       1717.90        60.14 o
  -9  13   5          3.76         19.23        10.97 o
  -8  13   5        102.85        111.34         9.87 o
  -7  13   5        198.55        212.61        14.80 o
  -6  13   5        667.87        663.05        23.20 o
  -5  13   5         53.94         69.56         6.58 o
  -4  13   5         21.30         26.84         5.65 o
  -3  13   5         89.82        114.98         7.71 o
  -2  13   5        214.19        227.23        12.33 o
  -1  13   5       1293.07       1264.58        25.73 o
   0  13   5        783.94        761.36        26.78 o
   1  13   5          1.90          5.93         7.48 o
   2  13   5        308.52        244.52        14.58 o
   3  13   5         62.60         61.34        11.93 o
   4  13   5       2554.12       2763.60        54.01 o
   5  13   5        318.61        325.22        18.78 o
   6  13   5          3.42          7.18         9.85 o
   7  13   5         56.67         42.87        11.32 o
   8  13   5       2207.19       2327.61        54.56 o
   9  13   5        342.82        329.15        28.59 o
  10  13   5        308.68        283.28        27.68 o
  11  13   5        518.65        542.26        36.80 o
  12  13   5         51.74         46.43        28.78 o
  13  13   5         57.07         41.17        35.03 o
  14  13   5         44.33         40.36        40.61 o
  15  13   5         34.18         -7.60        47.28 o
 -16  14   5         63.14         96.01        44.93 o
 -15  14   5        298.23        259.44        48.46 o
 -14  14   5          1.02         71.38        33.50 o
 -13  14   5          5.57         53.79        28.87 o
 -12  14   5         46.52         45.02        19.67 o
 -11  14   5        178.15        272.78        23.00 o
 -10  14   5        643.40        681.03        27.76 o
  -9  14   5       1411.35       1266.66        39.77 o
  -8  14   5        380.08        386.48        19.24 o
  -7  14   5       1838.49       1791.59        37.58 o
  -6  14   5       1032.06        978.83        25.19 o
  -5  14   5         20.76         19.03         6.71 o
  -4  14   5       1036.25        979.57        19.84 o
  -3  14   5        528.96        490.76        17.00 o
  -2  14   5         18.10          9.25         4.97 o
  -1  14   5       1363.40       1425.34        23.89 o
   0  14   5        340.82        328.61        18.24 o
   1  14   5         11.88         12.57         8.62 o
   2  14   5        910.62        916.84        32.88 o
   3  14   5        978.22        942.84        27.72 o
   4  14   5        596.86        558.12        22.82 o
   5  14   5        124.15        135.39        17.68 o
   6  14   5       1226.58       1221.53        37.19 o
   7  14   5       1245.64       1253.80        37.96 o
   8  14   5          1.31         -8.02        13.59 o
   9  14   5          4.22         -7.36        15.95 o
  10  14   5        158.45        189.34        25.67 o
  11  14   5        338.24        368.44        55.20 o
  12  14   5         40.05         10.00        31.20 o
  13  14   5         35.67        -23.21        38.16 o
  14  14   5        282.84        195.12        48.72 o
  15  14   5         72.96        -14.36        54.12 o
 -15  15   5          0.66         -7.90        43.21 o
 -14  15   5        208.76        191.68        43.79 o
 -13  15   5          7.52        -21.74        31.76 o
 -12  15   5          4.11         64.59        29.79 o
 -11  15   5          3.71          9.63        15.52 o
 -10  15   5       1268.38       1248.10        34.99 o
  -9  15   5        337.82        340.52        22.13 o
  -8  15   5        586.35        579.65        26.20 o
  -7  15   5       1884.01       1930.66        35.01 o
  -6  15   5         15.25         26.86         7.48 o
  -5  15   5        456.72        441.72        15.93 o
  -4  15   5       1000.08        946.99        21.71 o
  -3  15   5        352.71        361.11        11.59 o
  -2  15   5        805.58        864.44        16.24 o
  -1  15   5         17.52         47.27         7.31 o
   0  15   5       1021.43        982.48        22.89 o
   1  15   5       1006.51        993.57        33.49 o
   2  15   5          4.81         19.93        14.62 o
   3  15   5          3.07         28.39        10.97 o
   4  15   5        140.98        199.42        21.72 o
   5  15   5        521.64        443.63        28.18 o
   6  15   5          0.98         18.10        27.80 o
   7  15   5        530.73        570.09        29.71 o
   8  15   5        109.65        118.96        17.59 o
   9  15   5        116.97        140.93        36.09 o
  10  15   5         66.51         36.72        29.63 o
  11  15   5        136.43        137.99        37.33 o
  12  15   5        390.45        294.32        48.15 o
  13  15   5          0.79         51.25        43.77 o
  14  15   5        914.12        752.36        98.36 o
 -15  16   5         15.47         -5.00        48.35 o
 -14  16   5        359.72        517.38        81.83 o
 -13  16   5        266.37        461.55        70.27 o
 -12  16   5        260.09        291.36        43.65 o
 -11  16   5         18.29         51.23        28.70 o
 -10  16   5         66.63         64.16        27.41 o
  -9  16   5        428.04        497.43        24.09 o
  -8  16   5       2354.99       2307.89        46.30 o
  -7  16   5          2.42          4.67         9.09 o
  -6  16   5        601.59        590.28        35.04 o
  -5  16   5        524.83        550.11        15.47 o
  -4  16   5        154.13        127.98         9.68 o
  -3  16   5        824.79        808.12        16.86 o
  -2  16   5         53.05         68.82        10.59 o
  -1  16   5       1581.92       1604.36        32.67 o
   0  16   5        998.97       1081.51        34.99 o
   1  16   5        244.14        234.25        31.71 o
   2  16   5        605.89        605.38        28.99 o
   3  16   5         68.16         83.84        14.13 o
   4  16   5         27.11         35.16        11.41 o
   5  16   5        311.65        326.11        24.07 o
   6  16   5        562.80        604.38        40.59 o
   7  16   5         33.47         16.37        19.09 o
   8  16   5        660.97        655.29        61.69 o
   9  16   5        291.80        474.21        57.69 o
  10  16   5         53.43         29.85        31.52 o
  11  16   5        334.24        247.52        45.56 o
  12  16   5         74.62         58.83        42.64 o
  13  16   5       1196.41        968.82        98.45 o
 -14  17   5         87.33        255.35        51.00 o
 -13  17   5          3.84         49.34        41.34 o
 -12  17   5          8.47         40.39        35.59 o
 -11  17   5        527.15        460.35        64.95 o
 -10  17   5        110.41        117.62        29.63 o
  -9  17   5        130.79        142.11        19.91 o
  -8  17   5         15.04         27.75         9.36 o
  -7  17   5        625.00        607.20        22.31 o
  -6  17   5         75.51        103.24        11.28 o
  -5  17   5          0.75          4.86         7.90 o
  -4  17   5         27.13         48.70         7.77 o
  -3  17   5        104.03        116.71        10.41 o
  -2  17   5         14.66         18.08         6.29 o
  -1  17   5        140.10        144.87        11.70 o
   0  17   5         64.34         55.45        12.46 o
   1  17   5        101.94        101.13        13.73 o
   2  17   5        159.20        180.37        32.79 o
   3  17   5       1249.00       1204.89        42.78 o
   4  17   5        176.12        215.56        29.05 o
   5  17   5       1077.75        971.75        35.11 o
   6  17   5        260.55        201.84        33.79 o
   7  17   5         96.58        142.16        32.69 o
   8  17   5         73.80         59.36        30.54 o
   9  17   5       1090.76       1150.96        82.52 o
  10  17   5        204.20        117.79        39.71 o
  11  17   5          0.03        -42.34        42.34 o
  12  17   5         44.07        -44.80        49.09 o
 -12  18   5        239.24        286.65        47.17 o
 -11  18   5         54.11        129.76        36.66 o
 -10  18   5         14.60         51.44        32.98 o
  -9  18   5        657.34        634.57        62.34 o
  -8  18   5        181.30        201.57        32.33 o
  -7  18   5        234.59        328.09        43.42 o
  -6  18   5         51.65         29.60        13.16 o
  -5  18   5        505.36        565.51        22.51 o
  -4  18   5         85.51         90.57         9.40 o
  -3  18   5          1.27          3.87         6.87 o
  -2  18   5        154.31        178.51        19.21 o
  -1  18   5        908.39        877.35        32.19 o
   0  18   5          3.35         26.22        18.91 o
   1  18   5          0.32         -4.11        14.62 o
   2  18   5       1113.87       1287.59        66.50 o
   3  18   5       1080.53       1088.85        64.02 o
   4  18   5        153.91        120.85        29.12 o
   5  18   5         19.58          9.94        26.00 o
   6  18   5        189.32        202.31        34.33 o
   7  18   5         66.79         81.69        31.31 o
   8  18   5        332.93        277.67        41.89 o
   9  18   5        285.55        195.94        42.85 o
  10  18   5         16.79         40.08        42.91 o
 -11  19   5         81.85        111.59        42.99 o
 -10  19   5         12.69         45.29        36.19 o
  -9  19   5         51.10         79.30        32.51 o
  -8  19   5        548.77        641.43        58.02 o
  -7  19   5         74.54        100.00        27.57 o
  -6  19   5        216.16        247.93        41.78 o
  -5  19   5         51.36         20.73        16.23 o
  -4  19   5        627.03        636.45        23.79 o
  -3  19   5        322.08        369.81        27.24 o
  -2  19   5        604.96        656.11        27.14 o
   0  19   5        148.74        159.99        27.75 o
   1  19   5         10.69          0.70        22.81 o
   2  19   5       1074.79        996.27        62.89 o
   3  19   5        157.33        178.16        30.88 o
   4  19   5          1.45         13.95        27.99 o
   5  19   5        418.86        453.02        57.84 o
   6  19   5        108.72         66.57        32.88 o
   7  19   5        162.11         85.05        33.91 o
   8  19   5          9.95        -27.94        38.56 o
   9  19   5         27.21         -1.69        43.05 o
  -9  20   5         25.62         -2.61        36.85 o
  -8  20   5        200.50        212.84        38.12 o
  -7  20   5        214.72        157.47        32.83 o
  -6  20   5          0.07        -24.94        24.94 o
  -5  20   5         82.24        112.79        24.00 o
  -4  20   5        382.67        507.16        34.67 o
  -3  20   5         19.05         54.43        16.22 o
  -1  20   5          7.52         48.81        23.36 o
   0  20   5        294.43        379.87        47.03 o
   1  20   5        289.00        364.34        48.23 o
   2  20   5        572.70        602.26        55.39 o
   3  20   5         72.53        106.12        31.03 o
   4  20   5        152.25        123.09        35.43 o
   5  20   5         38.99         29.38        32.73 o
   6  20   5        318.59        185.01        45.14 o
   7  20   5         76.48         62.26        40.90 o
  -6  21   5        131.19        188.24        32.10 o
  -5  21   5        177.09        288.39        41.43 o
  -2  21   5         37.70         25.03        22.60 o
  -1  21   5         17.60        -25.62        25.62 o
   0  21   5        166.30        118.06        29.77 o
   1  21   5         85.37         10.54        29.07 o
   3  21   5        285.26        205.85        41.53 o
   4  21   5        697.40        603.65        70.05 o
 -20   0   6        256.03        287.15        49.63 o
 -18   0   6         24.84        -22.24        25.80 o
 -16   0   6       1391.56       1319.66        53.85 o
 -14   0   6        117.96         98.61        15.02 o
 -12   0   6       2687.54       2800.22        70.43 o
 -10   0   6      10630.36      10435.26       241.35 o
  -8   0   6       4793.17       4860.79        91.11 o
  -6   0   6       7167.84       6423.93       149.93 o
  -4   0   6       1255.91       1518.55        35.19 o
  -2   0   6       4835.24       5356.46        84.20 o
   0   0   6      54387.66      57678.92       809.56 o
   2   0   6        814.83        916.43        20.72 o
   4   0   6      24549.42      25962.46       226.49 o
   6   0   6       1658.94       1719.03        52.81 o
   8   0   6       1469.04       1721.37        31.65 o
  10   0   6        618.65        646.52        19.72 o
  12   0   6        264.29        272.26        25.41 o
  14   0   6        421.87        354.50        33.10 o
  16   0   6         41.22         53.00        44.41 o
  18   0   6        613.78        754.74        87.85 o
 -21   1   6          3.80        -30.82        31.64 o
 -20   1   6        780.32        757.66        65.77 o
 -19   1   6         23.05         56.81        34.58 o
 -18   1   6          1.59          6.35        27.39 o
 -17   1   6        171.57        167.27        19.28 o
 -16   1   6       1054.41        991.47        40.57 o
 -15   1   6        634.08        638.53        26.39 o
 -14   1   6        220.39        206.36        19.19 o
 -13   1   6        487.94        478.74        20.19 o
 -12   1   6        448.15        468.24        18.81 o
 -11   1   6          5.84          7.63         5.52 o
 -10   1   6       3817.82       3749.99        56.66 o
  -9   1   6       3539.45       3523.86        53.96 o
  -8   1   6        190.81        236.41        12.35 o
  -7   1   6       3389.25       3487.20        56.82 o
  -6   1   6        928.06        877.26        19.56 o
  -5   1   6       1653.44       1618.95        27.25 o
  -4   1   6       1564.22       1438.03        48.45 o
  -3   1   6       3984.27       4154.05        54.66 o
  -2   1   6       3862.69       3395.56        41.52 o
  -1   1   6      26284.30      25730.22       253.24 o
   0   1   6      13835.70      15196.86       150.13 o
   1   1   6       6989.86       6626.54        64.40 o
   2   1   6      10692.03      10784.79        99.61 o
   3   1   6       6328.11       6558.14        49.42 o
   4   1   6          0.90         80.58         4.33 o
   5   1   6       1495.62       1419.62        18.50 o
   6   1   6        741.46        742.31        15.81 o
   7   1   6       6214.12       6566.22        54.01 o
   8   1   6        372.28        303.00         8.12 o
   9   1   6        111.39        102.17         6.00 o
  10   1   6         21.79         28.95         4.65 o
  11   1   6          1.80         22.14         5.31 o
  12   1   6        133.23        123.17        10.21 o
  13   1   6          2.02         -8.21         8.21 o
  14   1   6       1046.62        964.09        32.05 o
  15   1   6          0.11          5.04        14.28 o
  16   1   6        549.37        599.43        39.45 o
  17   1   6         10.60         24.35        34.62 o
  18   1   6        659.18        672.57        62.69 o
  19   1   6         61.93         50.69        38.02 o
 -21   2   6         40.49          1.27        34.18 o
 -20   2   6          1.62         27.50        26.98 o
 -19   2   6       1391.31       1299.72        63.30 o
 -18   2   6        105.58        119.49        30.59 o
 -17   2   6        360.53        325.93        30.62 o
 -16   2   6         24.29         16.06        17.50 o
 -15   2   6        238.30        224.79        15.62 o
 -14   2   6        139.12        129.22        13.46 o
 -13   2   6        225.63        205.87        19.20 o
 -12   2   6        147.62        139.48        11.38 o
 -11   2   6        108.81         81.65        13.79 o
 -10   2   6        305.71        325.39        14.34 o
  -9   2   6       1115.01       1084.30        25.15 o
  -8   2   6       5465.35       5917.59        85.74 o
  -7   2   6          9.72         40.59         6.38 o
  -6   2   6         14.37         88.49         8.05 o
  -5   2   6       9212.04       9395.73       126.67 o
  -4   2   6        756.35        971.67        18.83 o
  -3   2   6       8419.15       7448.62        79.77 o
  -2   2   6      19825.27      20600.69       304.92 o
  -1   2   6       3661.79       3407.83        42.24 o
   0   2   6       6500.78       6648.26        71.04 o
   1   2   6      16227.72      17082.91       154.37 o
   2   2   6        632.14        711.74        12.36 o
   3   2   6        937.09        951.27        14.25 o
   4   2   6          5.18          8.96         2.03 o
   5   2   6       1291.20       1410.16        18.41 o
   6   2   6       2610.37       2659.24        44.00 o
   7   2   6         79.99         73.73         4.12 o
   8   2   6       1223.88       1303.15        18.37 o
   9   2   6       1008.88       1070.62        18.59 o
  10   2   6         14.31         45.99         5.02 o
  11   2   6        926.63        813.66        18.12 o
  12   2   6       4730.22       4653.41        49.50 o
  13   2   6        859.64        771.19        27.01 o
  14   2   6         27.02         -0.49        13.61 o
  15   2   6       1394.28       1315.78        48.99 o
  16   2   6        115.06        107.55        19.22 o
  17   2   6        535.26        518.58        67.08 o
  18   2   6          2.55        -19.84        40.54 o
  19   2   6         57.05        109.67        56.64 o
 -21   3   6         11.28        -15.54        33.14 o
 -20   3   6          0.40        -15.25        40.31 o
 -19   3   6        259.10        232.99        44.99 o
 -18   3   6         30.54         38.19        24.17 o
 -17   3   6          2.07        -17.66        19.53 o
 -16   3   6        150.47        168.83        18.55 o
 -15   3   6        371.32        383.78        23.11 o
 -14   3   6         20.09         32.37         9.72 o
 -13   3   6       4316.76       4302.38        67.69 o
 -12   3   6        291.42        282.31        19.30 o
 -11   3   6       1377.96       1405.78        32.05 o
 -10   3   6       9642.86      10266.71       119.58 o
  -9   3   6       8272.34       8315.23        99.14 o
  -8   3   6       9420.77       9227.97       121.12 o
  -7   3   6          1.51         29.42         3.97 o
  -6   3   6        579.06        580.19        15.93 o
  -5   3   6        983.96        998.65        20.15 o
  -4   3   6        462.16        345.61        10.49 o
  -3   3   6       5507.62       5657.62        63.67 o
  -2   3   6       1015.24        860.64        16.40 o
  -1   3   6       5319.85       5098.89       110.27 o
   0   3   6      10501.61      10251.23       109.08 o
   1   3   6       6306.00       6294.19       102.03 o
   2   3   6       9143.79       8897.97       104.36 o
   3   3   6       4857.60       4746.62        38.19 o
   4   3   6         52.06         75.98         3.98 o
   5   3   6       1908.95       2083.77        27.98 o
   6   3   6       4895.17       5184.04        50.09 o
   7   3   6       4802.43       4871.31        43.35 o
   8   3   6         89.65         84.13         5.17 o
   9   3   6        948.09        897.47        15.95 o
  10   3   6        174.23        169.04         8.27 o
  11   3   6       4758.09       4877.59        49.91 o
  12   3   6         23.06         17.64         7.74 o
  13   3   6         46.18         33.43        10.48 o
  14   3   6         59.75         64.59        14.12 o
  15   3   6        405.80        465.76        32.23 o
  16   3   6         22.79         47.35        20.53 o
  17   3   6        543.06        632.94        54.57 o
  18   3   6         21.70         20.17        47.41 o
  19   3   6         93.04        100.92        56.08 o
 -21   4   6        793.79        717.64        98.90 o
 -20   4   6        901.82        936.50       137.18 o
 -19   4   6         14.03          1.53        35.68 o
 -18   4   6         96.96         56.76        23.99 o
 -17   4   6          2.57          5.29        23.25 o
 -16   4   6        648.88        548.29        46.41 o
 -15   4   6         63.50         43.88        11.66 o
 -14   4   6        524.97        525.34        22.15 o
 -13   4   6        167.48        140.30        11.23 o
 -12   4   6         47.35         48.04         9.69 o
 -11   4   6       1180.64       1223.56        29.16 o
 -10   4   6        762.12        856.02        22.88 o
  -9   4   6        101.99         54.87         7.25 o
  -8   4   6         77.40         55.80         5.66 o
  -7   4   6      10090.24       9623.83       122.81 o
  -6   4   6         11.87         47.80         5.13 o
  -5   4   6         58.51         81.07         6.40 o
  -4   4   6       4699.83       4677.15        56.10 o
  -3   4   6        274.82        266.01         9.22 o
  -2   4   6       2277.70       2392.78        49.29 o
  -1   4   6       1050.72       1122.31        19.04 o
   0   4   6        212.09        193.22         6.86 o
   1   4   6        707.76        651.36        15.06 o
   2   4   6       6580.40       6521.18        51.37 o
   3   4   6       1785.86       1675.06        18.79 o
   4   4   6       1352.44       1311.98        16.02 o
   5   4   6      12434.55      13124.39       105.07 o
   6   4   6        507.94        531.49        12.76 o
   7   4   6        860.35        938.95        18.45 o
   8   4   6        179.79        141.74         6.50 o
   9   4   6        771.67        822.50        15.97 o
  10   4   6       2758.13       2661.12        31.99 o
  11   4   6       1415.56       1407.06        22.33 o
  12   4   6        526.53        443.05        15.05 o
  13   4   6         74.99         64.45        11.27 o
  14   4   6          4.38          8.25        13.12 o
  15   4   6          0.95         13.17        19.66 o
  16   4   6        152.22        173.75        49.52 o
  17   4   6        127.48         83.27        28.09 o
  18   4   6         11.14        -25.15        44.94 o
  19   4   6        708.19        727.79       111.20 o
 -21   5   6       3465.06       3648.78       164.80 o
 -20   5   6        250.67        285.11        37.95 o
 -19   5   6         95.51        144.25        37.38 o
 -18   5   6         38.27         29.38        19.50 o
 -17   5   6        562.71        506.18        67.81 o
 -16   5   6         15.57         16.11        25.44 o
 -15   5   6       1549.26       1516.74        44.54 o
 -14   5   6         49.11         36.63        15.29 o
 -13   5   6        313.14        318.92        17.92 o
 -12   5   6         33.38         31.62         7.48 o
 -11   5   6       1879.53       1920.69        38.15 o
 -10   5   6         64.40         76.96         7.08 o
  -9   5   6        376.52        360.23        14.33 o
  -8   5   6        955.74        919.02        22.11 o
  -7   5   6       1926.08       1829.71        32.01 o
  -6   5   6       1891.19       1755.98        30.07 o
  -5   5   6      37475.27      40325.59       499.35 o
  -4   5   6         66.50        107.82        11.06 o
  -3   5   6       2749.69       2600.56        35.57 o
  -2   5   6        368.56        356.27        10.07 o
  -1   5   6       8458.49       8209.48        77.62 o
   0   5   6          9.15         39.91         5.57 o
   1   5   6        101.44        112.98         6.59 o
   2   5   6       2656.94       2628.26        29.41 o
   3   5   6       5571.35       5525.97        46.11 o
   4   5   6        174.07        194.06         5.81 o
   5   5   6          6.35         12.56         2.53 o
   6   5   6          0.57          0.57         2.88 o
   7   5   6         12.65         19.34         3.62 o
   8   5   6        130.55        196.79        13.50 o
   9   5   6       1570.96       1521.74        21.43 o
  10   5   6          0.49          2.77         4.73 o
  11   5   6        296.24        254.18        10.77 o
  12   5   6        392.51        348.34        19.68 o
  13   5   6       1586.09       1580.96        30.66 o
  14   5   6         68.83         76.35        14.77 o
  15   5   6        332.58        321.23        29.86 o
  16   5   6         58.21         50.89        23.14 o
  17   5   6       1233.74       1088.64        96.32 o
  18   5   6         15.09        -43.87        46.75 o
  19   5   6        443.41        394.30        68.32 o
 -21   6   6         22.57         79.18        56.22 o
 -20   6   6         85.05         28.73        47.41 o
 -19   6   6         57.66         93.66        38.08 o
 -18   6   6        100.77        134.08        24.96 o
 -17   6   6         38.21        101.33        23.43 o
 -16   6   6         39.26         48.53        15.26 o
 -15   6   6        657.87        682.00        36.72 o
 -14   6   6         47.31         75.34        11.24 o
 -13   6   6        425.29        357.21        27.10 o
 -12   6   6         24.49         23.75         7.77 o
 -11   6   6       4798.20       4837.54        69.29 o
 -10   6   6          6.96         14.66         5.70 o
  -9   6   6          3.81          2.28         4.87 o
  -8   6   6        830.55        817.09        20.57 o
  -7   6   6        369.47        357.21        12.69 o
  -6   6   6        215.81        178.19         9.05 o
  -5   6   6       6137.31       6570.52        78.99 o
  -4   6   6      11891.11      11711.28       132.07 o
  -3   6   6        230.23        345.17        10.57 o
  -2   6   6       1136.82       1050.87        36.19 o
  -1   6   6       3292.33       3535.64        39.37 o
   0   6   6         24.96         63.98         4.00 o
   1   6   6          4.21         25.22         2.51 o
   2   6   6       1098.83        997.34        14.35 o
   3   6   6       2977.95       2971.63        28.76 o
   4   6   6         95.37        102.31         5.76 o
   5   6   6       2523.17       2446.84        30.98 o
   6   6   6        254.93        273.72         7.97 o
   7   6   6        378.18        352.51        10.06 o
   8   6   6         96.54        110.84         7.91 o
   9   6   6       1405.85       1273.41        22.65 o
  10   6   6        784.21        769.56        17.92 o
  11   6   6        538.29        567.82        19.46 o
  12   6   6        260.37        257.30        12.46 o
  13   6   6          8.97         34.14        10.43 o
  14   6   6        169.86        155.82        15.49 o
  15   6   6        397.02        418.20        32.29 o
  16   6   6        972.96        880.50       114.61 o
  17   6   6          9.81        -11.16        43.48 o
  18   6   6        127.03        -10.84        52.60 o
 -20   7   6         35.83         31.59        52.36 o
 -19   7   6        421.53        525.74        83.11 o
 -18   7   6        103.26        121.19        24.41 o
 -17   7   6        238.29        277.91        25.92 o
 -16   7   6         63.68         89.32        17.17 o
 -15   7   6          4.57          5.31        12.93 o
 -14   7   6       2766.08       2728.77        73.86 o
 -13   7   6        351.71        379.04        25.69 o
 -12   7   6       2402.58       2418.93        44.90 o
 -11   7   6         20.32         11.77         9.38 o
 -10   7   6       4001.20       4053.18        59.51 o
  -9   7   6        418.78        335.43        13.83 o
  -8   7   6        509.82        477.05        15.77 o
  -7   7   6          1.62          3.19         4.16 o
  -6   7   6       1728.83       1713.44        30.21 o
  -5   7   6          4.40         14.23         4.87 o
  -4   7   6       4146.21       4245.23        61.38 o
  -3   7   6        587.43        634.06        21.15 o
  -2   7   6       1006.36        994.20        18.60 o
  -1   7   6       1592.10       1689.15        41.48 o
   0   7   6          7.37         66.08         6.34 o
   1   7   6       6694.62       6652.70        60.64 o
   2   7   6       6005.63       6332.47        50.17 o
   3   7   6       3941.20       4156.68        37.34 o
   4   7   6       2732.66       2729.16        28.58 o
   5   7   6          8.66         38.20         3.24 o
   6   7   6       7030.59       6942.26        68.87 o
   7   7   6       1501.03       1610.70        32.14 o
   8   7   6       1652.77       1599.17        31.31 o
   9   7   6        520.13        542.14        24.15 o
  10   7   6        165.76        146.40         9.35 o
  11   7   6         39.14         56.14         7.66 o
  12   7   6        971.45       1025.41        54.72 o
  13   7   6          7.11         -6.65        10.70 o
  14   7   6         38.90         14.48        15.55 o
  15   7   6         29.94         33.51        34.06 o
  16   7   6        507.78        542.91        74.67 o
  17   7   6        453.09        365.79        60.77 o
  18   7   6         19.59          4.98        50.28 o
 -20   8   6         43.16        -39.91        52.38 o
 -19   8   6        454.33        621.40        88.06 o
 -18   8   6        726.95        904.82        82.56 o
 -17   8   6         20.40         27.52        37.80 o
 -16   8   6         32.61         26.91        18.59 o
 -15   8   6         15.42         15.78        13.58 o
 -14   8   6        467.83        523.13        26.68 o
 -13   8   6         88.43         90.70        11.81 o
 -12   8   6         54.13         29.07         9.74 o
 -11   8   6       1480.08       1371.14        31.84 o
 -10   8   6       1355.77       1335.92        29.18 o
  -9   8   6       1082.56        959.41        23.31 o
  -8   8   6       4100.16       4041.03        56.71 o
  -7   8   6        419.66        460.88        17.17 o
  -6   8   6        224.12        212.26        11.83 o
  -5   8   6       2249.64       2224.64        34.43 o
  -4   8   6       1261.93       1067.51        18.38 o
  -3   8   6       1674.42       1577.66        30.56 o
  -2   8   6       1239.16       1075.73        19.67 o
  -1   8   6        668.81        682.56        14.18 o
   0   8   6       4172.82       4103.51        47.94 o
   1   8   6        470.55        391.82         7.19 o
   2   8   6        567.70        659.35        13.25 o
   3   8   6       5415.87       5572.42        55.32 o
   4   8   6       1287.67       1216.54        24.23 o
   5   8   6        137.32        134.89         5.92 o
   6   8   6       1542.85       1545.77        21.95 o
   7   8   6          1.08         -4.75         4.75 o
   8   8   6        794.06        811.86        18.87 o
   9   8   6       1059.05       1037.12        24.79 o
  10   8   6         16.46         16.14         9.80 o
  11   8   6        550.01        569.42        17.86 o
  12   8   6        390.10        397.45        48.44 o
  13   8   6         84.13         94.28        11.26 o
  14   8   6        320.14        264.67        74.73 o
  15   8   6          1.57        -34.47        34.47 o
  16   8   6       1854.47       1859.59       114.05 o
  17   8   6        317.97        295.97        57.89 o
  18   8   6         16.01        -55.42        55.42 o
 -19   9   6        182.96        322.87        56.84 o
 -18   9   6        231.70        262.30        48.82 o
 -17   9   6        154.64        216.88        41.37 o
 -16   9   6        607.05        694.22        44.01 o
 -15   9   6        757.41        778.46        43.86 o
 -14   9   6         52.52         34.51        15.88 o
 -13   9   6       1139.68       1170.23        40.37 o
 -12   9   6        503.48        472.33        19.98 o
 -11   9   6        571.20        552.29        19.89 o
 -10   9   6        425.66        433.37        17.15 o
  -9   9   6        268.27        236.37        15.03 o
  -8   9   6        495.73        456.42        14.73 o
  -7   9   6         58.55         67.07         5.65 o
  -6   9   6       2576.58       2435.14        37.33 o
  -5   9   6        157.37        135.63        10.52 o
  -4   9   6       1156.55       1145.16        19.24 o
  -3   9   6       1451.97       1414.78        21.40 o
  -2   9   6       1144.02       1104.77        19.75 o
  -1   9   6       1306.78       1267.68        19.10 o
   0   9   6       1473.16       1331.18        23.26 o
   1   9   6       1270.84       1270.71        22.52 o
   2   9   6       2389.64       2287.32        30.83 o
   3   9   6        376.03        412.03        11.13 o
   4   9   6       1611.39       1690.56        27.36 o
   5   9   6       3095.47       3107.04        64.21 o
   6   9   6        912.17        841.81        27.25 o
   7   9   6        390.29        398.22        20.04 o
   8   9   6        248.69        251.91        22.73 o
   9   9   6         61.96         59.33         5.40 o
  10   9   6        144.53        155.58         9.46 o
  11   9   6        489.07        468.18        17.25 o
  12   9   6        593.16        580.36        60.11 o
  13   9   6        876.31        781.79        69.50 o
  14   9   6        170.42        142.18        27.02 o
  15   9   6        292.64        248.48        45.43 o
  16   9   6        321.91        308.82        52.95 o
  17   9   6          9.59        -49.89        49.89 o
 -19  10   6         50.53         88.57        51.96 o
 -18  10   6        344.56        580.94        83.13 o
 -17  10   6         59.59         50.51        38.09 o
 -15  10   6        355.12        371.89        38.09 o
 -14  10   6        363.79        316.27        24.70 o
 -13  10   6        184.45        219.39        19.91 o
 -12  10   6       3128.05       3016.66        68.98 o
 -11  10   6       1019.01        933.31        30.17 o
 -10  10   6       1115.66       1278.40        27.89 o
  -9  10   6        245.55        278.11        12.64 o
  -8  10   6        385.97        350.75        13.08 o
  -7  10   6       1316.36       1257.45        25.08 o
  -6  10   6       1013.61       1001.48        18.32 o
  -5  10   6         74.64         65.76         6.18 o
  -4  10   6        442.58        412.78        10.70 o
  -3  10   6        297.30        296.00         9.02 o
  -2  10   6        172.62        193.12         6.88 o
  -1  10   6        114.55        119.40         7.77 o
   0  10   6       1122.13       1070.72        18.51 o
   1  10   6         66.44         80.58         6.85 o
   2  10   6       1999.15       1942.78        39.84 o
   3  10   6        423.39        514.72        13.04 o
   4  10   6      10613.81      11002.43       151.34 o
   5  10   6       1101.44       1078.78        31.32 o
   6  10   6        540.87        463.07        20.69 o
   7  10   6        988.60        914.12        30.13 o
   8  10   6       1032.83        963.16        32.04 o
   9  10   6        118.79         91.85        14.69 o
  10  10   6        332.58        340.58        11.62 o
  11  10   6        195.87        235.88        14.19 o
  12  10   6         13.13         17.94         8.76 o
  13  10   6          7.93         13.69        20.54 o
  14  10   6         71.10         48.71        29.11 o
  15  10   6        137.16         69.16        38.96 o
  16  10   6         23.52         -7.22        47.79 o
  17  10   6          0.90        -53.68        53.68 o
 -18  11   6        266.49        508.30        87.75 o
 -17  11   6         68.89        131.00        39.34 o
 -16  11   6         21.72         18.89        34.20 o
 -15  11   6          0.28         15.47        17.57 o
 -14  11   6        279.05        262.31        23.85 o
 -13  11   6        622.05        589.82        24.58 o
 -12  11   6        108.69        152.65        14.38 o
 -11  11   6        670.29        643.44        22.67 o
 -10  11   6       1449.48       1362.24        32.46 o
  -9  11   6        898.01        951.64        22.69 o
  -8  11   6        688.30        783.08        16.77 o
  -7  11   6       1307.61       1346.89        22.47 o
  -6  11   6        209.58        267.29         9.34 o
  -5  11   6       1617.66       1508.54        23.33 o
  -4  11   6          5.48          4.61         4.71 o
  -3  11   6        644.74        701.33        14.15 o
  -2  11   6       5787.88       5793.30        59.06 o
  -1  11   6        132.56        151.54         8.24 o
   0  11   6       2086.31       2128.39        31.96 o
   1  11   6       1832.39       1837.30        38.07 o
   2  11   6         67.81         58.44        10.47 o
   3  11   6       1233.25       1197.32        22.63 o
   4  11   6        652.81        692.77        37.91 o
   5  11   6        224.83        256.52        20.17 o
   6  11   6        383.87        379.91        19.95 o
   7  11   6       1087.19       1026.21        32.54 o
   8  11   6          1.75         11.60        10.90 o
   9  11   6          6.59         -3.11        24.76 o
  10  11   6        181.59        177.25        17.20 o
  11  11   6        156.52        122.39        17.52 o
  12  11   6        284.34        323.75        34.46 o
  13  11   6        199.20        182.35        27.28 o
  14  11   6        645.94        514.49        69.09 o
  15  11   6          0.13        -28.32        40.04 o
  16  11   6        551.25        548.48        74.19 o
 -18  12   6          5.94         35.43        51.16 o
 -17  12   6        672.40        649.42        85.95 o
 -16  12   6          6.16         79.07        37.05 o
 -15  12   6         97.60        171.11        32.99 o
 -14  12   6          6.05         30.91        23.12 o
 -13  12   6        459.98        447.56        32.71 o
 -12  12   6          8.46         14.51        11.25 o
 -11  12   6         19.79          3.00        12.53 o
 -10  12   6        945.82        904.38        36.07 o
  -9  12   6       1692.74       1595.24        29.60 o
  -8  12   6         36.81         66.14         7.79 o
  -7  12   6        470.64        407.41        13.67 o
  -6  12   6         20.50         17.96         4.37 o
  -5  12   6         12.60         10.50         4.02 o
  -4  12   6          0.05          1.75         4.41 o
  -3  12   6       4425.04       4341.22        47.62 o
  -2  12   6       2891.31       2838.03        31.05 o
  -1  12   6         53.31         38.08         4.70 o
   0  12   6        345.02        367.23        11.41 o
   1  12   6       3661.89       3794.13        76.88 o
   2  12   6       1043.25        978.99        33.89 o
   3  12   6        333.19        309.09        18.09 o
   4  12   6          3.98         22.81         7.63 o
   5  12   6       1148.90       1177.95        42.01 o
   6  12   6          1.02         -4.47         9.14 o
   7  12   6         24.28         49.48        10.78 o
   8  12   6        144.98        145.03        30.17 o
   9  12   6        431.24        425.29        28.04 o
  10  12   6        192.31        188.00        18.85 o
  11  12   6        564.88        604.69        36.73 o
  12  12   6          2.23         44.24        23.41 o
  13  12   6        253.13        193.06        37.88 o
  14  12   6         28.84         34.15        41.26 o
  15  12   6        936.93        951.86        94.19 o
  16  12   6         42.23        -29.98        56.04 o
 -17  13   6        477.38        597.55        89.41 o
 -16  13   6        872.17        976.78        87.18 o
 -15  13   6        355.04        514.23        67.46 o
 -14  13   6        266.41        417.18        59.60 o
 -13  13   6        317.26        389.60        44.72 o
 -12  13   6          1.39          6.00         8.33 o
 -11  13   6         37.77         26.86         7.99 o
 -10  13   6         23.40         25.66         7.97 o
  -9  13   6       4003.46       4023.08        57.90 o
  -8  13   6        478.99        461.66        14.56 o
  -7  13   6       1644.04       1575.03        28.25 o
  -6  13   6        157.87        219.43        13.25 o
  -5  13   6       1715.97       1640.92        27.24 o
  -4  13   6        251.47        254.35        20.89 o
  -3  13   6        241.20        218.30         8.54 o
  -2  13   6        518.30        561.06        15.28 o
  -1  13   6          0.32          7.54         5.05 o
   0  13   6        901.41        831.59        29.46 o
   1  13   6        241.39        222.89        17.46 o
   2  13   6        185.67        175.35        18.29 o
   3  13   6        236.17        231.71        18.04 o
   4  13   6       1800.20       1951.46        43.79 o
   5  13   6        605.71        631.38        40.34 o
   6  13   6        605.17        596.32        25.26 o
   7  13   6       2980.17       2971.34        74.92 o
   8  13   6       1029.06       1109.56        36.90 o
   9  13   6        445.58        474.66        30.53 o
  10  13   6         50.51         47.30        23.30 o
  11  13   6        307.34        385.08        56.36 o
  12  13   6         18.22         -0.27        29.95 o
  13  13   6          0.06         19.13        34.40 o
  14  13   6        403.98        338.80        54.58 o
  15  13   6          0.52        -12.30        50.03 o
 -16  14   6        218.09        262.26        47.20 o
 -15  14   6         15.74        100.09        38.36 o
 -14  14   6       1253.34       1315.44        86.60 o
 -13  14   6        166.32        158.23        32.35 o
 -12  14   6         79.64        128.53        29.30 o
 -11  14   6        171.22        169.91        13.72 o
 -10  14   6       2029.02       2041.05        47.09 o
  -9  14   6          8.00         35.71         8.28 o
  -8  14   6         21.07         20.14         9.42 o
  -7  14   6       1933.50       2013.75        33.00 o
  -6  14   6       1309.67       1301.67        24.19 o
  -5  14   6          2.27          0.48         6.92 o
  -4  14   6        426.81        401.54        13.26 o
  -3  14   6         72.72         70.82         7.73 o
  -2  14   6        395.16        443.75        35.70 o
  -1  14   6         26.39         40.48         5.96 o
   0  14   6        114.14         97.68        10.77 o
   1  14   6       1176.00       1141.12        36.90 o
   2  14   6         96.48         93.40        15.46 o
   3  14   6         12.03          0.59        22.19 o
   4  14   6        348.44        371.73        20.46 o
   5  14   6        505.28        507.13        24.22 o
   6  14   6         13.80         43.98        15.72 o
   7  14   6         39.79         34.04        13.36 o
   8  14   6       1487.03       1546.41        45.27 o
   9  14   6        312.65        372.29        31.84 o
  10  14   6        103.00        179.38        38.57 o
  11  14   6          6.86         37.42        29.55 o
  12  14   6          0.72         22.04        35.67 o
  13  14   6          5.66        -37.44        37.44 o
  14  14   6         41.62         40.60        48.37 o
 -15  15   6         77.21        149.70        43.77 o
 -14  15   6         10.95         52.62        37.43 o
 -13  15   6        560.09        783.71        72.01 o
 -12  15   6          4.38         72.85        29.99 o
 -11  15   6         37.01        105.13        27.73 o
 -10  15   6        148.95        119.79        13.98 o
  -9  15   6        114.82         87.02        14.61 o
  -8  15   6         55.39         60.11        12.87 o
  -7  15   6        212.72        183.32        17.85 o
  -6  15   6       1972.08       1948.54        38.79 o
  -5  15   6        517.68        509.08        15.68 o
  -4  15   6         10.51         15.99         6.97 o
  -3  15   6        824.95        783.97        22.34 o
  -2  15   6         54.41         62.01         5.27 o
  -1  15   6       2166.62       2130.62        44.27 o
   0  15   6        210.10        219.50        12.53 o
   1  15   6         47.68         79.92        11.73 o
   2  15   6       2314.16       2298.36        58.48 o
   3  15   6        207.70        252.75        23.49 o
   4  15   6        612.47        594.05        29.70 o
   5  15   6        127.57        155.57        15.81 o
   6  15   6         40.62         18.25        22.47 o
   7  15   6         38.55         52.96        18.89 o
   8  15   6          0.33          5.30        16.94 o
   9  15   6        772.79        700.69        63.24 o
  10  15   6        115.78        144.23        33.67 o
  11  15   6         21.85         28.33        32.33 o
  12  15   6        376.09        280.03        45.90 o
  13  15   6        247.01        179.00        48.05 o
 -15  16   6         96.56        114.64        54.22 o
 -14  16   6        187.41        435.27        80.20 o
 -13  16   6         57.73        156.55        38.94 o
 -12  16   6         56.34        108.96        32.32 o
 -11  16   6       1139.08       1131.48        74.44 o
 -10  16   6         37.25         21.58        26.52 o
  -9  16   6         40.05         15.36        14.70 o
  -8  16   6        851.39        936.78        39.82 o
  -7  16   6        158.86        155.85        11.64 o
  -6  16   6         70.76         67.33         7.97 o
  -5  16   6        592.51        565.59        18.83 o
  -4  16   6        458.77        487.97        17.33 o
  -3  16   6         93.26         94.33         8.06 o
  -2  16   6        214.09        170.53        10.04 o
  -1  16   6        499.43        477.88        18.17 o
   0  16   6       1304.64       1368.75        54.58 o
   1  16   6       1356.31       1431.72        43.68 o
   2  16   6         83.57         79.67        14.32 o
   3  16   6         88.95         91.34        14.73 o
   4  16   6         97.40         63.67        22.38 o
   5  16   6       1739.43       1665.90        44.29 o
   6  16   6          2.92         22.02        15.39 o
   7  16   6         47.10         50.98        28.10 o
   8  16   6        111.98        103.94        31.55 o
   9  16   6         97.94         81.40        32.21 o
  10  16   6          0.56          3.98        33.96 o
  11  16   6        458.60        404.81        72.63 o
  12  16   6        276.88        159.56        46.28 o
 -13  17   6        163.66        129.68        41.58 o
 -12  17   6       1023.24       1097.41        82.01 o
 -11  17   6         43.67        120.31        34.77 o
 -10  17   6        414.47        524.45        56.70 o
  -9  17   6        170.50        166.84        28.38 o
  -8  17   6        974.33       1085.97        54.30 o
  -7  17   6        165.75        149.14        12.32 o
  -6  17   6          0.44          0.11         8.89 o
  -5  17   6        163.11        133.36         9.82 o
  -4  17   6        734.67        743.76        17.85 o
  -3  17   6        257.67        317.35        17.11 o
  -2  17   6         49.82         79.66        12.43 o
  -1  17   6         28.24         25.55         8.25 o
   0  17   6        171.88        178.21        23.97 o
   1  17   6         62.17         53.86        15.09 o
   2  17   6        881.86        856.95        41.51 o
   3  17   6        404.88        420.27        77.48 o
   4  17   6         44.97         14.27        35.01 o
   5  17   6        286.07        366.03        49.46 o
   6  17   6       1680.90       1758.76        89.38 o
   7  17   6        319.14        276.19        40.40 o
   8  17   6         20.15         29.23        32.27 o
   9  17   6        283.90        250.84        40.71 o
  10  17   6        560.53        646.47        77.53 o
  11  17   6        374.28        248.02        48.81 o
 -12  18   6          5.15         47.59        38.32 o
 -11  18   6        373.82        363.10        64.38 o
 -10  18   6         17.86         38.33        15.94 o
  -9  18   6        140.64        138.40        16.93 o
  -8  18   6        221.43        252.77        23.61 o
  -7  18   6          0.72        -13.81        13.81 o
  -6  18   6         81.77        101.41        14.13 o
  -5  18   6          6.04         42.12        21.13 o
  -4  18   6        980.69       1056.93        29.84 o
  -3  18   6          0.91          8.94         7.02 o
  -2  18   6         11.81         28.70        11.71 o
  -1  18   6        156.99        160.91        26.50 o
   0  18   6        554.41        501.48        46.69 o
   1  18   6         78.32         57.26        21.64 o
   2  18   6       1033.29       1106.24        65.28 o
   3  18   6        615.80        630.23        56.04 o
   4  18   6        161.70        151.54        30.83 o
   5  18   6        193.60        205.97        33.77 o
   6  18   6        491.30        420.24        61.16 o
   7  18   6         31.10          4.59        33.79 o
   8  18   6          0.44         48.95        35.18 o
   9  18   6        240.77        249.88        45.76 o
  10  18   6        244.20        106.61        44.87 o
 -11  19   6         32.85         33.12        39.46 o
 -10  19   6        191.41        226.27        42.62 o
  -9  19   6         15.79         20.12        30.45 o
  -8  19   6        169.27        157.10        31.91 o
  -7  19   6         62.91         55.38        25.02 o
  -6  19   6         31.13         54.30        15.00 o
  -5  19   6         91.26        119.85        17.39 o
  -4  19   6         23.71         27.31        13.53 o
  -3  19   6         12.07         75.14        18.75 o
  -2  19   6        511.07        533.77        25.74 o
  -1  19   6        801.20        792.40        53.15 o
   0  19   6          0.11         33.87        24.31 o
   1  19   6        195.60        175.59        31.12 o
   2  19   6        405.96        578.17        53.55 o
   3  19   6        404.27        475.96        55.72 o
   4  19   6         14.17         12.57        29.18 o
   5  19   6          2.12         18.66        31.75 o
   6  19   6          1.68        -21.59        33.50 o
   7  19   6          5.54         23.10        35.93 o
   8  19   6          8.12        -35.08        39.45 o
  -9  20   6         35.92         44.36        37.11 o
  -8  20   6         81.24         54.46        32.77 o
  -7  20   6        484.04        553.75        58.25 o
  -6  20   6        993.07       1151.83        60.82 o
  -5  20   6          1.41         44.31        20.58 o
  -3  20   6        395.58        493.20        29.42 o
  -2  20   6         18.45         38.37        24.36 o
  -1  20   6          0.42         21.95        24.83 o
   0  20   6          2.25         15.57        26.16 o
   1  20   6         28.62         14.28        28.76 o
   2  20   6        242.12        214.54        36.82 o
   3  20   6        415.45        408.09        61.05 o
   4  20   6        483.59        526.56        65.10 o
   5  20   6        172.73        224.30        40.07 o
   6  20   6         37.32         49.24        39.62 o
  -6  21   6        375.94        419.65        51.83 o
  -3  21   6         45.96        103.88        25.15 o
  -2  21   6        607.92        667.56        53.57 o
  -1  21   6        542.67        592.40        55.59 o
   0  21   6          5.43         45.87        30.93 o
   1  21   6         61.68         87.30        34.18 o
   2  21   6         13.60         44.99        34.47 o
   3  21   6         21.19         32.21        37.18 o
 -21   0   7         28.86         79.72        45.19 o
 -19   0   7          3.06         32.70        35.22 o
 -17   0   7        197.58        134.89        31.34 o
 -15   0   7        921.07        842.97        40.44 o
 -13   0   7       3201.39       3165.59       100.55 o
 -11   0   7        184.61        209.25        20.27 o
  -9   0   7      11730.71      11407.64       254.99 o
  -7   0   7       4756.15       4734.85        87.76 o
  -5   0   7       6200.44       6600.75       169.28 o
  -3   0   7       1759.38       1582.98        36.22 o
  -1   0   7      41299.64      44103.72       622.55 o
   1   0   7      24168.07      26366.44       360.92 o
   3   0   7      13510.04      14080.04       161.70 o
   5   0   7       1775.18       1638.69        26.67 o
   7   0   7        588.97        681.52        19.13 o
   9   0   7         16.58         23.31         7.02 o
  11   0   7       1663.94       1692.10        35.83 o
  13   0   7       2769.34       2783.53        75.36 o
  15   0   7        308.26        253.98        27.90 o
  17   0   7        113.22         51.91        41.84 o
  19   0   7        156.21         94.95        58.67 o
 -21   1   7          2.64        -33.74        33.74 o
 -20   1   7        375.67        354.70        41.69 o
 -19   1   7       1436.49       1402.50        65.03 o
 -18   1   7          0.37         -8.21        18.06 o
 -17   1   7        292.95        337.98        31.68 o
 -16   1   7       1228.32       1089.57        35.87 o
 -15   1   7        467.60        429.75        23.75 o
 -14   1   7        286.81        327.42        24.76 o
 -13   1   7        927.43        909.87        26.89 o
 -12   1   7       1143.09       1105.50        29.04 o
 -11   1   7       2150.61       2181.15        41.54 o
 -10   1   7       3077.99       2834.15        55.01 o
  -9   1   7         18.71          5.22         5.25 o
  -8   1   7        624.80        717.18        19.47 o
  -7   1   7       1360.80       1284.27        33.66 o
  -6   1   7       2316.87       2281.57        36.14 o
  -5   1   7          5.48         11.61         2.97 o
  -4   1   7        115.81         34.37         5.54 o
  -3   1   7        479.40        299.36         9.77 o
  -2   1   7      15899.85      16583.05       162.63 o
  -1   1   7        417.01        381.49        10.80 o
   0   1   7        153.89        165.75         7.18 o
   1   1   7      60116.31      64259.36       573.25 o
   2   1   7        432.36        423.82         9.89 o
   3   1   7        195.69        160.95         5.77 o
   4   1   7       1872.64       1768.28        20.15 o
   5   1   7         36.96         32.85         2.80 o
   6   1   7       1014.38        981.23        17.04 o
   7   1   7       1970.77       1972.36        25.25 o
   8   1   7        425.86        462.37        11.40 o
   9   1   7        223.29        177.57         8.44 o
  10   1   7          8.55          8.78         5.28 o
  11   1   7       1072.43       1038.58        19.36 o
  12   1   7        761.43        755.84        19.69 o
  13   1   7        178.04        188.42        15.85 o
  14   1   7          4.72          6.00        17.56 o
  15   1   7       1768.96       1764.11        44.94 o
  16   1   7        624.42        598.00        40.93 o
  17   1   7        691.37        614.05        58.90 o
  18   1   7         10.13          0.81        50.06 o
  19   1   7         63.79         99.58        57.90 o
 -21   2   7        519.03        446.37        43.42 o
 -20   2   7        189.88        134.66        29.99 o
 -19   2   7          0.60          4.79        31.99 o
 -18   2   7        455.39        507.21        43.31 o
 -17   2   7         59.87         71.48        21.05 o
 -16   2   7       2048.61       2123.03        55.88 o
 -15   2   7        403.03        351.18        29.76 o
 -14   2   7          4.05          9.32        10.21 o
 -13   2   7        122.02        173.59        21.91 o
 -12   2   7        740.14        740.87        24.92 o
 -11   2   7        840.74        937.72        28.69 o
 -10   2   7          1.92          0.92         4.93 o
  -9   2   7       2038.94       2013.97        37.04 o
  -8   2   7       1202.28       1158.75        29.80 o
  -7   2   7        434.08        425.74        14.23 o
  -6   2   7       5273.40       5019.02        63.25 o
  -5   2   7        231.25        161.78         8.91 o
  -4   2   7         37.16         62.68         5.35 o
  -3   2   7       6444.48       6339.79        75.40 o
  -2   2   7       3530.83       3260.19        41.76 o
  -1   2   7      14953.98      14916.66       234.39 o
   0   2   7      12759.09      12779.37       170.59 o
   1   2   7        545.36        524.78        12.67 o
   2   2   7      10232.81      10576.83        90.93 o
   3   2   7        172.71        130.48         5.14 o
   4   2   7       1328.09       1271.31        16.38 o
   5   2   7        300.78        230.52         7.50 o
   6   2   7       1130.63       1149.97        18.74 o
   7   2   7         40.77         33.68         3.53 o
   8   2   7         69.48         73.26         4.80 o
   9   2   7         96.46        106.86         6.63 o
  10   2   7         26.60         21.55         5.02 o
  11   2   7        149.41        108.56         6.46 o
  12   2   7       1590.90       1515.53        24.87 o
  13   2   7        643.44        587.83        28.07 o
  14   2   7        848.06        821.92        30.70 o
  15   2   7        282.95        296.44        30.32 o
  16   2   7        253.90        220.13        46.96 o
  17   2   7        841.35        857.66        61.09 o
  18   2   7        251.04        194.08        63.21 o
  19   2   7         12.60         27.32        58.22 o
 -21   3   7        549.92        507.30        51.55 o
 -20   3   7        103.00        134.21        33.03 o
 -19   3   7        303.09        265.68        32.60 o
 -18   3   7         47.95         42.78        18.90 o
 -17   3   7        299.58        307.04        30.32 o
 -16   3   7        165.16        190.98        19.32 o
 -15   3   7        106.06         87.97        12.52 o
 -14   3   7        171.06        233.66        16.93 o
 -13   3   7        513.70        578.03        21.72 o
 -12   3   7        666.57        656.17        22.11 o
 -11   3   7      11552.71      11616.48       155.86 o
 -10   3   7       9158.46       9505.71       113.06 o
  -9   3   7         39.55         41.17         5.29 o
  -8   3   7        420.64        414.47        14.85 o
  -7   3   7        291.74        240.67        12.96 o
  -6   3   7       1238.14       1050.44        25.62 o
  -5   3   7        780.12        783.89        18.05 o
  -4   3   7       3796.74       4343.34        54.00 o
  -3   3   7       2418.23       2414.66        41.07 o
  -2   3   7       7617.56       7731.95        95.83 o
  -1   3   7       6625.48       6558.73        72.06 o
   0   3   7       6905.43       7012.69        68.92 o
   1   3   7          2.83         26.89         3.59 o
   2   3   7        708.08        621.45        12.95 o
   3   3   7        137.07        170.28         6.12 o
   4   3   7       1142.23       1166.37        16.61 o
   5   3   7         16.05         11.16         3.18 o
   6   3   7       2915.54       3117.08        35.65 o
   7   3   7       2670.97       2783.47        34.10 o
   8   3   7        287.26        279.16         9.30 o
   9   3   7         49.47         52.38         5.34 o
  10   3   7          6.20         -0.12         5.37 o
  11   3   7        275.05        261.94        11.01 o
  12   3   7        682.89        629.03        20.40 o
  13   3   7       1046.72       1024.21        27.85 o
  14   3   7         21.49          0.86        15.96 o
  15   3   7         68.18         26.47        18.12 o
  16   3   7        440.71        436.54        46.75 o
  17   3   7        122.96        142.83        30.59 o
  18   3   7         64.39          3.25        47.51 o
  19   3   7         24.24         -8.57        57.96 o
 -21   4   7        593.00        621.62        98.73 o
 -20   4   7        405.04        458.07        78.20 o
 -19   4   7          8.69         -5.07        24.67 o
 -18   4   7         64.21         50.88        19.48 o
 -17   4   7        731.95        691.90        47.93 o
 -16   4   7        452.56        344.31        28.18 o
 -15   4   7        487.70        473.66        27.78 o
 -14   4   7        275.08        316.64        19.99 o
 -13   4   7        492.56        463.97        20.55 o
 -12   4   7        650.63        690.42        26.55 o
 -11   4   7        473.21        465.65        18.18 o
 -10   4   7       4484.52       4502.64        65.03 o
  -9   4   7       2132.69       2084.93        37.67 o
  -8   4   7       8001.53       7969.91        94.62 o
  -7   4   7         58.61         27.58         4.63 o
  -6   4   7       1699.61       1646.75        29.46 o
  -5   4   7       5481.53       5806.63        69.39 o
  -4   4   7       2249.66       2251.67        33.84 o
  -3   4   7       1288.69       1431.71        24.34 o
  -2   4   7        451.92        456.99        11.91 o
  -1   4   7        963.35        890.41        17.35 o
   0   4   7        995.34        847.64        16.84 o
   1   4   7        129.79        146.69         6.27 o
   2   4   7        309.02        295.85         9.51 o
   3   4   7       6082.27       6101.57        47.73 o
   4   4   7        961.76       1038.76        14.50 o
   5   4   7       1172.90       1161.48        18.07 o
   6   4   7       8393.07       8815.86        84.34 o
   7   4   7        614.23        560.13        14.32 o
   8   4   7          2.16         -0.43         3.96 o
   9   4   7          2.47         -1.79         4.77 o
  10   4   7        520.18        460.69        14.66 o
  11   4   7       1357.93       1287.75        23.20 o
  12   4   7         63.65         54.08         9.59 o
  13   4   7        530.37        460.94        28.19 o
  14   4   7       1537.68       1561.23        46.59 o
  15   4   7         40.63         24.38        16.62 o
  16   4   7         45.91         20.41        23.49 o
  17   4   7         20.68         32.51        29.57 o
  18   4   7        317.66        321.20        65.25 o
 -21   5   7        879.70        977.63       106.23 o
 -20   5   7         47.49         90.79        30.50 o
 -19   5   7        219.28        244.59        32.15 o
 -18   5   7       1021.47       1056.49        59.06 o
 -17   5   7         31.40         35.22        18.67 o
 -16   5   7        189.34        183.25        19.06 o
 -15   5   7        220.33        206.17        21.81 o
 -14   5   7        941.55        905.52        37.69 o
 -13   5   7        459.15        441.26        20.27 o
 -12   5   7         71.75         69.45        10.19 o
 -11   5   7        125.70         89.31         9.37 o
 -10   5   7        357.85        348.50        15.82 o
  -9   5   7        578.43        574.35        18.38 o
  -8   5   7         54.28         48.85         6.37 o
  -7   5   7          2.89          0.01         3.87 o
  -6   5   7         32.17         26.16         5.28 o
  -5   5   7       1060.61       1109.09        22.57 o
  -4   5   7      26756.27      27561.11       264.22 o
  -3   5   7       3344.04       3459.67        45.07 o
  -2   5   7         18.45         16.66         3.01 o
  -1   5   7       2322.06       2285.23        40.65 o
   0   5   7       1308.45       1348.76        21.33 o
   1   5   7        526.41        513.67        12.74 o
   2   5   7       7445.02       7623.92        63.70 o
   3   5   7        178.29        183.96         6.75 o
   4   5   7        603.74        751.11        11.69 o
   5   5   7        274.45        285.88        10.11 o
   6   5   7        365.52        305.50         8.98 o
   7   5   7          7.22          2.19         3.59 o
   8   5   7        325.00        260.05        10.93 o
   9   5   7         12.15         11.59         5.73 o
  10   5   7       2960.64       2953.91        44.83 o
  11   5   7        800.98        778.81        19.50 o
  12   5   7       1213.61       1216.40        34.48 o
  13   5   7         92.75         90.54        15.40 o
  14   5   7       1176.18       1237.72        72.38 o
  15   5   7         53.36         11.71        21.23 o
  16   5   7        862.61        868.71        56.15 o
  17   5   7         38.00         22.91        44.24 o
  18   5   7          0.97        -44.32        51.09 o
 -20   6   7         45.12         -3.15        42.93 o
 -19   6   7        335.71        474.25        91.00 o
 -18   6   7          0.01         30.25        23.66 o
 -17   6   7        277.02        285.55        28.35 o
 -16   6   7          0.71          1.56        15.26 o
 -15   6   7        178.94        275.95        29.95 o
 -14   6   7       2214.36       2439.50        56.29 o
 -13   6   7         54.68         64.17        11.02 o
 -12   6   7       1764.49       1894.22        39.20 o
 -11   6   7         17.90         23.17         7.20 o
 -10   6   7       1576.89       1502.57        32.02 o
  -9   6   7          5.14         -2.45         4.81 o
  -8   6   7       2606.96       2495.18        41.18 o
  -7   6   7        714.28        620.43        17.30 o
  -6   6   7        137.01        134.84        10.57 o
  -5   6   7       3959.14       3892.48        59.31 o
  -4   6   7       4639.28       4596.82        57.16 o
  -3   6   7       2086.06       2073.21        31.59 o
  -2   6   7         62.19         59.16         5.63 o
  -1   6   7       2464.47       2615.82        48.53 o
   0   6   7        729.78        555.04        11.98 o
   1   6   7        211.58        150.32         6.41 o
   2   6   7       5594.93       5793.20        62.47 o
   3   6   7        798.31        765.49        12.42 o
   4   6   7       1542.90       1480.98        20.12 o
   5   6   7         38.25         41.14         3.77 o
   6   6   7       2158.06       2186.46        27.52 o
   7   6   7        377.05        353.14        10.22 o
   8   6   7        377.08        355.39        13.28 o
   9   6   7         23.51         23.93         7.15 o
  10   6   7        675.14        683.98        19.81 o
  11   6   7          0.22         -5.64         8.12 o
  12   6   7        343.37        367.48        20.69 o
  13   6   7       2210.67       2294.56        67.59 o
  14   6   7         58.29         32.85        23.33 o
  15   6   7          2.57         12.90        20.97 o
  16   6   7        230.45        187.09        50.85 o
  17   6   7        195.06        155.15        49.65 o
  18   6   7        117.40        103.37        54.24 o
 -20   7   7         66.83         91.33        47.29 o
 -19   7   7        456.80        627.04        77.52 o
 -18   7   7         57.02         95.41        25.41 o
 -17   7   7         20.74         -4.71        24.25 o
 -16   7   7         73.15        115.33        22.13 o
 -15   7   7       1352.28       1456.99        43.39 o
 -14   7   7        867.21        863.03        38.54 o
 -13   7   7        328.75        221.10        26.24 o
 -12   7   7        417.86        352.51        18.26 o
 -11   7   7       6056.83       6295.96        84.49 o
 -10   7   7       1535.10       1550.14        32.66 o
  -9   7   7        844.14        825.19        21.71 o
  -8   7   7       2681.47       2477.37        40.92 o
  -7   7   7       3044.74       2952.27        44.70 o
  -6   7   7         12.04         17.90         4.12 o
  -5   7   7       2856.00       2685.33        39.76 o
  -4   7   7         71.65        111.75         8.82 o
  -3   7   7         46.21         51.35         6.48 o
  -2   7   7        427.26        429.90        12.06 o
  -1   7   7       1057.53       1084.07        27.39 o
   0   7   7       2835.03       2600.69        45.07 o
   1   7   7        943.15        850.07        15.42 o
   2   7   7         43.60         70.19         4.36 o
   3   7   7       4929.10       5031.69        40.76 o
   4   7   7        104.89         85.32         5.67 o
   5   7   7         33.12         23.41         3.58 o
   6   7   7        634.47        581.13        16.53 o
   7   7   7        212.79        184.43         9.44 o
   8   7   7        246.61        262.68        10.97 o
   9   7   7       3069.83       3145.46        44.25 o
  10   7   7        532.69        561.98        16.99 o
  11   7   7        236.77        253.59        18.22 o
  12   7   7         21.51         30.64        11.15 o
  13   7   7        273.33        238.93        27.72 o
  14   7   7        120.18        101.69        28.47 o
  15   7   7         23.98        -22.38        22.38 o
  16   7   7        337.32        242.35        51.17 o
  17   7   7         77.93         50.06        50.35 o
  18   7   7        152.61        179.48        61.99 o
 -20   8   7        264.99        514.93        89.21 o
 -19   8   7          3.73         85.55        44.50 o
 -18   8   7        629.39        660.49       132.16 o
 -17   8   7          6.32        -20.83        20.83 o
 -16   8   7       1664.22       1726.08        50.62 o
 -15   8   7       1032.40       1075.42        38.54 o
 -14   8   7       1062.97       1099.04        36.72 o
 -13   8   7       2845.69       2740.80        57.54 o
 -12   8   7        115.05        100.72        10.18 o
 -11   8   7       1257.75       1102.81        27.84 o
 -10   8   7          0.99          0.06         6.17 o
  -9   8   7          9.39          2.52         5.79 o
  -8   8   7         18.44         22.63         5.72 o
  -7   8   7        636.38        669.30        18.33 o
  -6   8   7       1105.79       1057.53        22.73 o
  -5   8   7        668.35        665.75        17.01 o
  -4   8   7        630.47        649.12        16.32 o
  -3   8   7         55.37         53.63         5.59 o
  -2   8   7       5271.48       5587.91        64.85 o
  -1   8   7       8437.00       8618.32        91.91 o
   0   8   7         22.89         35.64         3.88 o
   1   8   7          0.69          2.24         2.59 o
   2   8   7       1149.31       1179.59        22.06 o
   3   8   7       2165.09       2272.09        23.97 o
   4   8   7       4553.12       4760.35        44.43 o
   5   8   7        385.21        390.54         8.95 o
   6   8   7          3.40         17.26         3.74 o
   7   8   7        183.85        184.03         9.41 o
   8   8   7        107.27         90.70         9.60 o
   9   8   7        175.74        188.23        12.19 o
  10   8   7        539.75        539.60        19.86 o
  11   8   7         51.53         51.37         8.11 o
  12   8   7        698.78        622.35        27.77 o
  13   8   7        774.22        749.26        39.86 o
  14   8   7        222.64        192.23        33.73 o
  15   8   7        200.11        189.16        41.93 o
  16   8   7         33.39         19.96        44.16 o
  17   8   7       1268.96       1073.60       109.94 o
 -19   9   7        476.75        779.52        90.40 o
 -18   9   7        680.82        737.74        81.83 o
 -17   9   7         28.21          1.45        21.51 o
 -16   9   7        162.70        206.16        25.55 o
 -15   9   7       1224.24       1284.96        41.22 o
 -14   9   7        939.47        968.93        34.82 o
 -13   9   7         15.42         31.59        11.13 o
 -12   9   7        689.38        688.01        29.59 o
 -11   9   7       2136.10       2076.05        49.07 o
 -10   9   7         58.82         29.33         9.47 o
  -9   9   7        762.53        700.23        20.49 o
  -8   9   7        301.30        304.86        13.86 o
  -7   9   7         30.06         59.24         5.97 o
  -6   9   7        253.89        223.18        10.92 o
  -5   9   7         30.56         18.41         4.15 o
  -4   9   7        561.20        455.24        11.99 o
  -3   9   7       7392.86       7480.55        84.76 o
  -2   9   7        113.38        124.21        10.49 o
  -1   9   7       2074.22       2130.95        30.89 o
   0   9   7       2088.29       2088.84        29.65 o
   1   9   7       1069.23        974.40        18.39 o
   2   9   7       2209.70       2199.97        31.37 o
   3   9   7       3136.37       3247.70        37.24 o
   4   9   7       1570.76       1576.64        29.70 o
   5   9   7       3079.37       2976.53        42.78 o
   6   9   7       1447.29       1451.95        23.33 o
   7   9   7        705.25        744.06        18.55 o
   8   9   7          0.83         -4.98         4.98 o
   9   9   7        180.72        185.46        13.62 o
  10   9   7         12.79         40.56         7.06 o
  11   9   7         49.55         66.42        10.69 o
  12   9   7         10.69         12.16        16.05 o
  13   9   7         55.82         60.26        16.48 o
  14   9   7        181.06        177.01        36.24 o
  15   9   7        706.68        766.38        81.04 o
  16   9   7        501.73        528.03        85.55 o
  17   9   7        335.35        207.79        57.47 o
 -19  10   7         74.60        172.48        52.67 o
 -18  10   7        260.53        282.57        49.62 o
 -17  10   7         21.78         -2.32        34.79 o
 -16  10   7          6.65         17.25        19.38 o
 -15  10   7        205.23        185.84        37.12 o
 -14  10   7        234.42        203.55        18.86 o
 -13  10   7       2286.61       2369.94        52.76 o
 -12  10   7        307.96        357.79        24.46 o
 -11  10   7         55.22         61.16        11.33 o
 -10  10   7        397.03        399.18        25.87 o
  -9  10   7       4137.45       4178.07        71.56 o
  -8  10   7          4.86         12.65         7.31 o
  -7  10   7        865.25        883.08        25.15 o
  -6  10   7         82.28         63.69         7.05 o
  -5  10   7         97.15         90.18         7.27 o
  -4  10   7       1381.29       1376.84        24.96 o
  -3  10   7        826.09        746.26        15.50 o
  -2  10   7        587.03        582.52        12.85 o
  -1  10   7         31.53         20.89         3.27 o
   0  10   7       1621.67       1556.45        27.06 o
   1  10   7        579.90        593.43        15.40 o
   2  10   7          5.41          3.91         5.45 o
   3  10   7        406.49        327.60        11.42 o
   4  10   7        857.69        869.15        19.12 o
   5  10   7       5381.47       5446.00        79.20 o
   6  10   7       2176.28       2116.26        48.24 o
   7  10   7        432.35        406.98        21.45 o
   8  10   7       1250.42       1183.20        36.66 o
   9  10   7         13.62         26.53        18.23 o
  10  10   7         83.77         88.58         8.82 o
  11  10   7        557.62        553.01        17.22 o
  12  10   7         48.77         32.87         9.84 o
  13  10   7        193.80        186.20        17.01 o
  14  10   7         52.43         60.84        34.58 o
  15  10   7         42.42        -17.59        39.84 o
  16  10   7          0.44        -17.46        46.57 o
 -18  11   7          0.82         40.15        43.03 o
 -17  11   7        164.33         92.47        42.66 o
 -16  11   7        197.56        226.23        40.33 o
 -15  11   7        556.36        244.33        42.60 o
 -14  11   7          2.34          2.87        13.69 o
 -13  11   7        136.65        130.43        18.70 o
 -12  11   7        584.51        583.79        32.45 o
 -11  11   7          2.28          3.59        17.93 o
 -10  11   7       2530.36       2468.40        42.35 o
  -9  11   7         18.15         16.28         6.53 o
  -8  11   7        309.35        278.48        11.04 o
  -7  11   7         85.33         86.19         6.17 o
  -6  11   7       1218.32       1239.86        21.63 o
  -5  11   7       3105.67       3122.83        39.57 o
  -4  11   7          0.53         21.13         4.49 o
  -3  11   7        748.92        777.08        17.08 o
  -2  11   7         20.43         36.58         3.89 o
  -1  11   7         26.33         42.80         4.61 o
   0  11   7       1956.47       2012.78        29.22 o
   1  11   7       7755.43       7865.94       101.22 o
   2  11   7        105.00         91.11        16.51 o
   3  11   7          2.55         12.32         4.17 o
   4  11   7       1096.35       1048.05        25.49 o
   5  11   7       1099.39       1065.22        31.71 o
   6  11   7         11.88         13.41         9.46 o
   7  11   7        132.75        102.27        11.64 o
   8  11   7        514.83        482.71        32.03 o
   9  11   7        534.99        532.15        28.88 o
  10  11   7        246.00        197.68        18.84 o
  11  11   7        996.21       1065.21        57.08 o
  12  11   7        691.31        777.08        51.84 o
  13  11   7         26.31         42.26        30.24 o
  14  11   7         66.95        132.91        37.63 o
  15  11   7        826.93        507.73        87.28 o
  16  11   7         89.33        129.82        53.47 o
 -18  12   7          8.29        -23.61        47.65 o
 -17  12   7          0.06         27.05        42.61 o
 -16  12   7       1612.49       1654.96        99.30 o
 -15  12   7          0.65         32.74        31.32 o
 -14  12   7         35.88         47.20        37.45 o
 -13  12   7         80.80         84.97        12.32 o
 -12  12   7        911.80        853.51        28.26 o
 -11  12   7         68.35         55.75        19.13 o
 -10  12   7         96.69        107.56         8.27 o
  -9  12   7         90.49         97.21         9.04 o
  -8  12   7         34.07         32.84         5.65 o
  -7  12   7         39.34         49.67         5.36 o
  -6  12   7       1353.60       1374.71        23.00 o
  -5  12   7        820.23        765.87        15.93 o
  -4  12   7        469.22        443.30        11.85 o
  -3  12   7       2007.43       1912.21        26.89 o
  -2  12   7       1635.36       1535.89        24.26 o
  -1  12   7        132.99        134.36         8.12 o
   0  12   7       5963.72       6092.47        72.64 o
   1  12   7        232.40        236.93        14.26 o
   2  12   7       1540.84       1529.80        30.39 o
   3  12   7        678.88        684.77        18.34 o
   4  12   7        438.52        391.44        33.63 o
   5  12   7         62.58         45.55        11.87 o
   6  12   7        280.12        294.18        29.43 o
   7  12   7          5.61         -2.37        12.84 o
   8  12   7         39.97         43.19        13.28 o
   9  12   7          1.36          8.96        14.88 o
  10  12   7        163.63        215.87        19.70 o
  11  12   7        119.14        145.36        25.49 o
  12  12   7        261.99        365.60        59.48 o
  13  12   7          1.04         16.44        34.66 o
  14  12   7        897.20        862.26        85.56 o
  15  12   7         68.63         20.21        50.35 o
 -17  13   7        441.27        489.67        84.87 o
 -16  13   7        326.85        278.15        43.90 o
 -15  13   7        185.98        216.62        41.10 o
 -14  13   7          3.72         47.42        31.08 o
 -13  13   7         20.54         -4.63        28.35 o
 -12  13   7        877.46        882.53        38.48 o
 -11  13   7        209.27        199.12        14.54 o
 -10  13   7       1670.20       1713.98        45.64 o
  -9  13   7        256.70        230.45        17.51 o
  -8  13   7        282.16        235.91        17.46 o
  -7  13   7         15.25          7.50         5.53 o
  -6  13   7       5154.27       5043.59        64.06 o
  -5  13   7       1002.13       1023.66        24.18 o
  -4  13   7         97.59        103.30         7.56 o
  -3  13   7        223.78        203.42         8.63 o
  -2  13   7          5.64          4.81         4.92 o
  -1  13   7       1183.91       1165.93        22.82 o
   0  13   7         36.37         27.96         9.65 o
   1  13   7       1695.84       1726.65        47.68 o
   2  13   7         31.95         17.26         9.39 o
   3  13   7         43.08         42.72        10.52 o
   4  13   7        539.69        614.62        38.30 o
   5  13   7         55.07         74.07        18.75 o
   6  13   7         43.22         61.06        14.78 o
   7  13   7        539.70        599.06        28.47 o
   8  13   7        917.16        897.04        35.75 o
   9  13   7        276.93        288.44        25.53 o
  10  13   7         23.33         60.08        19.44 o
  11  13   7        457.33        384.80        62.27 o
  12  13   7        311.78        420.05        65.91 o
  13  13   7         42.33         86.08        38.56 o
  14  13   7          1.14        -30.89        46.13 o
 -16  14   7        123.05        197.06        45.09 o
 -15  14   7         81.97         65.08        38.98 o
 -14  14   7         24.70         55.14        32.59 o
 -13  14   7         31.26         27.46        28.72 o
 -12  14   7        165.70        139.74        30.93 o
 -11  14   7        356.04        411.84        21.61 o
 -10  14   7        126.85        156.21        20.25 o
  -9  14   7       1164.21       1194.43        45.24 o
  -8  14   7       1509.59       1506.77        30.57 o
  -7  14   7       1255.07       1262.84        23.72 o
  -6  14   7        386.33        373.92        13.91 o
  -5  14   7       1251.41       1211.88        27.92 o
  -4  14   7        819.86        779.93        17.37 o
  -3  14   7          5.56          7.37         5.80 o
  -2  14   7        118.00        118.21         9.73 o
  -1  14   7        658.19        752.17        20.22 o
   0  14   7        185.60        217.88        18.75 o
   1  14   7         50.10         58.12        11.07 o
   2  14   7        629.91        622.71        30.08 o
   3  14   7          2.42         11.13        12.12 o
   4  14   7       1915.55       1935.85        75.66 o
   5  14   7         25.70         24.99        11.90 o
   6  14   7        448.52        433.90        26.29 o
   7  14   7       1172.28       1312.71        40.99 o
   8  14   7        316.91        410.63        31.47 o
   9  14   7        660.19        715.86        46.90 o
  10  14   7        101.69         50.63        31.64 o
  11  14   7        569.84        620.93        68.20 o
  12  14   7         16.44         12.83        37.51 o
  13  14   7          0.54         29.28        41.06 o
  14  14   7       1104.82        995.30       100.18 o
 -15  15   7        148.67        168.58        43.35 o
 -14  15   7        124.14        126.17        36.20 o
 -13  15   7         70.98        113.87        34.23 o
 -12  15   7         12.96         74.00        28.41 o
 -11  15   7         89.81        142.90        26.65 o
 -10  15   7          8.88         36.87        15.39 o
  -9  15   7          2.29         -5.93         9.55 o
  -8  15   7         65.82         66.36        11.23 o
  -7  15   7         79.42         87.56         8.15 o
  -6  15   7        586.62        528.66        21.11 o
  -5  15   7        135.34        149.17        13.64 o
  -4  15   7        508.16        487.48        19.55 o
  -3  15   7        404.06        454.24        17.96 o
  -2  15   7          9.50         11.04         9.49 o
  -1  15   7        725.95        745.74        30.37 o
   0  15   7       1531.65       1586.89        46.00 o
   1  15   7        925.65       1005.28        36.74 o
   2  15   7       1082.78       1014.02        38.34 o
   3  15   7          8.30         18.38        19.11 o
   4  15   7          0.04        -14.93        19.65 o
   5  15   7        444.44        464.16        26.44 o
   6  15   7         25.13          5.00        18.31 o
   7  15   7         15.77          4.96        21.21 o
   8  15   7        376.13        418.19        70.68 o
   9  15   7        408.91        384.01        59.82 o
  10  15   7        467.00        520.31        68.04 o
  11  15   7        553.13        725.20        71.74 o
  12  15   7        168.40        179.90        42.63 o
  13  15   7         21.17        -13.50        47.96 o
 -14  16   7       1241.73       1296.11        89.52 o
 -13  16   7        335.77        278.97        43.21 o
 -12  16   7        113.62        172.13        33.39 o
 -11  16   7         10.79         37.90        28.49 o
 -10  16   7        180.20        170.60        29.71 o
  -9  16   7        899.26        839.31        56.63 o
  -8  16   7       2852.21       2771.47        65.43 o
  -7  16   7         33.19         43.34        16.30 o
  -6  16   7          6.04         17.48         8.13 o
  -5  16   7         68.28         70.39         9.84 o
  -4  16   7          4.53         -0.22         9.54 o
  -3  16   7         63.83         88.87         8.61 o
  -2  16   7        395.26        400.50        12.34 o
  -1  16   7       1933.01       1891.06        42.88 o
   0  16   7          7.81         27.68        17.81 o
   1  16   7         27.66         35.53        19.58 o
   2  16   7        165.25        185.63        37.13 o
   3  16   7        677.57        648.04        36.08 o
   4  16   7         23.88         14.63        16.16 o
   5  16   7          0.17        -17.78        17.78 o
   6  16   7        884.68        786.77        45.95 o
   7  16   7         14.35         42.57        28.17 o
   8  16   7         85.60         49.27        30.22 o
   9  16   7        110.97         82.71        34.34 o
  10  16   7         17.31        -35.88        35.88 o
  11  16   7         86.26         46.22        43.27 o
  12  16   7        112.94        -31.90        45.08 o
 -13  17   7        419.97        541.69        71.86 o
 -12  17   7         22.21         44.49        34.38 o
 -11  17   7       1032.85        994.71        71.38 o
 -10  17   7        240.18        294.03        41.59 o
  -9  17   7        159.05        156.42        29.07 o
  -8  17   7       1096.61       1066.60        64.60 o
  -7  17   7       1596.48       1698.66        42.22 o
  -6  17   7         57.02         56.37        10.39 o
  -5  17   7        196.53        212.96        15.36 o
  -4  17   7        176.89        141.01        10.08 o
  -3  17   7         20.52         23.76         7.92 o
  -2  17   7        400.01        383.09        22.90 o
  -1  17   7         18.25         25.16        13.22 o
   0  17   7        229.96        232.59        27.07 o
   1  17   7         36.90         22.52        14.99 o
   2  17   7        167.24        169.78        19.56 o
   3  17   7        429.94        394.24        48.42 o
   4  17   7          2.89          1.32        25.11 o
   5  17   7        688.99        794.21        65.49 o
   6  17   7        151.99        124.78        30.02 o
   7  17   7         13.28        -16.21        30.89 o
   8  17   7          6.40        -27.52        33.61 o
   9  17   7        390.68        405.98        71.23 o
  10  17   7        152.87        149.49        42.96 o
  11  17   7        162.87        128.70        47.55 o
 -12  18   7         68.26         55.99        41.07 o
 -11  18   7          0.65          5.26        33.88 o
 -10  18   7         30.63         27.83        17.86 o
  -9  18   7          5.50         22.03        17.08 o
  -8  18   7        321.08        349.87        32.67 o
  -7  18   7        638.12        629.82        51.79 o
  -6  18   7          0.17         16.11        16.72 o
  -5  18   7        635.50        670.30        52.24 o
  -4  18   7         62.60         66.21        11.93 o
  -3  18   7        631.55        678.93        29.86 o
  -2  18   7        219.90        204.96        19.34 o
  -1  18   7        771.44        843.22        54.94 o
   0  18   7         81.14         61.46        22.53 o
   1  18   7         43.49         41.90        23.70 o
   2  18   7        447.22        375.13        49.01 o
   3  18   7       1396.85       1479.04        79.19 o
   4  18   7        731.00        744.75        65.10 o
   5  18   7        365.05        461.64        59.43 o
   6  18   7         72.39         51.53        32.18 o
   7  18   7          2.27        -20.79        35.13 o
   8  18   7        135.28        117.06        39.96 o
   9  18   7         75.87        136.82        42.86 o
 -10  19   7         60.68         60.95        36.11 o
  -9  19   7          0.32        -14.01        17.83 o
  -8  19   7          3.87        -17.45        17.45 o
  -7  19   7         78.98         69.77        18.16 o
  -6  19   7          3.13          4.19        15.98 o
  -5  19   7        108.79        160.27        26.33 o
  -4  19   7        863.82        898.97        27.88 o
  -3  19   7        418.50        453.24        40.19 o
  -2  19   7         20.80         12.37        14.04 o
  -1  19   7        638.07        629.32        52.81 o
   0  19   7        756.05        626.77        55.00 o
   1  19   7         89.53        121.25        30.96 o
   2  19   7       1631.31       1773.40        89.27 o
   3  19   7         36.24         50.35        30.44 o
   4  19   7          9.76         34.94        31.20 o
   5  19   7        347.68        345.70        63.27 o
   6  19   7        390.99        375.54        51.48 o
   7  19   7         54.84         85.62        40.81 o
   8  19   7         56.60         86.08        44.04 o
  -8  20   7        213.58        220.36        39.69 o
  -7  20   7          9.10         15.49        29.56 o
  -6  20   7         25.20         54.90        17.69 o
  -5  20   7          4.13        -14.50        15.57 o
  -4  20   7        609.07        538.77        49.48 o
  -3  20   7        259.68        244.45        23.90 o
  -2  20   7          0.77        -26.02        26.53 o
  -1  20   7         33.46         64.54        28.83 o
   0  20   7          3.80         -7.10        29.46 o
   1  20   7         48.70         86.04        31.51 o
   2  20   7        223.51        232.11        38.91 o
   3  20   7          5.29         12.34        34.29 o
   4  20   7         24.20        -36.27        36.27 o
   5  20   7         33.22        110.39        41.66 o
   6  20   7        258.70        226.82        45.31 o
  -4  21   7          7.38         37.04        28.42 o
  -3  21   7        287.94        347.77        51.64 o
  -2  21   7         34.82         54.12        31.50 o
  -1  21   7        198.33        179.85        34.94 o
   0  21   7        197.81        189.24        37.47 o
   1  21   7          8.86        -25.78        36.85 o
   2  21   7         36.17         15.38        38.34 o
 -16   0   8       3036.81       2910.05       178.36 o
 -14   0   8         19.85         30.42        12.02 o
 -12   0   8        617.72        690.26        32.69 o
 -10   0   8      10215.74      10417.28       268.53 o
  -8   0   8        312.72        304.69        27.27 o
  -6   0   8       1018.47       1148.73        33.83 o
  -4   0   8        747.86        765.76        35.83 o
  -2   0   8        834.61        727.50        23.01 o
   0   0   8       5700.59       6066.77       201.95 o
   2   0   8      10673.98      11069.25       269.53 o
   4   0   8        837.95        537.18        18.98 o
   6   0   8         13.75         13.72         4.63 o
   8   0   8       4892.03       4927.80        83.71 o
  10   0   8          4.36         -8.63         8.63 o
  12   0   8       2111.99       2159.91        63.52 o
  14   0   8        214.21        168.57        33.66 o
  16   0   8         36.14        -11.21        33.74 o
  18   0   8         47.85         68.73        53.67 o
 -21   1   8         71.90         51.75        33.79 o
 -20   1   8        437.58        464.95        48.73 o
 -19   1   8        128.62        138.52        26.22 o
 -18   1   8         76.55         60.99        22.10 o
 -17   1   8        213.07        178.03        25.72 o
 -16   1   8       1243.31       1281.77        37.99 o
 -15   1   8       1515.28       1375.28        36.76 o
 -14   1   8        684.84        715.18        26.14 o
 -13   1   8        519.14        449.82        20.67 o
 -12   1   8       2726.92       2624.66        48.61 o
 -11   1   8          9.79         12.35         6.29 o
 -10   1   8         99.69        122.79        14.81 o
  -9   1   8       2625.06       2675.46        51.97 o
  -8   1   8        207.40        159.48        10.05 o
  -7   1   8        576.55        584.04        19.83 o
  -6   1   8         13.96          7.14         3.63 o
  -5   1   8        591.40        644.77        18.92 o
  -4   1   8       2806.63       2971.58        41.66 o
  -3   1   8       3245.11       3202.08        43.03 o
  -2   1   8       2030.93       1878.05        33.70 o
  -1   1   8        267.87        232.71         8.89 o
   0   1   8      13412.45      13715.86       293.79 o
   1   1   8        227.29        288.79         9.08 o
   2   1   8       3281.46       3339.97        66.59 o
   3   1   8       3650.86       3611.43        34.85 o
   4   1   8        725.79        709.24        15.58 o
   5   1   8         52.63         29.51         3.48 o
   6   1   8          1.27          1.69         3.24 o
   7   1   8       2309.07       2411.49        29.26 o
   8   1   8        141.25        142.43         7.58 o
   9   1   8       3242.70       3170.91        37.17 o
  10   1   8        294.05        236.72        12.02 o
  11   1   8        404.73        394.63        15.82 o
  12   1   8          6.53         12.26        12.11 o
  13   1   8         48.70         60.10        17.24 o
  14   1   8       1985.26       1992.40        70.68 o
  15   1   8         53.45         24.28        20.89 o
  16   1   8        112.30        122.24        30.32 o
  17   1   8         49.61         -4.58        29.95 o
  18   1   8        301.54        182.87        38.43 o
 -21   2   8         57.30        138.35        36.83 o
 -20   2   8        424.31        369.05        39.54 o
 -19   2   8       1755.82       1659.07       103.33 o
 -18   2   8         11.92         18.99        20.96 o
 -17   2   8        378.66        371.41        33.10 o
 -16   2   8        406.52        347.24        24.93 o
 -15   2   8       1178.49       1178.47        33.68 o
 -14   2   8       2783.45       2823.53        53.87 o
 -13   2   8       1702.46       1622.47        37.68 o
 -12   2   8        173.22        139.08        15.79 o
 -11   2   8        167.73        139.73        11.47 o
 -10   2   8       1526.34       1575.53        33.51 o
  -9   2   8          0.78         -3.40         4.57 o
  -8   2   8       4166.70       4165.40        58.97 o
  -7   2   8       2842.33       3055.45        60.47 o
  -6   2   8         48.12        202.92        12.26 o
  -5   2   8       6975.12       7795.67        88.60 o
  -4   2   8       1439.14       1436.87        25.75 o
  -3   2   8       3239.08       3427.24        45.38 o
  -2   2   8       4344.85       4567.42       100.53 o
  -1   2   8       4415.12       4527.90        58.43 o
   0   2   8       3819.78       3798.24        48.25 o
   1   2   8      17870.68      17654.59       157.60 o
   2   2   8       4139.07       4069.87        42.91 o
   3   2   8       1071.04       1142.05        16.37 o
   4   2   8       5054.58       5195.59        54.52 o
   5   2   8         80.87         85.80         4.82 o
   6   2   8        214.05        186.68         7.89 o
   7   2   8         34.34         40.58         4.32 o
   8   2   8       1152.96       1171.75        19.34 o
   9   2   8         49.75         51.79         5.99 o
  10   2   8        209.53        203.47        10.57 o
  11   2   8          7.87         -3.64         7.36 o
  12   2   8       7034.16       6963.77       132.88 o
  13   2   8        994.06       1017.90        49.87 o
  14   2   8         82.49         67.35        19.39 o
  15   2   8       1407.83       1311.57        60.72 o
  16   2   8        217.85        223.75        41.68 o
  17   2   8        418.27        334.28        39.34 o
  18   2   8          1.00        -42.25        50.38 o
 -21   3   8        154.83        201.93        66.94 o
 -20   3   8         23.62         23.88        35.17 o
 -19   3   8         97.60         80.65        33.38 o
 -18   3   8          0.50         -8.65        20.74 o
 -17   3   8        167.53        148.24        20.39 o
 -16   3   8         97.69         89.06        22.31 o
 -15   3   8         51.97         56.39        12.24 o
 -14   3   8        240.00        276.49        22.37 o
 -13   3   8       4602.53       4608.05        71.47 o
 -12   3   8        404.50        428.21        19.53 o
 -11   3   8       2047.59       2030.06        40.26 o
 -10   3   8       3043.23       3164.33        60.06 o
  -9   3   8       2760.86       2720.68        45.55 o
  -8   3   8       3075.77       2903.60        46.06 o
  -7   3   8       1646.01       1566.89        30.00 o
  -6   3   8        893.69        903.59        24.46 o
  -5   3   8       1737.23       1599.58        28.52 o
  -4   3   8        243.57        264.37        10.04 o
  -3   3   8        406.37        386.97        11.76 o
  -2   3   8       2392.57       2405.27        34.85 o
  -1   3   8       1161.90       1080.52        20.50 o
   0   3   8          1.22         15.75         3.16 o
   1   3   8       4448.53       4435.36        49.46 o
   2   3   8        160.27        201.69         7.96 o
   3   3   8       1773.46       1718.93        21.06 o
   4   3   8       2119.47       2009.39        26.25 o
   5   3   8       3276.53       3343.52        32.74 o
   6   3   8        424.03        417.37        12.31 o
   7   3   8         51.80         92.36         8.13 o
   8   3   8       1919.91       1992.25        29.01 o
   9   3   8        255.88        226.15        11.65 o
  10   3   8       1906.19       1832.69        30.49 o
  11   3   8       6342.57       6308.37        70.76 o
  12   3   8        196.47        228.79        19.24 o
  13   3   8         94.98         77.81        26.40 o
  14   3   8          5.33         35.45        18.87 o
  15   3   8        171.61        146.31        36.00 o
  16   3   8        103.21         40.65        38.30 o
  17   3   8         10.85         13.22        29.06 o
  18   3   8         48.21         66.90        51.50 o
 -21   4   8        613.61        571.91        99.06 o
 -20   4   8        664.82        727.45       139.12 o
 -19   4   8         48.04         97.51        25.01 o
 -18   4   8        534.92        611.00        73.23 o
 -17   4   8         27.35         44.61        17.53 o
 -16   4   8          7.68          8.52        14.80 o
 -15   4   8       3054.70       3145.80        67.94 o
 -14   4   8         83.96         77.95        10.84 o
 -13   4   8        111.23        119.29        14.65 o
 -12   4   8        453.42        470.76        22.67 o
 -11   4   8         29.72         40.49         9.98 o
 -10   4   8        362.39        328.36        14.89 o
  -9   4   8        700.50        662.82        19.93 o
  -8   4   8         46.91         36.72         5.69 o
  -7   4   8        889.48        841.60        20.92 o
  -6   4   8       2061.21       1921.73        33.28 o
  -5   4   8       1474.35       1495.94        27.65 o
  -4   4   8        441.08        430.73        13.27 o
  -3   4   8       1540.63       1557.74        26.71 o
  -2   4   8        253.35        215.61         8.64 o
  -1   4   8        243.71        229.29         8.94 o
   0   4   8       5048.66       5224.87        55.88 o
   1   4   8        381.62        315.14         9.52 o
   2   4   8        132.45        129.99         6.65 o
   3   4   8        231.00        185.00         6.29 o
   4   4   8        689.33        747.26        16.24 o
   5   4   8         62.09         71.92         5.28 o
   6   4   8       2322.56       2312.35        30.20 o
   7   4   8       1105.06       1020.86        18.66 o
   8   4   8        148.15        147.63         8.91 o
   9   4   8       1391.81       1317.34        24.99 o
  10   4   8       1191.03       1158.35        26.11 o
  11   4   8       4462.59       4524.44        61.95 o
  12   4   8        114.98        114.10        15.32 o
  13   4   8        230.32        204.33        32.21 o
  14   4   8         22.96         18.73        24.96 o
  15   4   8          0.62          4.62        25.18 o
  16   4   8         89.05         87.77        26.35 o
  17   4   8        527.94        596.51        79.96 o
  18   4   8         10.69         26.87        51.18 o
 -21   5   8       2066.07       1881.87       125.92 o
 -20   5   8         98.13         84.38        41.30 o
 -19   5   8        222.98        186.57        32.74 o
 -18   5   8        108.55        106.56        21.38 o
 -17   5   8       1689.17       1668.21        53.13 o
 -16   5   8        783.09        764.43        47.38 o
 -15   5   8       1055.12       1071.05        47.01 o
 -14   5   8       1165.28       1014.05        30.83 o
 -13   5   8        191.28        231.09        19.94 o
 -12   5   8        110.09         91.11        14.09 o
 -11   5   8        277.76        272.85        17.50 o
 -10   5   8        924.15        840.32        23.52 o
  -9   5   8         16.47         15.94         5.29 o
  -8   5   8        596.19        616.10        18.53 o
  -7   5   8       1070.41       1007.39        26.99 o
  -6   5   8        669.91        532.92        15.70 o
  -5   5   8       1770.78       1800.40        36.01 o
  -4   5   8         27.16         43.80         4.70 o
  -3   5   8       4579.79       4757.04        58.67 o
  -2   5   8       1420.90       1476.07        25.45 o
  -1   5   8      12327.83      13011.50       171.86 o
   0   5   8        560.43        581.35        13.15 o
   1   5   8       1587.91       1459.78        22.96 o
   2   5   8        705.48        748.39        14.60 o
   3   5   8       1772.42       1689.78        20.50 o
   4   5   8        123.87        116.97         6.30 o
   5   5   8       5126.16       4966.38        48.52 o
   6   5   8         33.19         44.55         4.76 o
   7   5   8        385.95        392.05        12.38 o
   8   5   8         34.52         41.37         5.11 o
   9   5   8       2283.39       2226.00        36.88 o
  10   5   8       1867.44       1896.50        34.24 o
  11   5   8        333.90        299.48        17.11 o
  12   5   8        265.05        279.93        21.22 o
  13   5   8       1009.34       1048.73        50.38 o
  14   5   8          3.13         -4.97        19.30 o
  15   5   8        705.76        713.40        49.69 o
  16   5   8         32.94        -15.14        39.06 o
  17   5   8        195.07        198.73        49.93 o
  18   5   8         35.25        -27.02        54.89 o
 -20   6   8         19.15         71.02        44.26 o
 -19   6   8         20.47        -26.68        26.68 o
 -18   6   8        328.40        366.08        44.96 o
 -17   6   8         10.01         -3.97        17.36 o
 -16   6   8         39.99         43.11        15.84 o
 -15   6   8         57.74        105.80        18.27 o
 -14   6   8        353.21        412.99        28.14 o
 -13   6   8        223.48        214.68        15.16 o
 -12   6   8        466.94        399.43        21.54 o
 -11   6   8       4187.81       4193.64        63.96 o
 -10   6   8        245.31        249.49        13.63 o
  -9   6   8        100.47         79.75         7.39 o
  -8   6   8        596.14        576.26        18.04 o
  -7   6   8       1487.32       1432.13        28.58 o
  -6   6   8       1047.53       1072.26        23.37 o
  -5   6   8       1928.99       1747.61        30.67 o
  -4   6   8       4409.77       4467.19        65.95 o
  -3   6   8        572.82        482.68        13.70 o
  -2   6   8        330.47        312.58         9.68 o
  -1   6   8       2114.54       2102.44        29.02 o
   0   6   8       3927.16       3790.61        48.41 o
   1   6   8       1018.90       1028.17        18.46 o
   2   6   8        252.54        288.15         7.79 o
   3   6   8        107.30        126.75         5.41 o
   4   6   8        684.48        632.20        11.80 o
   5   6   8         72.55        123.86         6.08 o
   6   6   8       1221.65       1229.34        19.67 o
   7   6   8       5161.63       5027.43        52.03 o
   8   6   8       2554.50       2529.31        35.14 o
   9   6   8        773.87        727.48        29.75 o
  10   6   8        345.27        320.26        17.33 o
  11   6   8        350.24        326.93        17.72 o
  12   6   8          4.42        -13.33        13.33 o
  13   6   8        860.04        822.75        46.05 o
  14   6   8        353.32        369.58        36.47 o
  15   6   8        158.06        168.28        34.18 o
  16   6   8        626.45        511.44        69.52 o
  17   6   8         64.06         51.20        49.45 o
  18   6   8        231.35        280.89        68.50 o
 -20   7   8        462.78        346.06        54.65 o
 -19   7   8         43.57        104.38        43.39 o
 -18   7   8         11.98         -4.93        44.21 o
 -17   7   8          5.71         13.65        18.44 o
 -16   7   8        630.18        702.52        49.94 o
 -15   7   8        117.45         86.43        14.72 o
 -14   7   8        607.01        621.94        35.18 o
 -13   7   8       2172.08       2154.73        50.33 o
 -12   7   8       6303.86       6290.00        87.25 o
 -11   7   8       1245.80       1259.23        34.51 o
 -10   7   8       3051.76       2954.59        49.29 o
  -9   7   8        290.82        265.61        13.64 o
  -8   7   8        918.15        878.56        22.17 o
  -7   7   8        901.49        923.27        22.38 o
  -6   7   8       1037.90        983.16        22.33 o
  -5   7   8        378.01        380.38        12.88 o
  -4   7   8       2416.95       2390.62        36.83 o
  -3   7   8        382.67        318.48        12.70 o
  -2   7   8       1494.29       1472.56        23.17 o
  -1   7   8        239.49        245.25        10.58 o
   0   7   8       2455.61       2463.34        33.88 o
   1   7   8        894.85        896.36        18.47 o
   2   7   8        284.15        285.48         8.94 o
   3   7   8       3000.76       3220.52        41.05 o
   4   7   8       1241.85       1184.66        18.10 o
   5   7   8        145.61        180.65         8.21 o
   6   7   8       3233.81       3112.56        39.56 o
   7   7   8        164.47        173.80         8.71 o
   8   7   8       1282.79       1340.92        29.26 o
   9   7   8         91.25         87.03        10.96 o
  10   7   8       1598.68       1614.50        30.95 o
  11   7   8        685.00        641.18        26.70 o
  12   7   8       1583.37       1530.98        36.81 o
  13   7   8         32.64         14.93        17.06 o
  14   7   8        564.11        576.98        43.70 o
  15   7   8          9.18        -29.66        38.28 o
  16   7   8         51.15        -35.73        43.15 o
  17   7   8        230.52        257.23        53.70 o
 -20   8   8        338.99        340.80        58.88 o
 -19   8   8        158.58        232.74        44.62 o
 -18   8   8        573.63        609.48        51.21 o
 -17   8   8         88.50        101.67        33.40 o
 -16   8   8          0.47         43.12        16.02 o
 -15   8   8       1975.89       1967.60        51.92 o
 -14   8   8       3111.98       3143.65        65.55 o
 -13   8   8          5.15         19.45        15.77 o
 -12   8   8          0.84         -4.81        10.44 o
 -11   8   8       4576.31       4424.14        65.96 o
 -10   8   8        526.27        476.07        23.11 o
  -9   8   8        495.14        488.16        17.61 o
  -8   8   8        210.90        173.73        11.38 o
  -7   8   8        248.04        219.18        16.54 o
  -6   8   8         35.73         12.77         4.53 o
  -5   8   8       2337.74       2345.51        37.49 o
  -4   8   8       2149.95       2089.18        33.73 o
  -3   8   8        814.32        823.44        18.73 o
  -2   8   8        324.16        317.49         9.76 o
  -1   8   8       2327.74       2467.75        32.50 o
   0   8   8       1089.26        970.57        17.57 o
   1   8   8       1019.36        964.73        16.47 o
   2   8   8       1607.01       1490.67        20.43 o
   3   8   8       1940.41       1989.91        22.16 o
   4   8   8        542.83        564.62        10.29 o
   5   8   8         20.51         11.00         5.08 o
   6   8   8          5.74         24.06         4.42 o
   7   8   8        434.35        456.62        14.97 o
   8   8   8        210.59        211.25        13.07 o
   9   8   8          5.36         -0.50         6.40 o
  10   8   8         16.59         10.58         8.08 o
  11   8   8        603.80        603.28        35.04 o
  12   8   8        939.48        868.98        49.31 o
  13   8   8        444.74        449.88        46.65 o
  14   8   8        198.04        120.86        37.35 o
  15   8   8         37.20         54.45        38.13 o
  16   8   8       1090.36       1156.01       104.56 o
  17   8   8         63.48         75.31        56.19 o
 -19   9   8         61.92         93.90        46.42 o
 -18   9   8         45.55         23.43        36.18 o
 -17   9   8        501.72        445.97        89.60 o
 -16   9   8       1449.97       1424.27        56.44 o
 -15   9   8        780.43        714.72        34.12 o
 -14   9   8        104.46        104.39        15.09 o
 -13   9   8        123.04        136.77        15.42 o
 -12   9   8         63.83         61.55        10.71 o
 -11   9   8        478.01        457.70        24.45 o
 -10   9   8       1025.76        951.12        25.29 o
  -9   9   8       1223.83       1184.66        27.72 o
  -8   9   8        555.91        492.76        17.30 o
  -7   9   8         59.19         74.30         7.10 o
  -6   9   8        153.34        136.95         9.89 o
  -5   9   8        110.37        137.58         7.80 o
  -4   9   8         56.16         66.99         6.66 o
  -3   9   8       2124.91       2125.88        35.80 o
  -2   9   8       1402.84       1390.79        29.83 o
  -1   9   8       3481.26       3374.93        86.40 o
   0   9   8        428.13        419.24        12.65 o
   1   9   8        424.76        435.22         8.90 o
   2   9   8       3572.81       3401.22        34.17 o
   3   9   8       2163.30       2057.00        27.18 o
   4   9   8       2232.67       2267.39        29.31 o
   5   9   8        941.60        964.71        14.73 o
   6   9   8          6.35         14.24         4.31 o
   7   9   8          0.20          8.81         4.24 o
   8   9   8         88.15         82.91         7.71 o
   9   9   8         28.06         28.26         7.80 o
  10   9   8        973.61        937.80        22.74 o
  11   9   8         34.56         49.26        12.04 o
  12   9   8        180.97        185.39        19.42 o
  13   9   8        249.80        301.97        49.06 o
  14   9   8        395.86        486.24        69.63 o
  15   9   8          1.71         24.41        42.29 o
  16   9   8          0.28        -49.24        49.24 o
 -19  10   8          0.20         57.56        48.64 o
 -18  10   8         74.64        -18.98        38.10 o
 -17  10   8        156.72        174.08        37.82 o
 -16  10   8        746.17        367.72        48.90 o
 -15  10   8        300.75        182.16        57.34 o
 -14  10   8        510.26        558.11        36.54 o
 -13  10   8        442.17        478.89        25.68 o
 -12  10   8        783.26        803.91        42.53 o
 -11  10   8        646.32        636.60        25.20 o
 -10  10   8       2614.56       2698.27        46.52 o
  -9  10   8          9.69         17.86         6.74 o
  -8  10   8       1881.00       1852.65        37.19 o
  -7  10   8        841.48        800.32        21.19 o
  -6  10   8       1039.80       1074.52        20.82 o
  -5  10   8        181.77        191.63         9.17 o
  -4  10   8        117.53        133.66         7.93 o
  -3  10   8        182.48        170.12         8.35 o
  -2  10   8       2178.14       2128.97        39.29 o
  -1  10   8          8.79         34.18         4.36 o
   0  10   8         62.38         81.13         6.12 o
   1  10   8        293.13        290.76        10.59 o
   2  10   8       1244.27       1234.54        24.88 o
   3  10   8       1504.29       1480.62        24.37 o
   4  10   8       3632.42       3744.47        50.31 o
   5  10   8         37.56         87.28         7.95 o
   6  10   8       1224.08       1240.94        28.47 o
   7  10   8        160.81        143.26        21.78 o
   8  10   8       1210.83       1170.02        37.82 o
   9  10   8       1339.28       1347.90        31.56 o
  10  10   8          2.20         -6.94         6.94 o
  11  10   8        484.76        515.68        18.24 o
  12  10   8       1280.90       1355.07        55.19 o
  13  10   8          0.74         51.04        34.19 o
  14  10   8        466.98        462.67        71.87 o
  15  10   8        110.97         65.80        46.08 o
  16  10   8          7.49        -53.00        53.00 o
 -18  11   8        294.22        234.39        50.66 o
 -17  11   8         31.64          2.34        36.72 o
 -16  11   8        104.86        136.36        32.25 o
 -15  11   8        132.02         87.31        50.00 o
 -14  11   8        443.45        428.85        30.24 o
 -13  11   8        496.58        529.79        27.46 o
 -12  11   8       1980.27       1958.66        46.59 o
 -11  11   8        283.78        289.90        20.80 o
 -10  11   8         63.81         97.61         9.94 o
  -9  11   8       2080.48       2051.74        38.79 o
  -8  11   8       1106.17       1090.62        24.82 o
  -7  11   8        355.24        321.17        13.59 o
  -6  11   8        375.00        317.06        14.69 o
  -5  11   8         14.86         13.19         4.66 o
  -4  11   8       1989.70       1936.81        29.03 o
  -3  11   8        526.35        451.88        12.44 o
  -2  11   8       2806.62       2845.03        36.46 o
  -1  11   8        470.32        456.15        12.37 o
   0  11   8       5235.94       5257.17        65.92 o
   1  11   8        437.15        417.60        15.19 o
   2  11   8         31.42         48.72         5.64 o
   3  11   8          0.49         -1.88         5.53 o
   4  11   8        138.11        134.57        13.18 o
   5  11   8         88.54        103.77        10.31 o
   6  11   8         53.37         48.93        10.63 o
   7  11   8         84.91        115.76        13.19 o
   8  11   8        769.59        747.48        32.19 o
   9  11   8       1591.45       1646.20        46.89 o
  10  11   8         12.77         14.98        17.57 o
  11  11   8        657.43        684.30        59.40 o
  12  11   8          3.55         -4.57        24.78 o
  13  11   8        116.87         59.34        35.60 o
  14  11   8        603.47        629.51        77.63 o
  15  11   8        139.46        107.79        49.88 o
 -17  12   8        134.19         56.41        39.28 o
 -16  12   8         33.42         39.38        33.63 o
 -15  12   8        265.20        205.34        35.21 o
 -14  12   8          3.80         67.84        26.91 o
 -13  12   8       2250.17       2225.46        90.19 o
 -12  12   8          3.19         29.38        33.01 o
 -11  12   8        187.28        141.94        16.13 o
 -10  12   8         11.16          1.82         8.37 o
  -9  12   8        457.08        464.55        14.69 o
  -8  12   8        171.40        164.10        13.11 o
  -7  12   8        129.31        128.17         9.54 o
  -6  12   8          9.84          8.03         5.15 o
  -5  12   8         79.74        106.89        10.64 o
  -4  12   8        517.48        524.69        15.10 o
  -3  12   8       1485.83       1436.29        23.48 o
  -2  12   8       1590.54       1510.65        27.87 o
  -1  12   8          2.56          0.68         2.14 o
   0  12   8        344.85        370.51        13.14 o
   1  12   8       3889.16       3776.69        57.90 o
   2  12   8       1027.03        965.66        24.18 o
   3  12   8        247.74        246.45        13.96 o
   4  12   8       1527.41       1524.97        39.83 o
   5  12   8       1292.79       1238.89        36.47 o
   6  12   8        179.94        241.27        26.51 o
   7  12   8         57.34         72.65        13.71 o
   8  12   8          5.77         14.96        16.87 o
   9  12   8        479.10        483.65        32.53 o
  10  12   8        797.35        883.57       104.42 o
  11  12   8        422.29        377.66        61.37 o
  12  12   8        293.65        331.26        53.31 o
  13  12   8        260.76        273.05        44.50 o
  14  12   8          0.08         87.15        42.46 o
  15  12   8        545.07        366.05        63.08 o
 -17  13   8        267.27        284.15        46.79 o
 -16  13   8        442.59        466.44        71.08 o
 -15  13   8        161.88        168.88        37.14 o
 -14  13   8         99.70         92.50        29.91 o
 -13  13   8        333.64        356.48        51.40 o
 -12  13   8        211.38        196.76        15.72 o
 -11  13   8          0.30          8.16         9.02 o
 -10  13   8         93.19         81.47        14.72 o
  -9  13   8       1656.13       1711.24        37.99 o
  -8  13   8       1799.56       1764.88        28.78 o
  -7  13   8       1292.39       1216.85        22.94 o
  -6  13   8        205.57        179.33        10.68 o
  -5  13   8       1866.95       1890.77        28.58 o
  -4  13   8        305.48        276.79        12.07 o
  -3  13   8        118.75        113.53         8.35 o
  -2  13   8       3286.09       3183.87        41.58 o
  -1  13   8          0.74          9.94         5.53 o
   0  13   8        398.36        378.02        13.27 o
   1  13   8         54.86         51.75         8.53 o
   2  13   8        136.74        140.55        10.28 o
   3  13   8         70.27         70.17        17.28 o
   4  13   8       1826.45       1821.59        54.75 o
   5  13   8         49.33         73.27        14.53 o
   6  13   8         34.97         13.14        16.74 o
   7  13   8        585.82        610.51        38.82 o
   8  13   8        163.71        240.41        53.31 o
   9  13   8        899.46        981.66        41.09 o
  10  13   8        152.21        351.03        56.77 o
  11  13   8       1281.48       1278.53        87.16 o
  12  13   8          0.98         49.69        35.55 o
  13  13   8        419.82        639.56        79.52 o
  14  13   8         35.88         82.01        46.61 o
 -16  14   8          0.31          4.14        42.10 o
 -15  14   8        548.94        596.79        70.81 o
 -14  14   8        723.67        796.60        70.41 o
 -13  14   8         90.42        117.10        28.39 o
 -12  14   8        329.24        352.04        48.57 o
 -11  14   8         26.00         40.91        17.10 o
 -10  14   8         40.88         48.71        10.86 o
  -9  14   8        388.95        385.13        38.64 o
  -8  14   8          9.91         13.88        10.91 o
  -7  14   8       1449.72       1434.23        62.73 o
  -6  14   8       4125.11       3870.67        60.56 o
  -5  14   8        316.07        265.99        16.27 o
  -4  14   8         69.15         69.64         7.45 o
  -3  14   8        252.73        223.10        11.04 o
  -2  14   8          9.83         31.29         6.38 o
  -1  14   8        183.82        200.90        11.67 o
   0  14   8        112.18        144.42        34.17 o
   1  14   8        683.72        705.05        31.42 o
   2  14   8        440.42        403.95        26.70 o
   3  14   8        420.23        489.54        44.04 o
   4  14   8         30.14         57.36        19.25 o
   5  14   8         25.68          2.75        14.92 o
   6  14   8          4.65          7.57        13.55 o
   7  14   8         61.02         43.60        16.20 o
   8  14   8       2604.82       2857.94        90.23 o
   9  14   8        421.66        603.91        78.12 o
  10  14   8          0.99         43.42        33.11 o
  11  14   8        313.39        316.65        47.10 o
  12  14   8        275.82        249.07        45.61 o
  13  14   8        138.72        157.18        45.60 o
 -15  15   8         12.53         12.42        41.04 o
 -14  15   8        349.32        478.53        67.46 o
 -13  15   8        350.99        424.32        59.33 o
 -12  15   8        301.01        331.38        52.86 o
 -11  15   8        859.89        838.76        63.17 o
 -10  15   8        130.24         96.29        25.54 o
  -9  15   8        462.73        575.72        56.39 o
  -8  15   8        382.17        395.41        25.11 o
  -7  15   8        434.58        453.29        17.85 o
  -6  15   8        733.50        777.89        24.71 o
  -5  15   8         11.92         12.35         8.51 o
  -4  15   8         20.57         20.41         6.47 o
  -3  15   8        900.46        833.35        24.44 o
  -2  15   8        705.57        748.89        29.48 o
  -1  15   8       1570.69       1626.37        47.59 o
   0  15   8         95.53        108.93        14.63 o
   1  15   8         64.00        104.01        20.93 o
   2  15   8        977.13        996.21        40.59 o
   3  15   8        761.92        781.10        45.07 o
   4  15   8        489.25        461.73        63.46 o
   5  15   8         18.93         -8.13        16.95 o
   6  15   8         56.58         27.22        19.44 o
   7  15   8        168.70        186.87        24.10 o
   8  15   8         11.30        -17.47        30.26 o
   9  15   8        474.40        416.21        65.75 o
  10  15   8        139.29        129.05        38.75 o
  11  15   8          0.17         30.82        41.02 o
  12  15   8        201.65        262.79        44.25 o
 -14  16   8        337.71        466.38        74.02 o
 -13  16   8          1.55        -34.64        34.64 o
 -12  16   8         64.50         38.99        31.63 o
 -11  16   8        526.67        482.79        57.42 o
 -10  16   8          9.50          6.13        25.08 o
  -9  16   8        152.82        140.72        27.16 o
  -8  16   8        349.29        317.34        41.31 o
  -7  16   8        431.17        402.06        28.45 o
  -6  16   8         33.30         29.74        13.69 o
  -5  16   8        631.02        589.05        23.69 o
  -4  16   8        199.49        191.82        14.96 o
  -3  16   8         27.71         30.56        14.38 o
  -2  16   8          4.91          9.54         7.74 o
  -1  16   8          9.33         12.80        19.54 o
   0  16   8        776.36        792.14        29.76 o
   1  16   8        298.71        288.42        28.45 o
   2  16   8        287.82        267.68        29.96 o
   3  16   8        276.49        250.22        23.27 o
   4  16   8        453.30        409.23        35.20 o
   5  16   8        384.45        339.45        36.92 o
   6  16   8          0.42         17.78        27.47 o
   7  16   8        295.02        272.65        42.50 o
   8  16   8         66.19        132.26        35.67 o
   9  16   8        110.28        107.20        36.11 o
  10  16   8          6.52        -41.43        41.43 o
  11  16   8        165.13        197.44        46.93 o
 -13  17   8        129.28        120.22        39.89 o
 -12  17   8        324.71        206.12        40.60 o
 -11  17   8          1.14        -18.60        31.07 o
 -10  17   8         73.70         56.40        28.77 o
  -9  17   8        319.20        301.66        47.30 o
  -8  17   8        576.89        567.21        52.62 o
  -7  17   8        836.48        825.34        36.05 o
  -6  17   8          0.73         14.41        14.56 o
  -5  17   8          0.18         12.78        13.36 o
  -4  17   8        781.34        725.54        22.62 o
  -3  17   8        108.23        105.28        12.21 o
  -2  17   8          2.77          4.83        12.50 o
  -1  17   8          2.39         24.84         9.25 o
   0  17   8          0.10         -6.99        15.68 o
   1  17   8          0.34          7.64        17.87 o
   2  17   8         62.36         54.54        24.02 o
   3  17   8         17.02         51.02        25.28 o
   4  17   8          6.84        -12.74        25.25 o
   5  17   8        451.81        463.00        59.74 o
   6  17   8        842.22        825.80        72.98 o
   7  17   8          3.89         51.51        33.78 o
   8  17   8        134.98        206.92        41.13 o
   9  17   8         43.27         -4.93        39.77 o
  10  17   8       1177.09       1304.68        98.00 o
 -12  18   8        204.35        156.25        42.96 o
 -11  18   8        394.53        352.40        47.16 o
 -10  18   8         73.64         73.40        31.93 o
  -9  18   8         29.71         22.30        20.63 o
  -8  18   8         11.87         12.26        16.94 o
  -7  18   8         71.43         89.33        16.98 o
  -6  18   8        210.54        201.68        35.70 o
  -5  18   8         57.19         19.60        16.28 o
  -4  18   8       1720.06       1698.56        37.98 o
  -3  18   8         24.17         44.89        14.62 o
  -2  18   8         35.79         60.24        22.74 o
  -1  18   8          0.98         19.96        23.92 o
   0  18   8        406.31        362.86        49.28 o
   1  18   8          2.78         36.61        25.28 o
   2  18   8        441.79        377.75        51.89 o
   3  18   8        194.23        123.13        31.94 o
   4  18   8         57.16        109.41        32.95 o
   5  18   8         62.97         46.09        33.22 o
   6  18   8        568.80        678.59        71.50 o
   7  18   8         62.98         93.55        39.27 o
   8  18   8          1.91        -24.55        42.39 o
   9  18   8        344.64        361.18        52.40 o
 -10  19   8          0.52         15.56        21.90 o
  -9  19   8          1.84          9.92        20.37 o
  -8  19   8        285.72        250.30        46.00 o
  -7  19   8          0.75         11.92        18.29 o
  -6  19   8        165.12        179.82        29.72 o
  -5  19   8          1.23         26.09        23.78 o
  -4  19   8         69.83         66.96        21.44 o
  -3  19   8        153.90        152.98        18.38 o
  -2  19   8        194.46        218.07        20.95 o
  -1  19   8        886.93        933.25        62.18 o
   0  19   8        117.70         77.58        29.98 o
   1  19   8          0.83         -3.64        28.46 o
   2  19   8         23.42         -2.47        30.55 o
   3  19   8        374.41        373.13        63.46 o
   4  19   8          1.61         -4.96        34.51 o
   5  19   8         77.77         53.53        36.63 o
   6  19   8         85.72        149.40        41.42 o
   7  19   8         50.78        -44.56        44.56 o
  -7  20   8        489.59        597.77        91.92 o
  -6  20   8        875.50        883.33        40.46 o
  -5  20   8         25.38         24.70        16.31 o
  -4  20   8         93.02        145.59        30.79 o
  -3  20   8        378.40        435.16        53.19 o
  -2  20   8          3.80        -29.05        29.05 o
  -1  20   8        174.83         83.52        30.27 o
   0  20   8        113.80         81.87        32.89 o
   1  20   8         10.35         26.58        33.02 o
   2  20   8          0.72         -8.86        35.20 o
   3  20   8        290.48        396.21        67.94 o
   4  20   8        581.40        578.24        76.46 o
   5  20   8        160.99        109.67        44.15 o
  -3  21   8          0.18        -17.70        33.01 o
  -2  21   8        382.32        415.01        62.77 o
  -1  21   8        541.53        574.56        69.85 o
   0  21   8          8.38         48.78        38.18 o
 -21   0   9         41.97         42.89        50.23 o
 -19   0   9          2.85         -1.85        32.06 o
 -15   0   9          4.71         22.36        24.93 o
 -13   0   9        423.28        457.01        55.92 o
 -11   0   9       3086.24       3246.32        77.36 o
  -9   0   9       6071.91       6197.64       115.08 o
  -7   0   9       2079.01       2057.28        72.09 o
  -5   0   9      12405.88      12808.04       306.21 o
  -3   0   9       2833.18       2802.12       122.84 o
  -1   0   9      12696.00      13649.58       563.94 o
   1   0   9      11221.40      12106.28       148.06 o
   3   0   9        323.95        430.37        16.93 o
   5   0   9        695.58        778.43        20.70 o
   7   0   9          9.90         -3.73         7.25 o
   9   0   9       2017.43       2006.57        39.84 o
  11   0   9       3916.34       3810.66        89.67 o
  13   0   9        893.92       1004.85        70.99 o
  15   0   9        236.65        134.76        36.33 o
  17   0   9        961.80        931.22        98.70 o
 -21   1   9          4.90        -14.74        40.46 o
 -20   1   9        105.95         27.10        58.41 o
 -19   1   9       1998.86       2025.64        78.09 o
 -18   1   9         24.65         19.28        29.08 o
 -17   1   9        714.87        771.32        66.76 o
 -16   1   9          9.29         14.42        14.79 o
 -15   1   9        914.42        948.14        36.51 o
 -14   1   9         55.58         52.02         9.86 o
 -13   1   9       4259.41       4275.09        68.56 o
 -12   1   9        634.78        688.35        23.69 o
 -11   1   9        616.06        529.19        19.96 o
 -10   1   9        286.59        219.84        13.71 o
  -9   1   9        666.59        704.73        20.81 o
  -8   1   9         43.34         47.17         7.62 o
  -7   1   9          1.45          0.10         4.24 o
  -6   1   9       9459.53       9929.71       111.29 o
  -5   1   9        790.60        774.34        18.91 o
  -4   1   9       3918.73       3550.57        48.62 o
  -3   1   9        297.21        442.56        13.18 o
  -2   1   9       1290.26       1284.24        24.04 o
  -1   1   9         73.36         70.73         6.19 o
   0   1   9        292.43        313.93        10.99 o
   1   1   9      59690.28      61406.09       915.32 o
   2   1   9         94.67        125.05         6.19 o
   3   1   9         82.50         92.61         5.88 o
   4   1   9         28.42         25.07         3.49 o
   5   1   9        249.84        228.53         8.32 o
   6   1   9       1020.85       1057.77        17.99 o
   7   1   9        108.13         95.48         6.44 o
   8   1   9        946.38        954.11        19.32 o
   9   1   9        964.32        907.66        17.86 o
  10   1   9        386.65        323.37        14.98 o
  11   1   9        184.42        159.59        15.70 o
  12   1   9        911.76        857.12        45.20 o
  13   1   9        945.09        877.07        58.40 o
  14   1   9         13.67         27.30        39.08 o
  15   1   9        197.47        147.77        27.56 o
  16   1   9        234.50        104.98        28.71 o
  17   1   9         87.31         78.24        46.01 o
  18   1   9         33.44        -40.52        57.55 o
 -21   2   9        462.98        487.09        97.45 o
 -20   2   9        228.77        219.52        32.68 o
 -19   2   9        225.90        305.90        85.08 o
 -18   2   9        629.62        522.99        45.60 o
 -17   2   9         16.49         44.30        17.89 o
 -16   2   9       2469.58       2615.96        63.36 o
 -15   2   9        476.30        435.38        28.56 o
 -14   2   9          7.24         22.99         9.47 o
 -13   2   9         56.17         73.35        10.88 o
 -12   2   9       1063.72       1030.74        28.68 o
 -11   2   9       1224.70       1346.05        32.21 o
 -10   2   9        270.89        313.04        15.23 o
  -9   2   9       1775.78       1717.33        34.43 o
  -8   2   9        124.61        155.67        10.04 o
  -7   2   9       3999.00       3988.06        56.65 o
  -6   2   9        242.76        311.25        15.04 o
  -5   2   9          3.13         43.98         5.05 o
  -4   2   9        601.88        602.10        16.07 o
  -3   2   9        403.24        391.21        12.35 o
  -2   2   9       2566.98       2488.56        37.01 o
  -1   2   9       3711.49       3462.40        46.40 o
   0   2   9        677.94        800.11        20.96 o
   1   2   9         73.37         76.57         6.57 o
   2   2   9       4170.84       3916.58        42.99 o
   3   2   9          2.42          1.58         2.82 o
   4   2   9       1458.90       1363.18        19.54 o
   5   2   9         75.35         46.82         4.50 o
   6   2   9       1359.90       1302.82        19.96 o
   7   2   9       4376.54       4455.45        48.65 o
   8   2   9        296.65        290.19        11.09 o
   9   2   9        200.50        157.55        11.92 o
  10   2   9         32.16         36.72         7.14 o
  11   2   9         50.78         22.87        10.11 o
  12   2   9          2.27         18.08        15.54 o
  13   2   9        278.32        312.68        34.37 o
  14   2   9        241.34        185.78        25.46 o
  15   2   9        295.52        228.04        40.07 o
  16   2   9        402.95        342.75        38.76 o
  17   2   9        401.48        370.32        42.80 o
  18   2   9        554.88        614.93        84.48 o
 -21   3   9        279.10        304.53        40.69 o
 -20   3   9         26.65         74.99        30.02 o
 -19   3   9        138.12        142.37        36.72 o
 -18   3   9       1037.85       1077.07        97.13 o
 -17   3   9         13.65          7.98        16.38 o
 -16   3   9          2.02         40.46        18.99 o
 -15   3   9          7.21          5.73        11.69 o
 -14   3   9         22.34         40.63        10.07 o
 -13   3   9          4.83          8.00        11.54 o
 -12   3   9        144.63        182.21        15.02 o
 -11   3   9       3523.02       3589.58        58.46 o
 -10   3   9       7137.68       6917.95        90.09 o
  -9   3   9       1006.24       1028.67        29.56 o
  -8   3   9       3473.43       3457.48        52.59 o
  -7   3   9       5213.18       4838.57        65.08 o
  -6   3   9          6.30         33.57         4.54 o
  -5   3   9       4128.26       4053.61        79.57 o
  -4   3   9        104.13        145.80         8.41 o
  -3   3   9       4428.17       4454.10        56.78 o
  -2   3   9       4025.42       3953.10        51.47 o
  -1   3   9       5991.57       5884.72        91.22 o
   0   3   9       1454.55       1374.60        22.63 o
   1   3   9          5.76          1.57         2.63 o
   2   3   9       1721.96       1588.62        25.61 o
   3   3   9       2180.99       2085.28        25.12 o
   4   3   9        395.00        412.81        10.38 o
   5   3   9       2621.14       2677.96        30.63 o
   6   3   9        271.85        267.48         9.09 o
   7   3   9        638.16        616.34        14.59 o
   8   3   9       2879.41       2999.94        38.20 o
   9   3   9       2057.73       2071.67        31.38 o
  10   3   9          0.57         -3.50         8.88 o
  11   3   9        522.67        457.06        32.98 o
  12   3   9       1250.27       1252.39        52.59 o
  13   3   9       1504.83       1503.14        60.36 o
  14   3   9       1431.14       1516.03       101.15 o
  15   3   9        133.58         97.78        24.77 o
  16   3   9         83.00         21.44        28.17 o
  17   3   9         14.76         39.08        48.56 o
  18   3   9         83.26        -13.93        58.02 o
 -21   4   9        362.90        414.86        63.80 o
 -20   4   9        334.98        280.47        38.35 o
 -19   4   9         78.23         36.52        27.50 o
 -18   4   9          0.45         -6.78        22.95 o
 -17   4   9        589.02        594.63        38.94 o
 -16   4   9        752.44        685.66        36.01 o
 -15   4   9        708.21        760.00        35.05 o
 -14   4   9         11.57         35.90        10.25 o
 -13   4   9         67.98         67.36        10.63 o
 -12   4   9        932.44        909.46        27.70 o
 -11   4   9         69.71         78.13         8.83 o
 -10   4   9       1744.25       1799.25        36.98 o
  -9   4   9       5273.98       5050.47        70.22 o
  -8   4   9       2617.71       2675.55        44.53 o
  -7   4   9         12.67         14.30         4.76 o
  -6   4   9        290.55        220.07        10.89 o
  -5   4   9        410.48        432.12        14.23 o
  -4   4   9      12381.05      12658.36       203.67 o
  -3   4   9       1419.55       1324.17        25.10 o
  -2   4   9       4368.25       4405.15        55.87 o
  -1   4   9         70.89         72.71         5.53 o
   0   4   9        115.74        124.55         8.72 o
   1   4   9       4401.27       4576.99        52.25 o
   2   4   9         80.01         61.66         4.71 o
   3   4   9       2359.20       2303.96        26.51 o
   4   4   9        300.82        361.28         9.66 o
   5   4   9        560.85        535.41        11.33 o
   6   4   9       1446.81       1496.76        23.29 o
   7   4   9         27.40         25.05         4.96 o
   8   4   9          0.49         -4.86         4.86 o
   9   4   9       1279.29       1232.16        23.09 o
  10   4   9       2478.98       2429.93        41.03 o
  11   4   9        854.12        856.45        27.34 o
  12   4   9          2.26          2.50        13.48 o
  13   4   9        923.55        878.37        63.60 o
  14   4   9        269.94        312.76        68.70 o
  15   4   9        163.44        132.33        24.99 o
  16   4   9        389.93        354.39        46.23 o
  17   4   9         46.68         40.57        49.25 o
 -21   5   9         52.21         58.23        48.54 o
 -20   5   9        199.52        136.42        44.17 o
 -19   5   9        137.87        132.32        69.26 o
 -18   5   9        978.43       1052.46        57.65 o
 -17   5   9        273.41        271.57        26.56 o
 -16   5   9         18.93          9.84        14.39 o
 -15   5   9        579.21        621.86        38.63 o
 -14   5   9       3535.50       3474.58        70.38 o
 -13   5   9        135.28        106.90        16.49 o
 -12   5   9         18.20         32.47         8.94 o
 -11   5   9        401.69        356.20        17.56 o
 -10   5   9          1.36         -1.41         6.41 o
  -9   5   9       1578.40       1519.56        32.19 o
  -8   5   9        489.44        484.31        17.06 o
  -7   5   9        281.05        247.44        11.95 o
  -6   5   9        660.20        717.32        18.97 o
  -5   5   9        265.24        224.28        12.11 o
  -4   5   9      17055.71      17609.34       194.53 o
  -3   5   9       4547.27       4556.06        67.22 o
  -2   5   9        196.23        158.73         8.45 o
  -1   5   9        180.88        170.86         7.69 o
   0   5   9       2513.44       2361.35        32.56 o
   1   5   9        267.29        231.92         8.94 o
   2   5   9       1334.21       1257.24        23.53 o
   3   5   9         17.90         16.57         2.74 o
   4   5   9         81.43         80.68         5.09 o
   5   5   9         95.00         89.57         6.23 o
   6   5   9        442.41        415.87        11.82 o
   7   5   9         65.91         76.63         5.68 o
   8   5   9        892.34        797.67        17.61 o
   9   5   9        408.64        375.10        14.49 o
  10   5   9         65.58         83.70         9.68 o
  11   5   9        508.94        516.82        25.77 o
  12   5   9       1065.06        967.38        40.50 o
  13   5   9        363.21        346.26        38.89 o
  14   5   9         83.94         48.18        30.01 o
  15   5   9         53.01         12.70        24.55 o
  16   5   9         95.27          2.23        42.45 o
  17   5   9        116.96        157.42        54.29 o
 -20   6   9        386.21        263.50        53.52 o
 -19   6   9         78.74        114.17        28.81 o
 -18   6   9          9.40         25.34        48.90 o
 -17   6   9         83.02        105.22        18.44 o
 -16   6   9          0.30         18.76        14.83 o
 -15   6   9       1477.65       1506.51        45.87 o
 -14   6   9         75.78         82.87        17.68 o
 -13   6   9        551.26        549.49        27.49 o
 -12   6   9       1460.10       1396.29        33.68 o
 -11   6   9         26.55         24.29         7.60 o
 -10   6   9       1440.71       1413.77        31.81 o
  -9   6   9        456.81        473.63        17.36 o
  -8   6   9         52.03         28.96         7.52 o
  -7   6   9         11.78         23.00         5.48 o
  -6   6   9       2461.09       2584.13        41.43 o
  -5   6   9        444.10        405.54        14.02 o
  -4   6   9       3137.31       3279.32        46.72 o
  -3   6   9       2192.35       2234.74        35.38 o
  -2   6   9        101.99        112.25         9.27 o
  -1   6   9         90.85        115.45         9.62 o
   0   6   9        109.15        105.62         8.01 o
   1   6   9        140.82        118.96         6.97 o
   2   6   9        101.20         80.46         5.87 o
   3   6   9       1788.31       1735.03        21.65 o
   4   6   9         75.52         87.99         5.62 o
   5   6   9        378.66        424.45        10.25 o
   6   6   9       7015.76       6805.71        77.96 o
   7   6   9        941.41        911.21        17.67 o
   8   6   9         66.80         58.37         6.98 o
   9   6   9          5.36          3.75         6.77 o
  10   6   9        558.63        532.95        19.02 o
  11   6   9         68.73         47.27        11.92 o
  12   6   9        825.18        795.48        43.21 o
  13   6   9        748.01        730.64        71.16 o
  14   6   9        125.12        171.83        24.61 o
  15   6   9         11.67         27.91        33.40 o
  16   6   9          5.82        -24.86        44.31 o
  17   6   9        256.22        167.18        52.39 o
 -20   7   9          0.91        -23.57        43.40 o
 -19   7   9          0.81        -40.68        40.68 o
 -18   7   9         40.21         43.73        26.29 o
 -17   7   9          8.03        -13.04        20.55 o
 -16   7   9         33.53         23.34        16.16 o
 -15   7   9         70.50         71.60        15.86 o
 -14   7   9        222.10        177.74        17.95 o
 -13   7   9         10.81         25.78        10.73 o
 -12   7   9         43.64         33.85        11.88 o
 -11   7   9       4005.91       3793.14        69.68 o
 -10   7   9       2922.13       2974.78        50.27 o
  -9   7   9        534.50        485.59        17.45 o
  -8   7   9          4.50         18.14         5.71 o
  -7   7   9       4673.97       4673.37        63.92 o
  -6   7   9         23.63         28.37         5.37 o
  -5   7   9        276.97        254.84        11.68 o
  -4   7   9         34.70         50.38         6.04 o
  -3   7   9       1804.86       1727.16        26.95 o
  -2   7   9       3251.53       3171.62        40.31 o
  -1   7   9       1568.23       1550.21        33.92 o
   0   7   9         66.13         66.97         7.73 o
   1   7   9          2.28          4.40         3.36 o
   2   7   9         15.78         17.77         3.35 o
   3   7   9          7.47          5.75         2.81 o
   4   7   9        758.53        663.18        13.82 o
   5   7   9         48.58         62.78         4.36 o
   6   7   9        387.91        393.22        11.77 o
   7   7   9       5009.40       5152.17        53.61 o
   8   7   9       2245.66       2313.53        31.75 o
   9   7   9       1998.50       2005.53        34.05 o
  10   7   9          0.10         -2.98         9.81 o
  11   7   9         86.95         88.20        12.99 o
  12   7   9          0.71         10.19        20.22 o
  13   7   9       1724.80       1776.93        63.90 o
  14   7   9        339.98        376.98        67.42 o
  15   7   9        151.01        157.03        38.30 o
  16   7   9        232.18        163.59        50.74 o
  17   7   9        117.98        -19.30        52.72 o
 -20   8   9         62.56         20.17        52.49 o
 -19   8   9         23.91        -16.63        40.22 o
 -18   8   9        168.96        144.38        28.18 o
 -17   8   9        300.66        331.01        36.03 o
 -16   8   9       1680.75       1576.70        49.56 o
 -15   8   9        962.47        982.48        38.24 o
 -14   8   9        144.80        145.89        16.68 o
 -13   8   9        524.14        480.57        26.89 o
 -12   8   9        103.68        113.88        15.82 o
 -11   8   9       2901.09       2792.96        49.34 o
 -10   8   9       1252.41       1168.41        28.44 o
  -9   8   9        134.05        101.35         8.81 o
  -8   8   9          1.50         11.16         6.03 o
  -7   8   9       1613.05       1509.73        30.53 o
  -6   8   9        979.74        967.93        22.83 o
  -5   8   9        285.16        284.43        12.27 o
  -4   8   9        942.75        854.83        17.94 o
  -3   8   9         11.50         11.95         4.28 o
  -2   8   9       1872.24       1899.97        28.50 o
  -1   8   9       8482.39       8542.74       100.62 o
   0   8   9         42.88         67.35         6.88 o
   1   8   9       1371.49       1316.37        21.32 o
   2   8   9       1349.40       1282.71        22.02 o
   3   8   9        736.39        693.03        15.72 o
   4   8   9        568.43        489.79        12.12 o
   5   8   9        246.19        222.65         9.49 o
   6   8   9         26.72         36.71         4.94 o
   7   8   9        423.37        452.38        22.41 o
   8   8   9       3005.28       3042.93        44.51 o
   9   8   9        104.09        113.89         9.83 o
  10   8   9         23.93         35.81        11.37 o
  11   8   9         18.05         11.59        10.15 o
  12   8   9       1252.94       1260.64        40.49 o
  13   8   9         55.19         64.52        30.64 o
  14   8   9          4.06         43.95        35.78 o
  15   8   9         39.46         21.81        42.19 o
  16   8   9         26.55        -18.42        50.92 o
 -19   9   9        252.84        241.87        52.90 o
 -18   9   9        247.24        207.70        48.44 o
 -17   9   9         40.07         29.65        23.00 o
 -16   9   9          1.66          3.51        19.03 o
 -15   9   9       1536.50       1506.60        46.32 o
 -14   9   9       1329.04       1295.13        41.42 o
 -13   9   9        313.74        291.23        23.67 o
 -12   9   9       1475.73       1555.15        49.28 o
 -11   9   9        318.95        317.59        17.88 o
 -10   9   9        343.41        284.81        16.27 o
  -9   9   9       1431.10       1453.45        31.68 o
  -8   9   9         31.18         21.43         6.40 o
  -7   9   9          3.73          2.30         6.45 o
  -6   9   9          3.06          7.66         5.32 o
  -5   9   9          9.27         15.82         5.17 o
  -4   9   9         22.97         34.45         5.12 o
  -3   9   9       3826.93       3714.42        50.74 o
  -2   9   9        161.93        183.10         8.56 o
  -1   9   9         23.79         17.43         5.07 o
   0   9   9       6964.09       6873.75        72.70 o
   1   9   9       3259.15       3267.29        34.09 o
   2   9   9         22.75         26.33         4.81 o
   3   9   9       1223.67       1201.13        16.22 o
   4   9   9        151.50        180.62         8.14 o
   5   9   9         87.53         94.96         5.99 o
   6   9   9       3659.27       3854.69        41.22 o
   7   9   9        139.65        139.30        11.21 o
   8   9   9        178.51        211.19        10.64 o
   9   9   9       5789.81       5701.43        73.01 o
  10   9   9        143.49        126.12         9.77 o
  11   9   9        267.83        211.83        21.93 o
  12   9   9        145.78        117.76        26.18 o
  13   9   9         22.23         -9.50        32.18 o
  14   9   9        295.97        403.64        74.44 o
  15   9   9          2.73         39.65        40.99 o
  16   9   9        437.47        191.47        54.42 o
 -19  10   9         41.41         26.65        46.97 o
 -18  10   9         72.12         68.31        42.63 o
 -17  10   9         36.49         21.69        36.61 o
 -16  10   9        377.87        181.92        35.56 o
 -15  10   9         19.21         -5.93        32.17 o
 -14  10   9        105.57        131.99        16.51 o
 -13  10   9        817.96        804.04        38.73 o
 -12  10   9         15.56         14.13        12.84 o
 -11  10   9         95.04        113.13        14.12 o
 -10  10   9         99.90         99.53        10.03 o
  -9  10   9       2012.57       1962.54        38.02 o
  -8  10   9        401.15        396.00        16.49 o
  -7  10   9        528.09        547.36        17.83 o
  -6  10   9        137.96        133.47         9.29 o
  -5  10   9       1010.48        998.53        20.36 o
  -4  10   9       2749.06       2658.59        40.83 o
  -3  10   9        253.86        230.85        11.05 o
  -2  10   9       1188.30       1143.18        22.82 o
  -1  10   9         90.03         82.25         6.52 o
   0  10   9        717.43        707.74        14.13 o
   1  10   9        269.67        322.61         8.16 o
   2  10   9        476.02        415.49        15.45 o
   3  10   9        186.26        197.97        11.08 o
   4  10   9         19.52         20.50         6.44 o
   5  10   9       5544.80       5859.63        72.11 o
   6  10   9        274.59        285.39        18.48 o
   7  10   9        368.70        362.64        18.28 o
   8  10   9        237.07        214.22        16.06 o
   9  10   9         26.89         28.73         6.89 o
  10  10   9        226.71        211.50        13.45 o
  11  10   9       1486.22       1441.69        29.88 o
  12  10   9        451.84        487.19        29.72 o
  13  10   9        236.99        118.45        36.93 o
  14  10   9         33.91         46.69        43.01 o
  15  10   9         24.93         67.59        45.87 o
 -18  11   9          6.22         32.55        41.99 o
 -17  11   9          4.91        -12.72        36.91 o
 -16  11   9         14.72        -13.03        31.88 o
 -15  11   9        150.47         74.08        48.99 o
 -14  11   9        360.78        343.59        32.97 o
 -13  11   9       1597.62       1627.86        44.35 o
 -12  11   9        620.05        620.84        28.11 o
 -11  11   9          7.52          6.53        13.41 o
 -10  11   9        755.98        693.92        26.81 o
  -9  11   9          3.15          5.02         8.37 o
  -8  11   9       1109.25       1166.19        34.65 o
  -7  11   9         52.75         44.98         7.64 o
  -6  11   9       1069.48       1041.43        21.52 o
  -5  11   9       1661.29       1724.30        34.62 o
  -4  11   9        270.21        311.36        16.09 o
  -3  11   9        837.38        810.90        18.08 o
  -2  11   9        634.52        700.38        17.25 o
  -1  11   9         27.07         35.67         6.49 o
   0  11   9        297.19        329.93        14.44 o
   1  11   9       4666.67       4749.63        57.14 o
   2  11   9          1.13         -1.31         4.98 o
   3  11   9          0.73          1.88         4.81 o
   4  11   9        252.14        255.42        14.56 o
   5  11   9        128.77        187.69        12.57 o
   6  11   9          0.73         -2.50         7.27 o
   7  11   9         23.13          3.94        16.93 o
   8  11   9       2054.09       2094.52        69.72 o
   9  11   9         86.99         77.66        26.49 o
  10  11   9         98.62         76.97        22.56 o
  11  11   9         21.02         33.91        31.56 o
  12  11   9        607.32        695.56        75.43 o
  13  11   9        137.39        136.01        44.32 o
  14  11   9         21.93         57.26        41.88 o
  15  11   9        497.10        542.50        96.66 o
 -17  12   9          1.84        -34.80        41.55 o
 -16  12   9       1244.33       1239.05        86.65 o
 -15  12   9         71.43         71.39        32.89 o
 -14  12   9         48.80         44.48        28.30 o
 -13  12   9        123.58        116.61        23.15 o
 -12  12   9       1762.11       1753.75        44.74 o
 -11  12   9        421.87        402.44        23.47 o
 -10  12   9        392.06        357.55        18.10 o
  -9  12   9        219.25        231.42        14.90 o
  -8  12   9        358.17        363.57        14.60 o
  -7  12   9         67.52         88.17         7.89 o
  -6  12   9        204.67        207.88        11.56 o
  -5  12   9         10.78         16.75         5.94 o
  -4  12   9        202.55        219.11        10.68 o
  -3  12   9       2480.34       2501.26        34.64 o
  -2  12   9       3748.43       3773.01        45.17 o
  -1  12   9        367.41        329.49        19.59 o
   0  12   9        687.09        696.68        19.15 o
   1  12   9        112.61        100.94        15.75 o
   2  12   9        850.01        817.03        17.17 o
   3  12   9          3.82         -3.54         9.29 o
   4  12   9        977.19       1044.13        28.39 o
   5  12   9        350.61        347.21        21.56 o
   6  12   9        670.77        632.42        28.53 o
   7  12   9         11.21         15.09        16.56 o
   8  12   9         21.34         24.63        22.69 o
   9  12   9         13.16         52.11        18.21 o
  10  12   9         54.72         48.14        45.55 o
  11  12   9        908.57       1021.31        83.37 o
  12  12   9         17.74         -5.47        35.04 o
  13  12   9        123.47        178.77        47.12 o
  14  12   9        339.80        344.97        58.65 o
 -17  13   9         40.24         55.70        48.14 o
 -16  13   9          3.10         41.72        37.01 o
 -15  13   9        109.59         75.64        34.46 o
 -14  13   9         18.83         31.88        30.16 o
 -13  13   9        136.14        132.62        28.69 o
 -12  13   9         89.33         47.03        15.29 o
 -11  13   9        204.13        211.66        16.07 o
 -10  13   9        174.71        180.48        16.11 o
  -9  13   9         50.60         47.83         8.38 o
  -8  13   9        746.34        710.81        18.90 o
  -7  13   9        234.33        241.85        18.94 o
  -6  13   9       2079.13       1952.78        34.64 o
  -5  13   9         27.67         33.62         6.36 o
  -4  13   9         91.15        116.89        11.74 o
  -3  13   9        532.30        573.76        14.56 o
  -2  13   9       1362.34       1352.02        24.74 o
  -1  13   9        203.02        234.35        11.71 o
   0  13   9        524.28        544.68        16.37 o
   1  13   9          2.41          3.68         6.32 o
   2  13   9         77.52         83.63         9.36 o
   3  13   9         74.11         93.76        10.62 o
   4  13   9         49.13         33.96         7.98 o
   5  13   9       1316.80       1294.42        51.21 o
   6  13   9         33.58         77.09        25.18 o
   7  13   9         15.54          6.98        18.15 o
   8  13   9       2921.16       2954.18        67.76 o
   9  13   9        812.99        901.98        72.65 o
  10  13   9        150.41        176.13        37.25 o
  11  13   9          7.72         -1.90        35.47 o
  12  13   9       1017.22        856.16        88.75 o
  13  13   9          7.32        142.27        49.68 o
 -16  14   9       1198.70       1224.50        90.02 o
 -15  14   9         71.98         74.66        35.91 o
 -14  14   9        185.54        151.48        33.72 o
 -13  14   9         44.63         28.51        27.72 o
 -12  14   9         44.16         49.52        25.09 o
 -11  14   9        368.06        297.80        47.18 o
 -10  14   9         63.19         51.83        10.10 o
  -9  14   9        616.87        657.95        22.21 o
  -8  14   9        682.05        672.64        24.71 o
  -7  14   9        912.68        850.64        19.68 o
  -6  14   9       1250.78       1271.51        23.56 o
  -5  14   9       2888.16       2917.00        39.53 o
  -4  14   9        824.85        771.26        19.16 o
  -3  14   9        556.02        582.39        16.55 o
  -2  14   9         22.27         23.96         6.66 o
  -1  14   9          0.65          6.59         6.69 o
   0  14   9        155.11        149.22        11.48 o
   1  14   9          3.46         10.00        10.01 o
   2  14   9        313.36        335.62        18.77 o
   3  14   9        237.94        246.37        27.29 o
   4  14   9        137.29        113.31        17.54 o
   5  14   9         66.49         49.95        17.28 o
   6  14   9         19.28         -0.11        18.14 o
   7  14   9        966.02        974.22        39.92 o
   8  14   9        106.12         95.51        24.54 o
   9  14   9        829.43        737.18        76.15 o
  10  14   9       1696.02       1927.21       107.83 o
  11  14   9        562.25        584.25        78.44 o
  12  14   9          7.92          7.07        46.22 o
  13  14   9         62.95        195.30        55.47 o
 -15  15   9        833.02        759.56        80.05 o
 -14  15   9         84.65         70.34        36.23 o
 -13  15   9          1.61        -31.00        31.00 o
 -12  15   9        230.10        209.98        36.35 o
 -11  15   9          1.50          0.84        24.96 o
 -10  15   9         48.17         12.23        23.33 o
  -9  15   9         26.41          3.52        20.64 o
  -8  15   9          7.63         -6.24        11.35 o
  -7  15   9        116.59        135.86        11.25 o
  -6  15   9        292.79        256.22        14.11 o
  -5  15   9        216.51        229.18        12.92 o
  -4  15   9        633.06        584.73        13.93 o
  -3  15   9        435.32        430.70        16.99 o
  -2  15   9        171.34        152.68        11.83 o
  -1  15   9         24.36         38.93         8.56 o
   0  15   9        810.44        810.57        49.31 o
   1  15   9        623.18        632.24        19.99 o
   2  15   9       1046.54       1024.84        42.05 o
   3  15   9        145.59        145.34        18.33 o
   4  15   9        684.59        686.79        45.76 o
   5  15   9        146.77        152.58        20.72 o
   6  15   9          7.36          0.30        44.14 o
   7  15   9         40.74         -9.14        24.04 o
   8  15   9        116.40        112.73        35.16 o
   9  15   9         39.90         24.51        36.27 o
  10  15   9         10.09         -9.99        39.67 o
  11  15   9        134.68         58.50        46.24 o
  12  15   9         19.53         26.54        56.96 o
 -14  16   9        352.82        252.91        47.03 o
 -13  16   9         85.51         35.37        36.95 o
 -12  16   9          2.58         20.95        31.12 o
 -11  16   9        270.11        204.66        33.74 o
 -10  16   9        178.84        109.18        28.84 o
  -9  16   9        188.65        247.59        34.76 o
  -8  16   9       1038.99       1039.59        61.40 o
  -7  16   9          0.05          0.80        18.82 o
  -6  16   9         38.19         48.53        14.88 o
  -5  16   9        341.90        308.87        18.31 o
  -4  16   9        330.04        336.33        36.70 o
  -3  16   9        551.60        563.96        22.31 o
  -2  16   9          3.10         -8.36         8.36 o
  -1  16   9        162.76        149.65        17.19 o
   0  16   9         20.91         22.41        15.30 o
   1  16   9         22.67         37.23        16.58 o
   2  16   9          1.32         20.38        16.70 o
   3  16   9       1005.96       1051.70        64.07 o
   4  16   9        472.89        553.82        41.05 o
   5  16   9        248.44        240.25        38.06 o
   6  16   9       1112.06       1030.37        76.07 o
   7  16   9         49.85         92.84        33.05 o
   8  16   9         11.54         -8.30        35.45 o
   9  16   9         88.35         60.55        39.44 o
  10  16   9        174.11        169.50        44.18 o
 -13  17   9        135.65         89.29        40.94 o
 -12  17   9         22.94         26.26        36.54 o
 -11  17   9        285.71        290.43        41.36 o
 -10  17   9        125.73         63.27        31.59 o
  -9  17   9         87.20        132.42        28.93 o
  -8  17   9        587.66        827.82        57.12 o
  -7  17   9       1206.26       1162.58        44.29 o
  -6  17   9          0.80         23.34        30.44 o
  -5  17   9         43.02         68.68        21.07 o
  -4  17   9          8.79         18.06        11.87 o
  -3  17   9        357.17        406.52        23.28 o
  -2  17   9          0.72          9.23        20.68 o
  -1  17   9         76.99         64.68        12.54 o
   0  17   9          5.22         13.48        22.55 o
   1  17   9          7.10          9.89        24.13 o
   2  17   9          3.97         14.88        26.36 o
   3  17   9         72.61         46.23        25.77 o
   4  17   9        198.06        158.50        35.60 o
   5  17   9        159.54        107.52        35.08 o
   6  17   9        228.41        236.10        43.43 o
   7  17   9        502.16        510.79        75.01 o
   8  17   9         18.65         -0.21        40.89 o
   9  17   9        266.86        226.87        47.40 o
 -11  18   9         91.79         76.92        40.38 o
 -10  18   9         95.62        102.81        34.63 o
  -9  18   9         95.25        154.09        32.99 o
  -8  18   9        179.10        157.12        34.90 o
  -7  18   9         14.98         37.85        17.41 o
  -6  18   9         30.58         13.64        15.61 o
  -5  18   9         80.47         56.72        15.21 o
  -4  18   9        121.99        115.01        12.97 o
  -3  18   9         90.25         85.20        16.22 o
  -2  18   9         33.53         22.27        13.60 o
  -1  18   9        848.49        994.96        64.78 o
   0  18   9          7.41         50.21        26.31 o
   1  18   9        108.41        130.88        30.55 o
   2  18   9         11.98         33.12        26.97 o
   3  18   9       1182.91       1186.29        79.09 o
   4  18   9        280.90        216.85        37.91 o
   5  18   9        147.55        150.43        37.65 o
   6  18   9        382.36        385.53        56.04 o
   7  18   9        255.68        295.02        46.90 o
   8  18   9         16.05         67.77        46.60 o
  -9  19   9         18.57         24.24        21.98 o
  -8  19   9         68.95         76.79        21.35 o
  -7  19   9        404.15        479.18        69.14 o
  -6  19   9        113.92        126.74        19.41 o
  -5  19   9         13.92         23.45        15.69 o
  -4  19   9        299.59        296.66        47.45 o
  -3  19   9          1.16         13.31        28.29 o
  -2  19   9        121.82        147.21        21.13 o
  -1  19   9          0.32         14.24        29.39 o
   0  19   9        871.70       1028.05        70.54 o
   1  19   9         27.27         13.48        31.91 o
   2  19   9        764.75        827.84        69.73 o
   3  19   9         43.98         34.15        35.43 o
   4  19   9          8.59          1.42        38.29 o
   5  19   9        342.07        542.14        77.89 o
   6  19   9        707.94        928.43        91.44 o
  -7  20   9        132.52        151.31        23.78 o
  -6  20   9        169.84        132.84        39.00 o
  -5  20   9        155.77        179.06        24.04 o
  -4  20   9        292.33        368.87        59.27 o
  -3  20   9        338.58        337.53        42.97 o
  -2  20   9          0.74         38.65        32.24 o
  -1  20   9         39.44        -13.49        32.00 o
   0  20   9         42.09         59.55        34.98 o
   1  20   9         41.93         13.48        35.62 o
   2  20   9        124.65        155.59        40.34 o
   3  20   9          0.25         -2.16        40.85 o
 -20   0  10        276.40        245.25        46.93 o
 -18   0  10        487.74        483.72        63.92 o
 -16   0  10         66.64         48.20        24.05 o
 -14   0  10        146.70        148.41        19.68 o
 -12   0  10        716.86        684.42        33.35 o
 -10   0  10       1832.79       1869.94        53.57 o
  -8   0  10       9739.17       9332.40       155.75 o
  -6   0  10         11.77         25.06         7.52 o
  -4   0  10       3131.42       3113.37        64.43 o
  -2   0  10      17605.81      17527.97       294.75 o
   0   0  10        359.08        426.07        19.21 o
   2   0  10       5658.88       5619.84        81.76 o
   4   0  10        599.64        512.65        19.19 o
   6   0  10         12.37          5.65         5.35 o
   8   0  10       2536.78       2677.21        55.64 o
  10   0  10         78.63         77.39         9.97 o
  12   0  10        410.22        494.09        55.10 o
  14   0  10          2.26         22.47        29.26 o
 -21   1  10        131.43        202.94        39.91 o
 -20   1  10        264.45        205.14        52.47 o
 -19   1  10        638.30        659.32        54.68 o
 -18   1  10        225.44        213.58        27.55 o
 -17   1  10         10.69         35.70        19.19 o
 -16   1  10       2437.14       2566.00        64.03 o
 -15   1  10         19.46         38.30        11.26 o
 -14   1  10         22.46         34.74        10.43 o
 -13   1  10         10.20         23.16         8.77 o
 -12   1  10       1564.92       1488.67        35.60 o
 -11   1  10         52.89         25.36        11.87 o
 -10   1  10         17.43         13.07         6.61 o
  -9   1  10       3911.17       3666.37        56.80 o
  -8   1  10        232.95        205.39        12.07 o
  -7   1  10        635.66        564.87        17.85 o
  -6   1  10        180.94        171.21        11.80 o
  -5   1  10       2686.58       2548.07        40.96 o
  -4   1  10       1318.77       1281.54        29.70 o
  -3   1  10       4027.33       3866.24        52.61 o
  -2   1  10        869.24        887.90        23.09 o
  -1   1  10         67.52         66.98         6.97 o
   0   1  10         85.28        132.33        13.76 o
   1   1  10       3446.59       3344.24        49.84 o
   2   1  10       8127.11       8029.77        76.39 o
   3   1  10       1993.53       1942.92        26.33 o
   4   1  10       1260.26       1282.22        19.60 o
   5   1  10        375.06        317.55         9.93 o
   6   1  10       3335.21       3244.43        36.67 o
   7   1  10        760.78        757.54        18.67 o
   8   1  10        429.72        369.35        14.02 o
   9   1  10        171.18        171.14         9.50 o
  10   1  10          3.84          1.76         7.41 o
  11   1  10       1091.26       1088.24        49.04 o
  12   1  10         31.98         31.85        17.23 o
  13   1  10        131.42        184.33        26.37 o
  14   1  10        283.00        224.90        27.60 o
  15   1  10        309.94        267.20        47.88 o
  16   1  10        380.25        481.04        48.79 o
  17   1  10        203.33        213.41        41.75 o
 -21   2  10         37.80         17.76        36.02 o
 -20   2  10        443.30        479.14        99.55 o
 -19   2  10       1017.57       1065.68       121.02 o
 -18   2  10        161.27        121.17        33.34 o
 -17   2  10         75.64         77.69        23.76 o
 -16   2  10        385.26        469.22        83.14 o
 -15   2  10       1956.28       2019.71        54.04 o
 -14   2  10       1028.03       1044.96        31.88 o
 -13   2  10        771.14        762.08        26.81 o
 -12   2  10        690.59        700.44        24.54 o
 -11   2  10       1356.88       1408.47        33.68 o
 -10   2  10        785.00        719.85        23.29 o
  -9   2  10       1856.89       1708.39        34.99 o
  -8   2  10         41.37         85.92         7.27 o
  -7   2  10         46.65         67.69         7.77 o
  -6   2  10       3784.88       3915.77        55.55 o
  -5   2  10        506.57        582.94        16.81 o
  -4   2  10        348.73        349.13        12.58 o
  -3   2  10        249.92        236.15        11.80 o
  -2   2  10        141.70        153.13        27.90 o
  -1   2  10        670.59        632.88        19.31 o
   0   2  10        821.83        843.91        20.31 o
   1   2  10       5926.26       5864.92        72.24 o
   2   2  10       8399.77       8097.51        88.63 o
   3   2  10        659.86        581.85        12.20 o
   4   2  10       4835.77       4675.17        45.24 o
   5   2  10       3698.24       3487.50        37.58 o
   6   2  10       2490.30       2317.51        31.37 o
   7   2  10       1120.34       1060.68        22.11 o
   8   2  10         39.80         40.57         5.75 o
   9   2  10        349.73        322.20        13.30 o
  10   2  10        282.23        284.16        14.68 o
  11   2  10          0.07          3.08        12.85 o
  12   2  10       1364.49       1394.54        57.79 o
  13   2  10        817.90        802.00        46.73 o
  14   2  10        122.17        149.53        26.39 o
  15   2  10        604.81        631.69       137.89 o
  16   2  10        297.53        293.79        40.11 o
  17   2  10        397.11        383.22        66.81 o
 -21   3  10        398.84        339.07        43.26 o
 -20   3  10        327.31        341.58        40.91 o
 -19   3  10         71.10         57.92        46.46 o
 -18   3  10        486.96        504.95        48.61 o
 -17   3  10         38.51         10.78        20.34 o
 -16   3  10          0.58         -5.73        21.98 o
 -15   3  10        433.74        457.14        29.89 o
 -14   3  10        522.28        482.65        29.10 o
 -13   3  10       2528.85       2468.95        48.64 o
 -12   3  10       1271.33       1241.86        31.69 o
 -11   3  10         15.35         25.40         8.17 o
 -10   3  10      12587.20      12912.24       147.48 o
  -9   3  10       2231.83       2225.47        41.24 o
  -8   3  10        234.27        213.14        12.14 o
  -7   3  10       1366.97       1312.45        28.81 o
  -6   3  10        393.80        288.74        12.43 o
  -5   3  10      11947.68      12589.17       135.53 o
  -4   3  10      13451.34      12987.97       139.01 o
  -3   3  10         12.00         22.44         4.76 o
  -2   3  10        898.37        898.63        23.67 o
  -1   3  10          3.34          3.06         3.55 o
   0   3  10        361.14        325.41        12.35 o
   1   3  10       2433.78       2424.35        38.53 o
   2   3  10        307.48        278.43         9.41 o
   3   3  10       3764.97       3921.79        39.13 o
   4   3  10         23.17         33.02         3.97 o
   5   3  10       3480.92       3366.39        36.70 o
   6   3  10        161.10        117.18         7.28 o
   7   3  10       2735.34       2658.46        35.06 o
   8   3  10        615.99        590.80        17.62 o
   9   3  10        145.57        152.29         8.95 o
  10   3  10        711.32        716.82        20.32 o
  11   3  10       2527.63       2668.34        61.45 o
  12   3  10        549.78        584.61        40.74 o
  13   3  10         12.15         13.50        18.84 o
  14   3  10        175.89        216.86        30.86 o
  15   3  10        119.39         98.66        38.52 o
  16   3  10        202.00        219.69        36.97 o
  17   3  10        124.11        138.88        56.03 o
 -21   4  10       1102.77        824.61       107.59 o
 -20   4  10        578.12        471.81        84.52 o
 -19   4  10        165.15        132.21        43.11 o
 -18   4  10        128.97        150.07        26.27 o
 -17   4  10        267.62        260.12        30.13 o
 -16   4  10        204.70        329.73        42.36 o
 -15   4  10        227.14        312.20        34.76 o
 -14   4  10        382.42        339.43        36.03 o
 -13   4  10        314.38        291.05        19.75 o
 -12   4  10        395.90        383.75        19.11 o
 -11   4  10         93.90         88.14         9.13 o
 -10   4  10       1474.40       1449.68        32.88 o
  -9   4  10        726.93        647.31        20.82 o
  -8   4  10        347.11        310.61        16.28 o
  -7   4  10       3115.29       2851.00        58.04 o
  -6   4  10       3172.86       2905.54        45.39 o
  -5   4  10        560.50        551.07        16.68 o
  -4   4  10        878.11        838.49        20.32 o
  -3   4  10       9256.43       9223.95       102.98 o
  -2   4  10         61.55         72.56         6.59 o
  -1   4  10          8.05          4.41         3.25 o
   0   4  10       7368.43       7300.79        76.50 o
   1   4  10        124.87        108.35         8.07 o
   2   4  10       3435.78       3317.88        39.35 o
   3   4  10        335.80        302.83         8.92 o
   4   4  10        181.87        143.70         7.15 o
   5   4  10         99.77        101.49         6.02 o
   6   4  10       3615.68       3706.72        42.38 o
   7   4  10       1316.59       1317.03        22.72 o
   8   4  10         42.95         43.47         6.84 o
   9   4  10       1047.29       1085.99        22.17 o
  10   4  10          0.06         -5.46         8.80 o
  11   4  10        338.14        378.88        26.35 o
  12   4  10          0.74         35.04        16.80 o
  13   4  10        660.99        603.14        58.52 o
  14   4  10        162.10        181.15        28.32 o
  15   4  10          9.39         11.08        27.24 o
  16   4  10          3.77         -5.34        45.76 o
  17   4  10         44.26        -19.78        53.54 o
 -20   5  10          0.14         69.96        63.17 o
 -19   5  10        187.32        188.76        41.40 o
 -18   5  10         52.91         65.19        30.78 o
 -17   5  10       1771.98       1893.26        56.74 o
 -16   5  10        546.96        511.64        33.42 o
 -15   5  10       1252.83       1258.04        42.68 o
 -14   5  10         23.88         28.19        11.34 o
 -13   5  10        598.82        543.25        23.31 o
 -12   5  10        462.22        466.84        29.55 o
 -11   5  10        218.45        176.05        13.10 o
 -10   5  10        461.53        400.78        17.13 o
  -9   5  10        865.13        799.82        26.96 o
  -8   5  10          1.08         -1.25         5.42 o
  -7   5  10        688.08        695.16        27.78 o
  -6   5  10        175.15        146.39        10.02 o
  -5   5  10          5.01          9.27         4.14 o
  -4   5  10       2278.97       2178.55        36.30 o
  -3   5  10          1.77         24.85         4.08 o
  -2   5  10       2230.59       2248.95        36.00 o
  -1   5  10       9759.56      10404.65       102.23 o
   0   5  10        478.31        447.58        12.87 o
   1   5  10       5316.66       5157.95        65.76 o
   2   5  10         32.19         27.29         3.67 o
   3   5  10       1209.35       1221.77        19.86 o
   4   5  10        163.58        135.57         7.12 o
   5   5  10        328.52        303.95         9.78 o
   6   5  10         71.29         73.62         6.15 o
   7   5  10       2356.14       2288.96        31.94 o
   8   5  10        159.41        144.54         9.79 o
   9   5  10         17.82         16.70         6.62 o
  10   5  10          0.03         -2.44         9.39 o
  11   5  10        206.38        202.09        18.47 o
  12   5  10        117.53         62.61        25.11 o
  13   5  10        314.51        381.55        70.90 o
  14   5  10        185.30        184.95        28.60 o
  15   5  10          6.97         19.08        35.53 o
  16   5  10          0.16        -12.26        43.32 o
  17   5  10        607.36        568.89       104.48 o
 -20   6  10         48.02         66.14        46.62 o
 -19   6  10          0.83        -15.57        45.15 o
 -18   6  10        282.05        236.00        29.89 o
 -17   6  10         28.18         32.15        24.69 o
 -16   6  10         87.77         88.33        28.14 o
 -15   6  10         34.78         62.12        28.23 o
 -14   6  10        892.51        806.77        34.52 o
 -13   6  10        236.91        236.29        21.82 o
 -12   6  10        514.84        493.07        20.86 o
 -11   6  10        622.98        535.34        20.81 o
 -10   6  10        124.81        109.27         9.87 o
  -9   6  10        160.70        113.47        11.66 o
  -8   6  10          9.06         11.83         6.37 o
  -7   6  10       4245.28       4463.37        62.64 o
  -6   6  10        408.38        400.73        15.04 o
  -5   6  10        464.02        458.54        15.34 o
  -4   6  10        298.70        272.85        11.83 o
  -3   6  10        213.74        258.34        11.03 o
  -2   6  10        268.56        234.78         9.78 o
  -1   6  10       2012.21       1855.03        37.61 o
   0   6  10       1771.55       1711.70        27.43 o
   1   6  10        403.46        325.17        18.00 o
   2   6  10        631.82        584.25        13.98 o
   3   6  10         11.41         10.40         3.03 o
   4   6  10        154.74        119.53         6.47 o
   5   6  10        318.29        280.79         9.58 o
   6   6  10       2485.73       2511.42        35.97 o
   7   6  10       1039.12        994.01        21.26 o
   8   6  10        249.43        253.81        14.21 o
   9   6  10       1074.27       1026.28        22.66 o
  10   6  10        306.13        338.67        30.06 o
  11   6  10        473.87        481.15        30.89 o
  12   6  10         10.20        -10.90        18.60 o
  13   6  10         81.63        116.88        23.68 o
  14   6  10        189.28         39.47        55.67 o
  15   6  10        162.41        144.02        40.03 o
  16   6  10        402.87        565.40        88.82 o
 -20   7  10       1507.67       1539.76       110.31 o
 -19   7  10        263.15        259.48        45.74 o
 -18   7  10        137.44         94.41        25.84 o
 -17   7  10        219.91        180.52        27.78 o
 -16   7  10        246.70        229.19        21.92 o
 -15   7  10        585.14        605.29        44.60 o
 -14   7  10        324.72        266.60        21.27 o
 -13   7  10        751.88        660.44        35.92 o
 -12   7  10         24.74         58.07        13.46 o
 -11   7  10         16.97          9.77         8.08 o
 -10   7  10        932.52        885.55        29.70 o
  -9   7  10        498.49        478.69        21.01 o
  -8   7  10        878.77        877.09        23.40 o
  -7   7  10        272.18        325.72        15.65 o
  -6   7  10       2838.09       2823.28        45.12 o
  -5   7  10        899.88        899.98        22.00 o
  -4   7  10       3980.65       3917.43        54.54 o
  -3   7  10         85.87         85.14         7.67 o
  -2   7  10         24.10         27.37         4.61 o
  -1   7  10       1365.66       1401.93        24.39 o
   0   7  10       6419.45       6482.21        74.00 o
   1   7  10        263.86        237.13        10.62 o
   2   7  10        144.19         96.81         6.01 o
   3   7  10       2693.13       2628.89        29.29 o
   4   7  10        589.26        563.98        12.08 o
   5   7  10         35.41         36.27         4.25 o
   6   7  10       2555.43       2529.71        32.70 o
   7   7  10        405.43        405.39        12.44 o
   8   7  10        378.99        347.50        12.96 o
   9   7  10        168.03        177.52        13.10 o
  10   7  10       2082.06       2115.21        60.44 o
  11   7  10        525.02        629.04        47.45 o
  12   7  10        350.47        291.38        32.48 o
  13   7  10         87.22         29.99        31.14 o
  14   7  10          8.44         -4.96        38.14 o
  15   7  10         87.72         97.40        39.81 o
  16   7  10        386.48        418.62        65.77 o
 -19   8  10        105.62        136.06        46.57 o
 -18   8  10        222.79        201.35        42.14 o
 -17   8  10        106.68        116.36        25.07 o
 -16   8  10        138.26        117.92        23.58 o
 -15   8  10       1229.79       1222.04        74.89 o
 -14   8  10       2814.44       2753.88        62.10 o
 -13   8  10       2069.20       2065.83        51.59 o
 -12   8  10        370.58        349.71        23.83 o
 -11   8  10         13.59         13.12         8.22 o
 -10   8  10       2813.65       2723.75        55.25 o
  -9   8  10         31.49         25.22         7.56 o
  -8   8  10        216.03        220.86        15.76 o
  -7   8  10       1936.76       1905.32        35.73 o
  -6   8  10        165.82        138.49        10.11 o
  -5   8  10         20.91         19.22         5.28 o
  -4   8  10       3070.36       3004.67        43.28 o
  -3   8  10          6.35          3.35         5.26 o
  -2   8  10          1.39          6.85         4.09 o
  -1   8  10       4065.80       4254.46        56.34 o
   0   8  10       1859.12       1894.47        29.53 o
   1   8  10        127.78        139.11         7.84 o
   2   8  10        353.69        353.70        11.24 o
   3   8  10        158.72        186.75         8.22 o
   4   8  10        265.18        251.75        10.00 o
   5   8  10        380.04        391.35        12.11 o
   6   8  10       1010.78        968.33        20.20 o
   7   8  10        144.58        143.49         9.44 o
   8   8  10       1027.72       1034.70        21.85 o
   9   8  10          7.62         21.48        11.84 o
  10   8  10        380.01        370.40        32.33 o
  11   8  10         65.70         83.00        21.19 o
  12   8  10          6.78          6.45        17.51 o
  13   8  10        163.90        207.25        41.12 o
  14   8  10         18.15          7.56        42.96 o
  15   8  10        248.30        255.23        48.83 o
  16   8  10        446.63        348.63        63.70 o
 -19   9  10        209.23        105.68        42.96 o
 -18   9  10         41.19         35.19        37.04 o
 -17   9  10        172.49        119.39        26.26 o
 -16   9  10        557.13        535.06        80.35 o
 -15   9  10       1157.63       1131.77        42.60 o
 -14   9  10        277.68        243.52        22.82 o
 -13   9  10        919.00        857.18        33.89 o
 -12   9  10       1570.54       1504.74        43.32 o
 -11   9  10       1069.14       1036.07        40.80 o
 -10   9  10        808.35        761.57        26.71 o
  -9   9  10       1200.20       1164.20        28.57 o
  -8   9  10         30.28         37.09         7.49 o
  -7   9  10       1059.01       1105.47        26.20 o
  -6   9  10        890.19        844.90        22.08 o
  -5   9  10        334.60        333.94        14.23 o
  -4   9  10       3581.93       3397.19        44.38 o
  -3   9  10       2935.11       2903.73        49.73 o
  -2   9  10       6123.70       6201.92        68.16 o
  -1   9  10         29.95         27.48         5.81 o
   0   9  10        323.55        321.86        12.46 o
   1   9  10        389.60        361.22        14.03 o
   2   9  10       1142.36       1203.58        18.39 o
   3   9  10       1884.39       1943.03        23.36 o
   4   9  10        684.70        672.07        13.20 o
   5   9  10       2032.56       1993.15        27.94 o
   6   9  10        496.82        490.74        19.73 o
   7   9  10        611.56        598.81        14.36 o
   8   9  10        264.53        233.46        11.02 o
   9   9  10         73.78         74.47         8.58 o
  10   9  10        353.11        405.09        24.12 o
  11   9  10        152.64        147.40        15.77 o
  12   9  10         35.19         54.16        34.95 o
  13   9  10          5.40        -33.19        36.81 o
  14   9  10        303.25        393.86        58.30 o
  15   9  10          5.24         96.77        45.71 o
 -18  10  10         34.40        -35.92        38.69 o
 -17  10  10        236.70        134.81        40.87 o
 -16  10  10        135.31        112.46        31.69 o
 -15  10  10         31.37         39.44        18.65 o
 -14  10  10        149.72        123.92        16.83 o
 -13  10  10          2.37          4.73        12.68 o
 -12  10  10        237.84        240.38        21.79 o
 -11  10  10        922.49        898.90        47.14 o
 -10  10  10        575.61        607.39        25.45 o
  -9  10  10        328.63        344.97        17.47 o
  -8  10  10       1672.29       1709.36        37.66 o
  -7  10  10        130.47        114.38        10.66 o
  -6  10  10        830.17        812.73        21.96 o
  -5  10  10       4014.57       3987.41        56.50 o
  -4  10  10         91.62         94.79        11.55 o
  -3  10  10       1397.13       1350.91        30.49 o
  -2  10  10       4000.08       4095.46        49.88 o
  -1  10  10        882.06        816.79        17.51 o
   0  10  10         21.68         25.25         4.49 o
   1  10  10        544.83        484.13        11.22 o
   2  10  10         68.31         78.48         5.67 o
   3  10  10        159.92        158.32        11.52 o
   4  10  10        609.23        591.11        13.65 o
   5  10  10        614.93        646.63        17.40 o
   6  10  10         43.12         66.69         7.49 o
   7  10  10        149.43        116.00         8.28 o
   8  10  10       1749.91       1683.95        27.48 o
   9  10  10         36.62         22.10         8.59 o
  10  10  10         67.47         83.87        13.12 o
  11  10  10         34.87         46.48        15.03 o
  12  10  10        375.35        511.04        73.70 o
  13  10  10        243.66        208.94        43.61 o
  14  10  10        464.48        558.35        85.78 o
  15  10  10         27.47         13.07        47.86 o
 -18  11  10         52.91        -25.90        46.99 o
 -17  11  10         41.40         29.96        38.67 o
 -16  11  10        125.13        131.34        35.52 o
 -15  11  10         39.20         44.39        30.15 o
 -14  11  10         67.91         50.00        17.90 o
 -13  11  10          4.29         21.75        13.98 o
 -12  11  10        701.38        637.29        35.54 o
 -11  11  10        324.54        336.35        22.72 o
 -10  11  10        598.55        576.12        30.61 o
  -9  11  10       1054.13        998.26        27.21 o
  -8  11  10        614.37        608.75        17.98 o
  -7  11  10         15.62         22.11         6.25 o
  -6  11  10       1413.55       1390.95        26.17 o
  -5  11  10       2118.77       2004.87        31.92 o
  -4  11  10       3853.60       3797.34        48.44 o
  -3  11  10          7.55         12.89         5.81 o
  -2  11  10        282.58        300.23        21.91 o
  -1  11  10       1107.52       1110.64        21.64 o
   0  11  10       1532.13       1620.79        31.96 o
   1  11  10        305.30        327.95        19.99 o
   2  11  10        575.22        610.95        17.27 o
   3  11  10        230.20        228.83        12.12 o
   4  11  10          3.57          1.59         7.02 o
   5  11  10         76.17         37.57        12.37 o
   6  11  10        176.11        172.42        16.71 o
   7  11  10        596.42        567.46        29.86 o
   8  11  10        427.58        427.51        30.36 o
   9  11  10       2157.44       2085.59        70.48 o
  10  11  10         53.02        106.24        26.18 o
  11  11  10        117.48         51.65        35.21 o
  12  11  10         21.56         55.38        37.59 o
  13  11  10         14.44        -44.92        44.92 o
  14  11  10         13.82         -4.12        46.92 o
 -17  12  10        381.40        198.19        46.18 o
 -16  12  10         84.94         65.55        35.19 o
 -15  12  10        824.89        770.30        69.08 o
 -14  12  10        114.33        112.40        31.76 o
 -13  12  10        267.88        243.78        28.30 o
 -12  12  10         28.38         36.59        17.17 o
 -11  12  10        122.16        125.99        14.59 o
 -10  12  10        161.24        162.13        14.68 o
  -9  12  10       1066.69       1052.33        30.11 o
  -8  12  10         17.90          9.56         7.42 o
  -7  12  10        161.38        129.17        18.16 o
  -6  12  10         48.77         48.90         7.05 o
  -5  12  10        388.42        391.34        14.05 o
  -4  12  10        327.97        340.78        13.06 o
  -3  12  10         40.76         46.06         5.83 o
  -2  12  10       3193.48       2970.92        39.63 o
  -1  12  10        147.84        138.87         8.44 o
   0  12  10         21.74         22.89         7.02 o
   1  12  10       3945.61       3936.30        51.40 o
   2  12  10         25.63         30.17         5.43 o
   3  12  10        982.62        966.06        29.26 o
   4  12  10        155.74        100.78        16.08 o
   5  12  10       1562.02       1617.38        49.92 o
   6  12  10          3.06         -4.10        11.02 o
   7  12  10        231.77        223.96        44.00 o
   8  12  10         23.11          5.96        16.82 o
   9  12  10         35.04        -22.73        22.73 o
  10  12  10        424.62        354.21        65.42 o
  11  12  10         31.09        111.71        39.21 o
  12  12  10        319.96        243.65        51.89 o
  13  12  10         38.69        -38.04        45.64 o
  14  12  10          0.05          5.00        56.70 o
 -16  13  10        742.22        611.41        74.80 o
 -15  13  10        151.81        118.07        34.97 o
 -14  13  10          0.19         16.99        30.91 o
 -13  13  10        182.40        245.71        38.00 o
 -12  13  10         78.98         45.88        22.24 o
 -11  13  10        190.70        141.86        16.18 o
[truncated: 294,723 more chars]
